# Supplementary material for: LBX2 promotes colorectal cancer progression via the glycosylation and lactylation positive feedback
Source: Cell Death Discov. 2025 Dec 12;11:556. doi: 10.1038/s41420-025-02888-w (PMC12700955; doi:10.1038/s41420-025-02888-w)
Supplement: Supplementary file 6 — Supplementary Table 4 [file 41420_2025_2888_MOESM6_ESM.xlsx]

## Sheet: LBX2_data
Supplementary Table 4. ChIP-seq analysis of enriched regions for LBX2-Flag in SW480 cells
Genomic position	PeakLength	Summit position	TagCounts in peak	-*LOG10(pvalue)	Fold enrichment	geneChr	geneStart	geneEnd	geneLength	geneStrand	ENTREZID	ENSEMBL	SYMBOL	GENENAME	transcriptId	annotation	distanceToTSS
chr1:11664-11853	190	11846	12.86	3.5627	2.77232	1	11869	14409	2541	1		ENSG00000223972			ENST00000456328	Promoter (<=1kb)	-23
chr1:13390-13547	158	13485	11.02	5.86499	4.00808	1	12010	13670	1661	1		ENSG00000223972			ENST00000450305	Promoter (1-2kb)	1475
chr1:15476-15703	228	15567	8.27	4.07376	3.38563	1	17369	17436	68	2	102465909	ENSG00000278267	MIR6859-2	microRNA 6859-2	ENST00000619216	Promoter (1-2kb)	1869
chr1:16826-17001	176	16870	10.11	3.53412	2.77638	1	17369	17436	68	2	102465909	ENSG00000278267	MIR6859-2	microRNA 6859-2	ENST00000619216	Promoter (<=1kb)	566
chr1:17325-17470	146	17429	15.62	9.31879	5.53922	1	17369	17436	68	2	102465909	ENSG00000278267	MIR6859-2	microRNA 6859-2	ENST00000619216	Promoter (<=1kb)	7
chr1:32728-32866	139	32798	6.43	3.49262	3.30111	1	30366	30503	138	1	100302278	ENSG00000284332	MIR1302-2	microRNA 1302-2	ENST00000607096	Promoter (2-3kb)	2432
chr1:34417-34555	139	34442	6.43	3.49262	3.30111	1	35245	36073	829	2	645520	ENSG00000237613	FAM138A	family with sequence similarity 138 member A	ENST00000461467	Promoter (1-2kb)	1631
chr1:181335-181483	149	181394	11.02	5.68172	3.89764	1	182696	184174	1479	1		ENSG00000279928			ENST00000624431	Promoter (1-2kb)	-1302
chr1:182571-182767	197	182655	16.54	5.70726	3.39194	1	182696	184174	1479	1		ENSG00000279928			ENST00000624431	Promoter (<=1kb)	-41
chr1:183576-183755	180	183653	13.78	3.15287	2.46174	1	182696	184174	1479	1		ENSG00000279928			ENST00000624431	Promoter (<=1kb)	957
chr1:184420-184594	175	184465	8.27	3.2951	2.87474	1	182696	184174	1479	1		ENSG00000279928			ENST00000624431	Promoter (1-2kb)	1769
chr1:186887-187192	306	187121	12.86	6.29403	4.37495	1	187891	187958	68	2	102465909	ENSG00000273874	MIR6859-2	microRNA 6859-2	ENST00000612080	Promoter (<=1kb)	837
chr1:187431-187569	139	187495	11.02	5.83089	3.98747	1	187891	187958	68	2	102465909	ENSG00000273874	MIR6859-2	microRNA 6859-2	ENST00000612080	Promoter (<=1kb)	463
chr1:191315-191472	158	191405	8.27	3.11114	2.75592	1	187891	187958	68	2	102465909	ENSG00000273874	MIR6859-2	microRNA 6859-2	ENST00000612080	Intron (ENST00000623083/ENSG00000279457, intron 1 of 9)	-3447
chr1:493018-493213	196	493085	7.35	2.9599	2.78316	1	491225	493241	2017	2		ENSG00000250575			ENST00000514436	Promoter (<=1kb)	156
chr1:505055-505193	139	505117	5.51	3.18612	3.22698	1	497210	502873	5664	2		ENSG00000237094			ENST00000641916	Promoter (2-3kb)	-2244
chr1:597654-597963	310	597869	6.43	4.03212	3.68223	1	594308	598551	4244	2	101928626	ENSG00000230021	LOC101928626	uncharacterized LOC101928626	ENST00000357876	Promoter (<=1kb)	682
chr1:609489-609744	256	609536	7.35	4.93414	4.13747	1	586071	612813	26743	2	101928626	ENSG00000230021	LOC101928626	uncharacterized LOC101928626	ENST00000634833	Intron (ENST00000634833/ENSG00000230021, intron 1 of 5)	3277
chr1:609980-610145	166	610072	8.27	5.88595	4.59271	1	586071	612813	26743	2	101928626	ENSG00000230021	LOC101928626	uncharacterized LOC101928626	ENST00000634833	Promoter (2-3kb)	2741
chr1:610938-611151	214	611050	6.43	4.03212	3.68223	1	586071	612813	26743	2	101928626	ENSG00000230021	LOC101928626	uncharacterized LOC101928626	ENST00000634833	Promoter (1-2kb)	1763
chr1:629767-630007	241	629831	10.11	2.54672	2.22111	1	629640	630683	1044	1	100652939	ENSG00000225630	MTND2P28	MT-ND2 pseudogene 28	ENST00000457540	Promoter (<=1kb)	191
chr1:630329-630467	139	630414	10.11	7.87453	5.47448	1	631074	632616	1543	1	107075141	ENSG00000237973	MTCO1P12	MT-CO1 pseudogene 12	ENST00000414273	Promoter (<=1kb)	-660
chr1:722364-722556	193	722436	5.51	3.18612	3.22698	1	722092	724903	2812	1		ENSG00000229376			ENST00000440782	Promoter (<=1kb)	344
chr1:730053-730191	139	730117	6.43	4.03212	3.68223	1	711867	732212	20346	2	101928626	ENSG00000230021	LOC101928626	uncharacterized LOC101928626	ENST00000414688	Promoter (2-3kb)	2095
chr1:874480-874618	139	874584	7.35	4.93414	4.13747	1	873292	874349	1058	1	388579	ENSG00000234711	TUBB8P11	tubulin beta 8 class VIII pseudogene 11	ENST00000415481	Promoter (1-2kb)	1292
chr1:996285-996552	268	996489	11.94	5.86499	4.3143	1	995966	998051	2086	2		ENSG00000272512			ENST00000606034	Promoter (1-2kb)	1562
chr1:1000885-1001160	276	1001050	6.43	4.03212	3.68223	1	1001138	1014541	13404	1	9636	ENSG00000187608	ISG15	ISG15 ubiquitin like modifier	ENST00000624697	Promoter (<=1kb)	-88
chr1:1090651-1090902	252	1090843	6.43	4.03212	3.68223	1	1081823	1092077	10255	2	54991	ENSG00000131591	C1orf159	chromosome 1 open reading frame 159	ENST00000465822	Promoter (1-2kb)	1234
chr1:1108824-1108962	139	1108872	5.51	3.18612	3.22698	1	1082700	1106127	23428	2	54991	ENSG00000131591	C1orf159	chromosome 1 open reading frame 159	ENST00000379319	Promoter (2-3kb)	-2745
chr1:1152369-1152667	299	1152603	5.51	3.18612	3.22698	1	1167104	1167198	95	1	406984	ENSG00000207730	MIR200B	microRNA 200b	ENST00000384997	Distal Intergenic	-14501
chr1:1153226-1153400	175	1153262	8.27	4.49327	3.66476	1	1167104	1167198	95	1	406984	ENSG00000207730	MIR200B	microRNA 200b	ENST00000384997	Distal Intergenic	-13842
chr1:1225739-1225917	179	1225865	5.51	3.18612	3.22698	1	1218523	1228596	10074	2	51150	ENSG00000078808	SDF4	stromal cell derived factor 4	ENST00000403997	Promoter (2-3kb)	2731
chr1:1233079-1233217	139	1233082	5.51	3.18612	3.22698	1	1232265	1235041	2777	1	126792	ENSG00000176022	B3GALT6	beta-1,3-galactosyltransferase 6	ENST00000379198	Promoter (<=1kb)	817
chr1:1288334-1288752	419	1288620	12.86	6.48222	4.49322	1	1287109	1290943	3835	1	6339	ENSG00000162572	SCNN1D	sodium channel epithelial 1 subunit delta	ENST00000379099	Promoter (1-2kb)	1511
chr1:1289944-1290168	225	1290095	18.37	7.28745	3.87474	1	1287109	1290943	3835	1	6339	ENSG00000162572	SCNN1D	sodium channel epithelial 1 subunit delta	ENST00000379099	Promoter (2-3kb)	2986
chr1:1317609-1317805	197	1317669	7.35	4.93414	4.13747	1	1311602	1317450	5849	2	54973	ENSG00000127054	INTS11	integrator complex subunit 11	ENST00000462432	Promoter (<=1kb)	-219
chr1:1346474-1346638	165	1346532	6.43	2.34354	2.47693	1	1341770	1348955	7186	2	1855	ENSG00000107404	DVL1	dishevelled segment polarity protein 1	ENST00000472445	Promoter (2-3kb)	2423
chr1:1504187-1504414	228	1504290	4.59	2.40411	2.77174	1	1503582	1509351	5770	1		ENSG00000284740			ENST00000641679	Promoter (<=1kb)	708
chr1:1517181-1517323	143	1517316	7.35	2.9599	2.78316	1	1517070	1517775	706	1	55210	ENSG00000197785	ATAD3A	ATPase family AAA domain containing 3A	ENST00000439513	Promoter (<=1kb)	246
chr1:1538269-1538468	200	1538352	4.59	2.40411	2.77174	1	1539056	1540350	1295	2	339453	ENSG00000205090	TMEM240	transmembrane protein 240	ENST00000624426	Promoter (1-2kb)	1998
chr1:1542962-1543190	229	1543132	5.51	3.18612	3.22698	1	1535207	1540453	5247	2	339453	ENSG00000205090	TMEM240	transmembrane protein 240	ENST00000425828	Promoter (2-3kb)	-2679
chr1:1618276-1618414	139	1618406	5.51	3.18612	3.22698	1	1617577	1630532	12956	1	142678	ENSG00000197530	MIB2	MIB E3 ubiquitin protein ligase 2	ENST00000506488	Promoter (<=1kb)	829
chr1:1656518-1656656	139	1656569	7.35	3.99357	3.49351	1	1641772	1658972	17201	2	984	ENSG00000248333	CDK11B	cyclin dependent kinase 11B	ENST00000341028	Promoter (2-3kb)	2403
chr1:1660709-1660893	185	1660782	7.35	4.93414	4.13747	1	1659325	1662602	3278	1		ENSG00000272004			ENST00000607013	Promoter (1-2kb)	1457
chr1:1749968-1750127	160	1750083	6.43	4.03212	3.68223	1	1727386	1745999	18614	2		ENSG00000215790			ENST00000643905	Distal Intergenic	-4084
chr1:2077300-2077438	139	2077347	5.51	3.18612	3.22698	1	2075244	2150863	75620	1	5590	ENSG00000067606	PRKCZ	protein kinase C zeta	ENST00000496325	Promoter (2-3kb)	2103
chr1:2095123-2095388	266	2095251	5.51	3.18612	3.22698	1	2104716	2150870	46155	1	5590	ENSG00000067606	PRKCZ	protein kinase C zeta	ENST00000482686	Intron (ENST00000378567/ENSG00000067606, intron 4 of 17)	-9465
chr1:2110483-2110777	295	2110602	5.51	3.18612	3.22698	1	2111654	2150978	39325	1	5590	ENSG00000067606	PRKCZ	protein kinase C zeta	ENST00000470986	Promoter (1-2kb)	-1052
chr1:2158253-2158413	161	2158346	6.43	4.03212	3.68223	1	2168848	2185393	16546	1	5590	ENSG00000067606	PRKCZ	protein kinase C zeta	ENST00000505322	Intron (ENST00000378567/ENSG00000067606, intron 10 of 17)	-10502
chr1:2293709-2293847	139	2293756	6.43	3.79881	3.51837	1	2303646	2304368	723	1	6497	ENSG00000157933	SKI	SKI proto-oncogene	ENST00000507179	Intron (ENST00000378536/ENSG00000157933, intron 1 of 6)	-9890
chr1:2306010-2306168	159	2306055	7.35	4.93414	4.13747	1	2303646	2304368	723	1	6497	ENSG00000157933	SKI	SKI proto-oncogene	ENST00000507179	Promoter (2-3kb)	2409
chr1:2332689-2332878	190	2332784	8.27	5.88595	4.59271	1	2326201	2326693	493	2		ENSG00000272161			ENST00000607720	Intron (ENST00000378531/ENSG00000116151, intron 12 of 13)	-6091
chr1:2402187-2402400	214	2402304	6.43	4.03212	3.68223	1	2401951	2403227	1277	1	11079	ENSG00000157916	RER1	retention in endoplasmic reticulum sorting receptor 1	ENST00000462129	Promoter (<=1kb)	353
chr1:2407536-2407674	139	2407587	8.27	5.88595	4.59271	1	2408583	2410004	1422	2	5192	ENSG00000157911	PEX10	peroxisomal biogenesis factor 10	ENST00000515760	Promoter (2-3kb)	2417
chr1:2418828-2418975	148	2418942	6.43	4.03212	3.68223	1	2408530	2413797	5268	2	5192	ENSG00000157911	PEX10	peroxisomal biogenesis factor 10	ENST00000508384	Distal Intergenic	-5145
chr1:2440466-2440669	204	2440516	19.29	13.19086	6.76413	1	2425980	2479804	53825	1	9651	ENSG00000149527	PLCH2	phospholipase C eta 2	ENST00000609981	Intron (ENST00000609981/ENSG00000149527, intron 2 of 3)	14536
chr1:2652204-2652463	260	2652351	37.67	7.05584	2.57774	1	2590643	2632990	42348	2	79258	ENSG00000142606	MMEL1	membrane metalloendopeptidase like 1	ENST00000378412	Intron (ENST00000401095/ENSG00000215912, intron 6 of 8)	-19361
chr1:2653683-2653840	158	2653755	21.13	7.14022	3.44647	1	2590643	2632990	42348	2	79258	ENSG00000142606	MMEL1	membrane metalloendopeptidase like 1	ENST00000378412	Intron (ENST00000401095/ENSG00000215912, intron 6 of 8)	-20765
chr1:2653980-2654188	209	2654091	35.83	11.00655	3.68287	1	2590643	2632990	42348	2	79258	ENSG00000142606	MMEL1	membrane metalloendopeptidase like 1	ENST00000378412	Intron (ENST00000401095/ENSG00000215912, intron 6 of 8)	-21101
chr1:2654634-2655098	465	2654996	31.24	13.03856	4.60504	1	2590643	2632990	42348	2	79258	ENSG00000142606	MMEL1	membrane metalloendopeptidase like 1	ENST00000378412	Intron (ENST00000401095/ENSG00000215912, intron 6 of 8)	-22006
chr1:2655337-2655515	179	2655419	19.29	4.35259	2.53655	1	2590643	2632990	42348	2	79258	ENSG00000142606	MMEL1	membrane metalloendopeptidase like 1	ENST00000378412	Intron (ENST00000401095/ENSG00000215912, intron 6 of 8)	-22429
chr1:2661806-2662020	215	2661920	6.43	4.03212	3.68223	1	2590643	2632990	42348	2	79258	ENSG00000142606	MMEL1	membrane metalloendopeptidase like 1	ENST00000378412	Intron (ENST00000401095/ENSG00000215912, intron 6 of 8)	-28930
chr1:2669928-2670383	456	2670222	6.43	3.79881	3.51837	1	2590643	2632990	42348	2	79258	ENSG00000142606	MMEL1	membrane metalloendopeptidase like 1	ENST00000378412	Intron (ENST00000401095/ENSG00000215912, intron 6 of 8)	-37232
chr1:2671794-2671957	164	2671917	12.86	6.6833	4.62053	1	2590643	2632990	42348	2	79258	ENSG00000142606	MMEL1	membrane metalloendopeptidase like 1	ENST00000378412	Intron (ENST00000401095/ENSG00000215912, intron 6 of 8)	-38927
chr1:2677035-2677277	243	2677172	7.35	4.47899	3.8274	1	2590643	2632990	42348	2	79258	ENSG00000142606	MMEL1	membrane metalloendopeptidase like 1	ENST00000378412	Intron (ENST00000401095/ENSG00000215912, intron 6 of 8)	-44182
chr1:2680102-2680245	144	2680165	11.02	6.56726	4.43747	1	2590643	2632990	42348	2	79258	ENSG00000142606	MMEL1	membrane metalloendopeptidase like 1	ENST00000378412	Intron (ENST00000401095/ENSG00000215912, intron 6 of 8)	-47175
chr1:2681308-2681455	148	2681427	11.02	4.14638	3.00606	1	2590643	2632990	42348	2	79258	ENSG00000142606	MMEL1	membrane metalloendopeptidase like 1	ENST00000378412	Intron (ENST00000401095/ENSG00000215912, intron 6 of 8)	-48437
chr1:2683282-2683493	212	2683457	14.7	4.70046	3.13979	1	2590643	2632990	42348	2	79258	ENSG00000142606	MMEL1	membrane metalloendopeptidase like 1	ENST00000378412	Intron (ENST00000401095/ENSG00000215912, intron 6 of 8)	-50467
chr1:2683998-2684319	322	2684093	32.15	8.1324	3.014	1	2590643	2632990	42348	2	79258	ENSG00000142606	MMEL1	membrane metalloendopeptidase like 1	ENST00000378412	Intron (ENST00000401095/ENSG00000215912, intron 6 of 8)	-51103
chr1:2686212-2686469	258	2686418	9.19	2.95763	2.54671	1	2590643	2632990	42348	2	79258	ENSG00000142606	MMEL1	membrane metalloendopeptidase like 1	ENST00000378412	Intron (ENST00000401095/ENSG00000215912, intron 6 of 8)	-53428
chr1:2688072-2688388	317	2688343	16.54	7.27498	4.1783	1	2590643	2632990	42348	2	79258	ENSG00000142606	MMEL1	membrane metalloendopeptidase like 1	ENST00000378412	Intron (ENST00000401095/ENSG00000215912, intron 6 of 8)	-55353
chr1:2693094-2693237	144	2693202	9.19	4.96125	3.79837	1	2590643	2632990	42348	2	79258	ENSG00000142606	MMEL1	membrane metalloendopeptidase like 1	ENST00000378412	Intron (ENST00000401095/ENSG00000215912, intron 6 of 8)	-60212
chr1:2697736-2697897	162	2697802	22.05	12.13017	5.49165	1	2590643	2632990	42348	2	79258	ENSG00000142606	MMEL1	membrane metalloendopeptidase like 1	ENST00000378412	Intron (ENST00000401095/ENSG00000215912, intron 6 of 8)	-64812
chr1:2747566-2747773	208	2747742	14.7	4.70046	3.13979	1	2773603	2776473	2871	1		ENSG00000283259			ENST00000638002	Intron (ENST00000401095/ENSG00000215912, intron 6 of 8)	-25861
chr1:2750490-2750662	173	2750600	13.78	5.46828	3.69507	1	2773603	2776473	2871	1		ENSG00000283259			ENST00000638002	Intron (ENST00000401095/ENSG00000215912, intron 6 of 8)	-23003
chr1:2758595-2758879	285	2758728	21.13	9.46042	4.42595	1	2773603	2776473	2871	1		ENSG00000283259			ENST00000638002	Intron (ENST00000401095/ENSG00000215912, intron 6 of 8)	-14875
chr1:2966120-2966258	139	2966173	8.27	5.88595	4.59271	1	2961018	2968707	7690	2		ENSG00000284745			ENST00000642073	Promoter (2-3kb)	2534
chr1:3032441-3032579	139	3032501	7.35	4.93414	4.13747	1	3021483	3022903	1421	1	140625	ENSG00000169717	ACTRT2	actin related protein T2	ENST00000378404	Distal Intergenic	11018
chr1:3239674-3239812	139	3239767	6.43	4.03212	3.68223	1	3237931	3433925	195995	1	63976	ENSG00000142611	PRDM16	PR/SET domain 16	ENST00000512462	Promoter (1-2kb)	1836
chr1:3583333-3583471	139	3583381	5.51	3.18612	3.22698	1	3560695	3560790	96	2	693135	ENSG00000207776	MIR551A	microRNA 551a	ENST00000385042	Intron (ENST00000356575/ENSG00000162591, intron 3 of 36)	-22591
chr1:3704420-3704558	139	3704474	5.51	3.18612	3.22698	1	3698058	3733091	35034	1	7161	ENSG00000078900	TP73	tumor protein p73	ENST00000378290	Intron (ENST00000378295/ENSG00000078900, intron 3 of 13)	6416
chr1:3869590-3869797	208	3869678	7.35	4.93414	4.13747	1	3867663	3872545	4883	1	1677	ENSG00000169598	DFFB	DNA fragmentation factor subunit beta	ENST00000481945	Promoter (2-3kb)	2015
chr1:3935916-3936144	229	3936131	5.51	3.18612	3.22698	1	3940565	3945462	4898	1		ENSG00000233304			ENST00000635619	Distal Intergenic	-4434
chr1:3944825-3945084	260	3944896	5.51	3.18612	3.22698	1	3944547	3948900	4354	2	105376672	ENSG00000226374	LINC01345	long intergenic non-protein coding RNA 1345	ENST00000635247	Exon (ENST00000635247/ENSG00000226374, exon 6 of 6)	4004
chr1:3967218-3967361	144	3967329	6.43	3.49262	3.30111	1	3976133	4012699	36567	1		ENSG00000284668			ENST00000642026	Distal Intergenic	-8804
chr1:3992633-3992771	139	3992701	8.27	4.81228	3.8779	1	3976140	3998855	22716	1		ENSG00000284668			ENST00000641078	Intron (ENST00000642026/ENSG00000284668, intron 2 of 2)	16561
chr1:4002441-4002579	139	4002523	6.43	4.03212	3.68223	1	4012921	4019508	6588	2		ENSG00000284703			ENST00000642139	Intron (ENST00000642026/ENSG00000284668, intron 2 of 2)	16985
chr1:4020086-4020292	207	4020097	5.51	3.18612	3.22698	1	4012921	4019508	6588	2		ENSG00000284703			ENST00000642139	Promoter (<=1kb)	-589
chr1:4069063-4069201	139	4069178	7.35	4.93414	4.13747	1	4012921	4019508	6588	2		ENSG00000284703			ENST00000642139	Distal Intergenic	-49670
chr1:4077519-4077697	179	4077567	7.35	4.93414	4.13747	1	4012921	4019508	6588	2		ENSG00000284703			ENST00000642139	Distal Intergenic	-58059
chr1:4090259-4090397	139	4090308	5.51	3.18612	3.22698	1	4012921	4019508	6588	2		ENSG00000284703			ENST00000642139	Distal Intergenic	-70800
chr1:4127987-4128125	139	4128026	5.51	3.18612	3.22698	1	4175528	4175899	372	2	644357	ENSG00000229280	EEF1DP6	eukaryotic translation elongation factor 1 delta pseudogene 6	ENST00000449232	Distal Intergenic	47873
chr1:4468444-4468582	139	4468486	5.51	3.18612	3.22698	1	4479131	4484375	5245	2		ENSG00000284694			ENST00000641472	Distal Intergenic	15889
chr1:4552395-4552533	139	4552427	5.51	3.18612	3.22698	1	4551735	4552145	411	2		ENSG00000227169			ENST00000438791	Promoter (<=1kb)	-282
chr1:4608004-4608173	170	4608115	6.43	4.03212	3.68223	1	4571548	4583421	11874	1	105376679	ENSG00000232596	LINC01646	long intergenic non-protein coding RNA 1646	ENST00000420522	Distal Intergenic	36567
chr1:4768707-4768951	245	4768814	6.43	4.03212	3.68223	1	4711155	4712165	1011	1	55966	ENSG00000196581	AJAP1	adherens junctions associated protein 1	ENST00000466761	Intron (ENST00000378190/ENSG00000196581, intron 2 of 5)	57659
chr1:5135916-5136108	193	5136048	5.51	3.18612	3.22698	1	5086459	5090899	4441	2		ENSG00000231510			ENST00000443270	Distal Intergenic	-45149
chr1:5333955-5334093	139	5334044	7.35	4.93414	4.13747	1	5301928	5307394	5467	2		ENSG00000284616			ENST00000641871	Distal Intergenic	-26650
chr1:5345755-5345943	189	5345878	5.51	3.18612	3.22698	1	5301928	5307394	5467	2		ENSG00000284616			ENST00000641871	Distal Intergenic	-38484
chr1:5668354-5668525	172	5668442	16.54	2.42969	1.94848	1	5587368	5668295	80928	2		ENSG00000236948			ENST00000413887	Promoter (<=1kb)	-147
chr1:5671137-5671339	203	5671269	11.02	4.14638	3.00606	1	5587368	5668295	80928	2		ENSG00000236948			ENST00000413887	Promoter (2-3kb)	-2974
chr1:5672332-5672699	368	5672552	13.78	7.31411	4.79101	1	5587368	5668295	80928	2		ENSG00000236948			ENST00000413887	Distal Intergenic	-4257
chr1:5760308-5760446	139	5760341	7.35	4.93414	4.13747	1	5587368	5668295	80928	2		ENSG00000236948			ENST00000413887	Distal Intergenic	-92046
chr1:6046753-6046891	139	6046794	5.51	3.18612	3.22698	1	6046114	6098855	52742	1	8514	ENSG00000069424	KCNAB2	potassium voltage-gated channel subfamily A regulatory beta subunit 2	ENST00000458166	Promoter (<=1kb)	680
chr1:6633868-6634006	139	6633949	6.43	3.79881	3.51837	1	6628395	6630326	1932	1	90326	ENSG00000041988	THAP3	THAP domain containing 3	ENST00000480647	Intron (ENST00000377627/ENSG00000041988, intron 4 of 4)	5554
chr1:6968222-6968360	139	6968270	7.35	4.93414	4.13747	1	7008376	7014279	5904	2	127138864	ENSG00000237365	CAMTA1-AS3	CAMTA1 antisense RNA 3	ENST00000456701	Intron (ENST00000303635/ENSG00000171735, intron 3 of 22)	46009
chr1:6987810-6987948	139	6987831	6.43	4.03212	3.68223	1	7008376	7014279	5904	2	127138864	ENSG00000237365	CAMTA1-AS3	CAMTA1 antisense RNA 3	ENST00000456701	Intron (ENST00000303635/ENSG00000171735, intron 3 of 22)	26448
chr1:7479603-7479744	142	7479612	6.43	4.03212	3.68223	1	7441096	7441554	459	2		ENSG00000225126			ENST00000440032	Intron (ENST00000303635/ENSG00000171735, intron 6 of 22)	-38058
chr1:7519356-7519494	139	7519445	7.35	4.93414	4.13747	1	7441096	7441554	459	2		ENSG00000225126			ENST00000440032	Intron (ENST00000303635/ENSG00000171735, intron 6 of 22)	-77891
chr1:7784947-7785136	190	7785014	11.02	8.9942	5.95843	1	7784703	7845177	60475	1	8863	ENSG00000049246	PER3	period circadian regulator 3	ENST00000361923	Promoter (<=1kb)	311
chr1:7952586-7952762	177	7952661	6.43	4.03212	3.68223	1	7954291	7985052	30762	1	11315	ENSG00000116288	PARK7	Parkinsonism associated deglycase	ENST00000493373	Promoter (1-2kb)	-1630
chr1:7953207-7953377	171	7953241	6.43	4.03212	3.68223	1	7954291	7985052	30762	1	11315	ENSG00000116288	PARK7	Parkinsonism associated deglycase	ENST00000493373	Promoter (1-2kb)	-1050
chr1:8349480-8349743	264	8349690	6.43	4.03212	3.68223	1	8352909	8355082	2174	2	473	ENSG00000142599	RERE	arginine-glutamic acid dipeptide repeats	ENST00000467350	Distal Intergenic	5392
chr1:8877133-8877271	139	8877172	6.43	4.03212	3.68223	1	8875788	8878007	2220	2	2023	ENSG00000074800	ENO1	enolase 1	ENST00000414948	Promoter (<=1kb)	835
chr1:9031237-9031438	202	9031351	6.43	4.03212	3.68223	1	9003300	9026345	23046	2	155184	ENSG00000197241	SLC2A7	solute carrier family 2 member 7	ENST00000400906	Distal Intergenic	-5006
chr1:9182024-9182169	146	9182073	7.35	4.66316	3.95335	1	9182004	9196284	14281	1	102724571	ENSG00000234546	LNCTAM34A	long non coding transcriptional activator of miR34a	ENST00000635271	Promoter (<=1kb)	69
chr1:9285985-9286123	139	9286097	5.51	2.99029	3.08339	1	9292880	9369532	76653	1	80176	ENSG00000171621	SPSB1	splA/ryanodine receptor domain and SOCS box containing 1	ENST00000328089	Distal Intergenic	-6783
chr1:9357917-9358055	139	9357942	5.51	3.18612	3.22698	1	9355707	9367575	11869	1	80176	ENSG00000171621	SPSB1	splA/ryanodine receptor domain and SOCS box containing 1	ENST00000377399	Promoter (2-3kb)	2235
chr1:9446545-9446683	139	9446595	6.43	4.03212	3.68223	1	9426649	9440564	13916	2	100506022	ENSG00000284693	LINC02606	long intergenic non-protein coding RNA 2606	ENST00000641940	Distal Intergenic	-6031
chr1:9590356-9590551	196	9590422	5.51	3.18612	3.22698	1	9588922	9614849	25928	1	199953	ENSG00000188807	TMEM201	transmembrane protein 201	ENST00000340381	Promoter (1-2kb)	1500
chr1:9711193-9711367	175	9711233	5.51	3.18612	3.22698	1	9710198	9727232	17035	1	5293	ENSG00000171608	PIK3CD	phosphatidylinositol-4,5-bisphosphate 3-kinase catalytic subunit delta	ENST00000361110	Promoter (1-2kb)	1035
chr1:11073344-11073482	139	11073434	5.51	3.18612	3.22698	1	11068645	11073026	4382	2	5394	ENSG00000171824	EXOSC10	exosome component 10	ENST00000469634	Promoter (<=1kb)	-408
chr1:11210093-11210231	139	11210134	5.51	3.18612	3.22698	1	11226254	11226360	107	1	106479696	ENSG00000207451	RNU6-291P	RNA, U6 small nuclear 291, pseudogene	ENST00000384720	Intron (ENST00000361445/ENSG00000198793, intron 24 of 57)	-16120
chr1:11237933-11238071	139	11237975	4.59	2.40411	2.77174	1	11232963	11233112	150	1		ENSG00000238173			ENST00000448289	Exon (ENST00000361445/ENSG00000198793, exon 13 of 58)	5012
chr1:11522610-11522748	139	11522693	8.27	5.88595	4.59271	1	11533676	11537225	3550	1	57540	ENSG00000204624	DISP3	dispatched RND transporter family member 3	ENST00000304391	Intron (ENST00000294484/ENSG00000204624, intron 10 of 20)	-10983
chr1:12305667-12305805	139	12305677	5.51	3.18612	3.22698	1	12311526	12337988	26463	1	55187	ENSG00000048707	VPS13D	vacuolar protein sorting 13 homolog D	ENST00000487188	Intron (ENST00000620676/ENSG00000048707, intron 26 of 69)	-5849
chr1:12691574-12691712	139	12691652	6.43	4.03212	3.68223	1	12692909	12693020	112	1		ENSG00000226166			ENST00000436879	Promoter (1-2kb)	-1257
chr1:12761938-12762076	139	12761955	6.43	4.03212	3.68223	1	12774841	12777906	3066	1	390999	ENSG00000116726	PRAMEF12	PRAME family member 12	ENST00000357726	3' UTR	-12886
chr1:12796811-12797148	338	12797054	6.43	4.03212	3.68223	1	12794691	12796485	1795	1	65121	ENSG00000116721	PRAMEF1	PRAME family member 1	ENST00000400814	Promoter (2-3kb)	2363
chr1:12811342-12811535	194	12811430	6.43	4.03212	3.68223	1	12822686	12823159	474	2	105376745	ENSG00000228338	LINC01784	long intergenic non-protein coding RNA 1784	ENST00000438401	Distal Intergenic	11729
chr1:13657891-13658099	209	13658012	8.27	5.88595	4.59271	1	13657311	13659910	2600	2		ENSG00000237445			ENST00000441809	Promoter (1-2kb)	1898
chr1:14807224-14807369	146	14807330	7.35	4.66316	3.95335	1	14692129	14692613	485	2		ENSG00000235829			ENST00000416175	Intron (ENST00000636203/ENSG00000189337, intron 3 of 16)	-114717
chr1:16164568-16164706	139	16164636	7.35	4.93414	4.13747	1	16159266	16161883	2618	1		ENSG00000224621			ENST00000426353	Downstream (2-3kb)	5370
chr1:16244225-16244363	139	16244322	6.43	4.03212	3.68223	1	16241213	16241398	186	2		ENSG00000233929			ENST00000421314	Promoter (2-3kb)	-2924
chr1:16513467-16513616	150	16513569	9.19	6.88252	5.04795	1	16514122	16514285	164	2	26871	ENSG00000206652	RNU1-1	RNA, U1 small nuclear 1	ENST00000383925	Promoter (<=1kb)	716
chr1:16534862-16535000	139	16534881	7.35	4.93414	4.13747	1	16534081	16534224	144	2	106480152	ENSG00000277344	RNU1-6P	RNA, U1 small nuclear 6, pseudogene	ENST00000516290	Promoter (<=1kb)	-657
chr1:16535713-16536298	586	16536027	5.51	3.18612	3.22698	1	16535342	16536172	831	2	100132147	ENSG00000233421	LINC01783	long intergenic non-protein coding RNA 1783	ENST00000614408	Promoter (<=1kb)	145
chr1:16591211-16591355	145	16591293	8.27	5.88595	4.59271	1	16599603	16603049	3447	2	55672	ENSG00000219481	NBPF1	NBPF member 1	ENST00000599908	Intron (ENST00000430580/ENSG00000219481, intron 7 of 28)	11756
chr1:16606872-16607062	191	16606971	6.43	4.03212	3.68223	1	16593562	16608650	15089	2	55672	ENSG00000219481	NBPF1	NBPF member 1	ENST00000420513	Promoter (1-2kb)	1679
chr1:16608515-16608764	250	16608671	8.27	2.41987	2.31704	1	16593562	16608650	15089	2	55672	ENSG00000219481	NBPF1	NBPF member 1	ENST00000420513	Promoter (<=1kb)	-21
chr1:16620382-16620548	167	16620509	10.11	6.1782	4.39128	1	16617391	16617729	339	1		ENSG00000271732			ENST00000607700	Intron (ENST00000639481/ENSG00000215908, intron 2 of 3)	3118
chr1:16621510-16621659	150	16621562	9.19	5.11746	3.89942	1	16617391	16617729	339	1		ENSG00000271732			ENST00000607700	Intron (ENST00000639481/ENSG00000215908, intron 2 of 3)	4171
chr1:16621783-16622106	324	16621983	9.19	5.05405	3.85836	1	16618253	16626386	8134	2		ENSG00000215908			ENST00000639481	Exon (ENST00000412962/ENSG00000215908, exon 16 of 18)	4403
chr1:16631838-16632264	427	16632195	7.35	3.4654	3.12949	1	16618256	16631109	12854	2		ENSG00000215908			ENST00000639594	Promoter (1-2kb)	-1086
chr1:16647115-16647279	165	16647249	6.43	3.67125	3.42812	1	16645622	16650289	4668	1		ENSG00000186301			ENST00000457982	Promoter (1-2kb)	1627
chr1:16648947-16649112	166	16649023	6.43	3.79881	3.51837	1	16645622	16650289	4668	1		ENSG00000186301			ENST00000457982	Intron (ENST00000457982/ENSG00000186301, intron 13 of 17)	3401
chr1:16661354-16661500	147	16661382	7.35	4.93414	4.13747	1	16618969	16657232	38264	2		ENSG00000215908			ENST00000412962	Intron (ENST00000633763/ENSG00000282143, intron 1 of 2)	-4150
chr1:16720158-16720303	146	16720175	6.43	4.03212	3.68223	1	16691218	16720157	28940	2		ENSG00000268869			ENST00000270691	Promoter (<=1kb)	-18
chr1:16720529-16720667	139	16720594	5.51	3.18612	3.22698	1	16691218	16720157	28940	2		ENSG00000268869			ENST00000270691	Promoter (<=1kb)	-437
chr1:16727586-16727852	267	16727693	11.02	5.86499	4.00808	1	16691218	16720157	28940	2		ENSG00000268869			ENST00000270691	Distal Intergenic	-7536
chr1:16775727-16775930	204	16775815	10.11	5.4895	3.95637	1	16760837	16770237	9401	2	11223	ENSG00000186715	MST1L	macrophage stimulating 1 like (pseudogene)	ENST00000545160	Intron (ENST00000466256/ENSG00000058453, intron 1 of 8)	-5578
chr1:16779549-16779705	157	16779647	10.11	5.08049	3.70185	1	16760837	16770237	9401	2	11223	ENSG00000186715	MST1L	macrophage stimulating 1 like (pseudogene)	ENST00000545160	Intron (ENST00000466256/ENSG00000058453, intron 1 of 8)	-9410
chr1:16794409-16794578	170	16794545	6.43	3.49262	3.30111	1	16760837	16770237	9401	2	11223	ENSG00000186715	MST1L	macrophage stimulating 1 like (pseudogene)	ENST00000545160	Intron (ENST00000466256/ENSG00000058453, intron 1 of 8)	-24308
chr1:16796389-16796662	274	16796564	5.51	3.18612	3.22698	1	16760837	16770237	9401	2	11223	ENSG00000186715	MST1L	macrophage stimulating 1 like (pseudogene)	ENST00000545160	Intron (ENST00000466256/ENSG00000058453, intron 1 of 8)	-26327
chr1:16905947-16906131	185	16906036	7.35	4.93414	4.13747	1	16904339	16904776	438	2		ENSG00000272426			ENST00000606899	Promoter (1-2kb)	-1260
chr1:16908264-16908402	139	16908329	6.43	4.03212	3.68223	1	16904339	16904776	438	2		ENSG00000272426			ENST00000606899	Intron (ENST00000466256/ENSG00000058453, intron 1 of 8)	-3553
chr1:16908528-16908666	139	16908642	6.43	4.03212	3.68223	1	16904339	16904776	438	2		ENSG00000272426			ENST00000606899	Intron (ENST00000466256/ENSG00000058453, intron 1 of 8)	-3866
chr1:16912123-16912293	171	16912233	6.43	4.03212	3.68223	1	16904339	16904776	438	2		ENSG00000272426			ENST00000606899	Intron (ENST00000466256/ENSG00000058453, intron 1 of 8)	-7457
chr1:16965476-16965614	139	16965555	8.27	5.88595	4.59271	1	16966028	16970742	4715	1	9696	ENSG00000058453	CROCC	ciliary rootlet coiled-coil, rootletin	ENST00000465021	Promoter (<=1kb)	-473
chr1:17136365-17136503	139	17136441	6.43	4.03212	3.68223	1	17079031	17119435	40405	2	11240	ENSG00000117115	PADI2	peptidyl arginine deiminase 2	ENST00000375481	Distal Intergenic	-17006
chr1:17851838-17851976	139	17851874	4.59	2.40411	2.77174	1	17822982	17827061	4080	1	81569	ENSG00000117148	ACTL8	actin like 8	ENST00000617065	Distal Intergenic	28892
chr1:17895967-17896105	139	17896015	5.51	3.18612	3.22698	1	17822982	17827061	4080	1	81569	ENSG00000117148	ACTL8	actin like 8	ENST00000617065	Distal Intergenic	73033
chr1:18497415-18497553	139	18497449	6.43	4.03212	3.68223	1	18513118	18513383	266	1		ENSG00000235282			ENST00000596113	Distal Intergenic	-15669
chr1:18706867-18707005	139	18706893	6.43	4.03212	3.68223	1	18631524	18736102	104579	1	5081	ENSG00000009709	PAX7	paired box 7	ENST00000400661	Intron (ENST00000375375/ENSG00000009709, intron 7 of 7)	75369
chr1:18829261-18829407	147	18829338	7.35	4.66316	3.95335	1	18839599	18859682	20084	2	80834	ENSG00000179002	TAS1R2	taste 1 receptor member 2	ENST00000375371	Distal Intergenic	30344
chr1:19334865-19335004	140	19334959	7.35	4.93414	4.13747	1	19324754	19328081	3328	1	54896	ENSG00000040487	SLC66A1	solute carrier family 66 member 1	ENST00000432465	Distal Intergenic	10205
chr1:19979199-19979337	139	19979209	5.51	3.18612	3.22698	1	19978246	19979067	822	2	5320	ENSG00000188257	PLA2G2A	phospholipase A2 group IIA	ENST00000461140	Promoter (<=1kb)	-142
chr1:20169969-20170107	139	20170078	7.35	4.93414	4.13747	1	20163092	20175169	12078	2	391013	ENSG00000187980	PLA2G2C	phospholipase A2 group IIC	ENST00000495760	Intron (ENST00000429261/ENSG00000187980, intron 3 of 3)	5091
chr1:21572943-21573213	271	21573031	7.35	4.93414	4.13747	1	21574478	21578399	3922	1	249	ENSG00000162551	ALPL	alkaline phosphatase, biomineralization associated	ENST00000374829	Promoter (1-2kb)	-1447
chr1:21794798-21795173	376	21795047	6.43	4.03212	3.68223	1	21727851	21783606	55756	2	84196	ENSG00000090686	USP48	ubiquitin specific peptidase 48	ENST00000421625	Distal Intergenic	-11441
chr1:21880095-21880371	277	21880111	5.51	3.18612	3.22698	1	21877514	21879074	1561	2	3339	ENSG00000142798	HSPG2	heparan sulfate proteoglycan 2	ENST00000480900	Promoter (1-2kb)	-1037
chr1:22034202-22034340	139	22034266	7.35	4.93414	4.13747	1	22030527	22030748	222	1	29092	ENSG00000218510	LINC00339	long intergenic non-protein coding RNA 339	ENST00000642137	Distal Intergenic	3739
chr1:22671904-22672042	139	22671968	7.35	4.66316	3.95335	1	22653189	22661536	8348	1	713	ENSG00000173369	C1QB	complement C1q B chain	ENST00000314933	Distal Intergenic	18779
chr1:23362340-23362581	242	23362476	8.27	4.81228	3.8779	1	23359975	23368386	8412	2	80818	ENSG00000125945	ZNF436	zinc finger protein 436	ENST00000374608	Exon (ENST00000314011/ENSG00000125945, exon 4 of 4)	5910
chr1:23688296-23688490	195	23688389	6.43	4.03212	3.68223	1	23691742	23696417	4676	1	6135	ENSG00000142676	RPL11	ribosomal protein L11	ENST00000374550	Distal Intergenic	-3353
chr1:24032255-24032582	328	24032364	5.51	3.18612	3.22698	1	24040835	24086799	45965	1		ENSG00000225315			ENST00000439239	Distal Intergenic	-8471
chr1:24210702-24210840	139	24210787	7.35	4.93414	4.13747	1	24200240	24211693	11454	1	284632	ENSG00000230023	LINC02800	long intergenic non-protein coding RNA 2800	ENST00000439059	Exon (ENST00000439059/ENSG00000230023, exon 3 of 3)	10547
chr1:24833304-24833453	150	24833377	8.27	5.88595	4.59271	1	24777873	24777979	107	2	106480094	ENSG00000238482	RNU6-1208P	RNA, U6 small nuclear 1208, pseudogene	ENST00000459588	Intron (ENST00000374379/ENSG00000169504, intron 4 of 5)	-55398
chr1:24891581-24891719	139	24891662	5.51	3.18612	3.22698	1	24919345	24919416	72	2	102465437	ENSG00000278034	MIR6731	microRNA 6731	ENST00000614863	Distal Intergenic	27754
chr1:24945869-24946007	139	24945954	7.35	4.93414	4.13747	1	24961345	24963097	1753	1		ENSG00000229162			ENST00000456316	Intron (ENST00000399916/ENSG00000020633, intron 1 of 5)	-15391
chr1:25554498-25554708	211	25554526	5.51	3.18612	3.22698	1	25554881	25557429	2549	1	26119	ENSG00000157978	LDLRAP1	low density lipoprotein receptor adaptor protein 1	ENST00000462394	Promoter (<=1kb)	-355
chr1:25554854-25555115	262	25554949	8.27	3.62443	3.08939	1	25554881	25557429	2549	1	26119	ENSG00000157978	LDLRAP1	low density lipoprotein receptor adaptor protein 1	ENST00000462394	Promoter (<=1kb)	68
chr1:25576793-25576931	139	25576865	6.43	4.03212	3.68223	1	25581478	25590356	8879	1		ENSG00000225643			ENST00000412797	Distal Intergenic	-4613
chr1:25904278-25904416	139	25904386	5.51	3.18612	3.22698	1	25901407	25903813	2407	2	3925	ENSG00000117632	STMN1	stathmin 1	ENST00000485226	Promoter (<=1kb)	-573
chr1:26291637-26291775	139	26291657	4.59	2.40411	2.77174	1	26282305	26298026	15722	2	91544	ENSG00000158062	UBXN11	UBX domain protein 11	ENST00000496466	Intron (ENST00000314675/ENSG00000158062, intron 4 of 10)	6369
chr1:26596058-26596395	338	26596300	6.43	4.03212	3.68223	1	26593940	26594041	102	2		ENSG00000252802			ENST00000516993	Promoter (2-3kb)	-2259
chr1:27170825-27171047	223	27171004	5.51	3.18612	3.22698	1	27114233	27166981	52749	2	6548	ENSG00000090020	SLC9A1	solute carrier family 9 member A1	ENST00000374084	Distal Intergenic	-4023
chr1:27679559-27679697	139	27679568	8.27	3.62443	3.08939	1	27675603	27675709	107	2	106481925	ENSG00000206767	RNU6-949P	RNA, U6 small nuclear 949, pseudogene	ENST00000384040	Intron (ENST00000626608/ENSG00000225886, intron 2 of 2)	-3859
chr1:27712419-27712557	139	27712448	6.43	4.03212	3.68223	1	27725979	27763122	37144	1	199870	ENSG00000009780	FAM76A	family with sequence similarity 76 member A	ENST00000373954	Distal Intergenic	-13531
chr1:27740148-27740286	139	27740206	5.51	3.18612	3.22698	1	27739954	27740629	676	1		ENSG00000230833			ENST00000425462	Promoter (<=1kb)	252
chr1:27746567-27746778	212	27746646	7.35	4.93414	4.13747	1	27744774	27760185	15412	1	199870	ENSG00000009780	FAM76A	family with sequence similarity 76 member A	ENST00000446647	Promoter (1-2kb)	1872
chr1:27749847-27749985	139	27749867	4.59	2.40411	2.77174	1	27744774	27760185	15412	1	199870	ENSG00000009780	FAM76A	family with sequence similarity 76 member A	ENST00000446647	Intron (ENST00000373954/ENSG00000009780, intron 6 of 8)	5093
chr1:27790659-27790797	139	27790772	7.35	4.93414	4.13747	1	27773858	27774041	184	1		ENSG00000269971			ENST00000602607	Intron (ENST00000373943/ENSG00000117758, intron 2 of 8)	16914
chr1:27791082-27791290	209	27791155	5.51	3.18612	3.22698	1	27773858	27774041	184	1		ENSG00000269971			ENST00000602607	Intron (ENST00000373943/ENSG00000117758, intron 2 of 8)	17297
chr1:27857545-27857683	139	27857566	5.51	3.18612	3.22698	1	27850093	27851676	1584	1	5511	ENSG00000117751	PPP1R8	protein phosphatase 1 regulatory subunit 8	ENST00000486634	Distal Intergenic	7473
chr1:27874182-27874357	176	27874278	4.59	2.40411	2.77174	1	27872572	27882604	10033	1	9473	ENSG00000130775	THEMIS2	thymocyte selection associated family member 2	ENST00000466068	Promoter (1-2kb)	1706
chr1:27910953-27911091	139	27910962	5.51	3.18612	3.22698	1	27892073	27914513	22441	2	6118	ENSG00000117748	RPA2	replication protein A2	ENST00000313433	Intron (ENST00000373912/ENSG00000117748, intron 2 of 8)	3551
chr1:27915853-27916032	180	27915931	8.27	5.88595	4.59271	1	27891924	27914746	22823	2	6118	ENSG00000117748	RPA2	replication protein A2	ENST00000373909	Promoter (1-2kb)	-1185
chr1:27949073-27949460	388	27949459	6.43	2.34354	2.47693	1	27959462	27968096	8635	1	55113	ENSG00000158156	XKR8	XK related 8	ENST00000373884	Intron (ENST00000373894/ENSG00000130768, intron 3 of 7)	-10003
chr1:27958460-27958712	253	27958575	7.35	4.66316	3.95335	1	27959462	27968096	8635	1	55113	ENSG00000158156	XKR8	XK related 8	ENST00000373884	Promoter (<=1kb)	-887
chr1:27959147-27959334	188	27959218	6.43	3.79881	3.51837	1	27959462	27968096	8635	1	55113	ENSG00000158156	XKR8	XK related 8	ENST00000373884	Promoter (<=1kb)	-244
chr1:27959603-27959825	223	27959733	7.35	4.93414	4.13747	1	27959462	27968096	8635	1	55113	ENSG00000158156	XKR8	XK related 8	ENST00000373884	Promoter (<=1kb)	271
chr1:27963298-27963539	242	27963497	6.43	4.03212	3.68223	1	27963637	27966710	3074	1	55113	ENSG00000158156	XKR8	XK related 8	ENST00000481387	Promoter (<=1kb)	-140
chr1:28002125-28002263	139	28002240	5.51	3.18612	3.22698	1	27988473	28011086	22614	2	2140	ENSG00000158161	EYA3	EYA transcriptional coactivator and phosphatase 3	ENST00000495923	Intron (ENST00000373871/ENSG00000158161, intron 11 of 17)	8846
chr1:28112842-28113030	189	28112917	5.51	3.18612	3.22698	1	28109739	28110298	560	1		ENSG00000228943			ENST00000443484	Downstream (2-3kb)	3178
chr1:28146840-28147079	240	28146972	7.35	4.93414	4.13747	1	28142737	28142841	105	2	106479644	ENSG00000253005	RNU6-176P	RNA, U6 small nuclear 176, pseudogene	ENST00000517196	Distal Intergenic	-4131
chr1:28178775-28178913	139	28178818	6.43	4.03212	3.68223	1	28147166	28177188	30023	2	5724	ENSG00000169403	PTAFR	platelet activating factor receptor	ENST00000373857	Promoter (1-2kb)	-1630
chr1:28222816-28222971	156	28222896	10.11	7.91974	5.50319	1	28210160	28233004	22845	2	22826	ENSG00000126698	DNAJC8	DnaJ heat shock protein family (Hsp40) member C8	ENST00000482674	Intron (ENST00000263697/ENSG00000126698, intron 2 of 8)	10108
chr1:28223078-28223391	314	28223165	6.43	4.03212	3.68223	1	28210160	28233004	22845	2	22826	ENSG00000126698	DNAJC8	DnaJ heat shock protein family (Hsp40) member C8	ENST00000482674	Intron (ENST00000263697/ENSG00000126698, intron 2 of 8)	9839
chr1:28316869-28317143	275	28317061	5.51	3.18612	3.22698	1	28329002	28335016	6015	1	54797	ENSG00000130772	MED18	mediator complex subunit 18	ENST00000479574	Distal Intergenic	-11941
chr1:28328042-28328368	327	28328104	5.51	3.18612	3.22698	1	28329002	28335016	6015	1	54797	ENSG00000130772	MED18	mediator complex subunit 18	ENST00000479574	Promoter (<=1kb)	-898
chr1:28335249-28335387	139	28335369	5.51	3.18612	3.22698	1	28330283	28334585	4303	1	54797	ENSG00000130772	MED18	mediator complex subunit 18	ENST00000474683	3' UTR	5086
chr1:28346882-28347127	246	28346994	5.51	3.18612	3.22698	1	28330283	28334585	4303	1	54797	ENSG00000130772	MED18	mediator complex subunit 18	ENST00000474683	Distal Intergenic	16711
chr1:28376731-28376923	193	28376789	7.35	4.93414	4.13747	1	28369744	28497156	127413	1	65979	ENSG00000204138	PHACTR4	phosphatase and actin regulator 4	ENST00000493669	Intron (ENST00000633371/ENSG00000204138, intron 1 of 4)	7045
chr1:28504059-28504199	141	28504116	8.27	5.80253	4.53766	1	28505943	28539196	33254	1	1104	ENSG00000180198	RCC1	regulator of chromosome condensation 1	ENST00000398958	Promoter (1-2kb)	-1827
chr1:28506479-28506625	147	28506512	9.19	4.33257	3.39562	1	28506351	28509633	3283	1	8420	ENSG00000242125	SNHG3	small nucleolar RNA host gene 3	ENST00000437681	Promoter (<=1kb)	161
chr1:28506829-28506991	163	28506952	9.19	4.43048	3.45786	1	28507366	28507571	206	1	6080	ENSG00000274266	SNORA73A	small nucleolar RNA, H/ACA box 73A	ENST00000364938	Promoter (<=1kb)	-414
chr1:28509026-28509386	361	28509343	8.27	5.02197	4.01811	1	28510077	28536026	25950	1	1104	ENSG00000180198	RCC1	regulator of chromosome condensation 1	ENST00000419074	Promoter (<=1kb)	-734
chr1:28509487-28509625	139	28509561	6.43	3.38113	3.22154	1	28510077	28536026	25950	1	1104	ENSG00000180198	RCC1	regulator of chromosome condensation 1	ENST00000419074	Promoter (<=1kb)	-516
chr1:28521189-28521327	139	28521287	6.43	4.03212	3.68223	1	28518695	28536293	17599	1	1104	ENSG00000180198	RCC1	regulator of chromosome condensation 1	ENST00000430407	Promoter (2-3kb)	2592
chr1:28536225-28536493	269	28536432	6.43	2.34354	2.47693	1	28536093	28537898	1806	1	1104	ENSG00000180198	RCC1	regulator of chromosome condensation 1	ENST00000478232	Promoter (<=1kb)	339
chr1:28536782-28536920	139	28536870	4.59	2.40411	2.77174	1	28536093	28537898	1806	1	1104	ENSG00000180198	RCC1	regulator of chromosome condensation 1	ENST00000478232	Promoter (<=1kb)	777
chr1:28543672-28543971	300	28543914	6.43	4.03212	3.68223	1	28544460	28546542	2083	1		ENSG00000279443			ENST00000624273	Promoter (<=1kb)	-546
chr1:28576442-28576612	171	28576536	7.35	4.93414	4.13747	1	28578749	28578822	74	2	692212	ENSG00000221539	SNORD99	small nucleolar RNA, C/D box 99	ENST00000408612	Promoter (2-3kb)	2286
chr1:28578971-28579135	165	28579019	8.27	5.88595	4.59271	1	28578749	28578822	74	2	692212	ENSG00000221539	SNORD99	small nucleolar RNA, C/D box 99	ENST00000408612	Promoter (<=1kb)	-197
chr1:28600247-28600385	139	28600308	5.51	3.18612	3.22698	1	28592495	28594300	1806	1	115273	ENSG00000188060	RAB42	RAB42, member RAS oncogene family	ENST00000465518	Intron (ENST00000471683/ENSG00000120656, intron 3 of 4)	7813
chr1:28656914-28657056	143	28656930	5.51	3.18612	3.22698	1	28648600	28648733	134	1	26824	ENSG00000274978	RNU11	RNA, U11 small nuclear	ENST00000387069	Distal Intergenic	8330
chr1:28671494-28671632	139	28671597	6.43	4.03212	3.68223	1	28668780	28714873	46094	1	10691	ENSG00000162419	GMEB1	glucocorticoid modulatory element binding protein 1	ENST00000294409	Promoter (2-3kb)	2817
chr1:28674350-28674488	139	28674438	6.43	2.34354	2.47693	1	28668780	28714873	46094	1	10691	ENSG00000162419	GMEB1	glucocorticoid modulatory element binding protein 1	ENST00000294409	Intron (ENST00000373816/ENSG00000162419, intron 1 of 9)	5658
chr1:28685415-28685553	139	28685490	5.51	2.99029	3.08339	1	28683564	28715065	31502	1	10691	ENSG00000162419	GMEB1	glucocorticoid modulatory element binding protein 1	ENST00000480454	Promoter (1-2kb)	1926
chr1:28715050-28715226	177	28715111	7.35	4.93414	4.13747	1	28736621	28742871	6251	1	51441	ENSG00000198492	YTHDF2	YTH N6-methyladenosine RNA binding protein F2	ENST00000474884	3' UTR	-21510
chr1:28814566-28814822	257	28814793	5.51	3.18612	3.22698	1	28812142	28871267	59126	1	4985	ENSG00000116329	OPRD1	opioid receptor delta 1	ENST00000234961	Promoter (2-3kb)	2651
chr1:28819028-28819166	139	28819033	4.59	2.40411	2.77174	1	28812142	28871267	59126	1	4985	ENSG00000116329	OPRD1	opioid receptor delta 1	ENST00000234961	Intron (ENST00000621425/ENSG00000116329, intron 1 of 3)	6891
chr1:28825470-28825620	151	28825552	6.43	3.22406	3.10912	1	28812142	28871267	59126	1	4985	ENSG00000116329	OPRD1	opioid receptor delta 1	ENST00000234961	Intron (ENST00000621425/ENSG00000116329, intron 1 of 3)	13410
chr1:28863716-28863911	196	28863842	7.35	2.9599	2.78316	1	28870483	28877336	6854	2		ENSG00000233427			ENST00000418471	3' UTR	13494
chr1:28876735-28876879	145	28876816	8.27	5.88595	4.59271	1	28870483	28877336	6854	2		ENSG00000233427			ENST00000418471	Promoter (<=1kb)	520
chr1:28895548-28895695	148	28895566	6.43	3.49262	3.30111	1	28893741	29120046	226306	1	2035	ENSG00000159023	EPB41	erythrocyte membrane protein band 4.1	ENST00000373798	Promoter (1-2kb)	1825
chr1:28898304-28898453	150	28898422	8.27	5.88595	4.59271	1	28893741	29120046	226306	1	2035	ENSG00000159023	EPB41	erythrocyte membrane protein band 4.1	ENST00000373798	Intron (ENST00000642260/ENSG00000159023, intron 1 of 20)	4681
chr1:29025934-29026072	139	29026027	6.43	4.03212	3.68223	1	29018359	29072314	53956	1	2035	ENSG00000159023	EPB41	erythrocyte membrane protein band 4.1	ENST00000644848	Intron (ENST00000642260/ENSG00000159023, intron 8 of 20)	7668
chr1:29138674-29138917	244	29138707	5.51	3.18612	3.22698	1	29144494	29146994	2501	2		ENSG00000225750			ENST00000413004	Distal Intergenic	8287
chr1:29140185-29140323	139	29140231	5.51	3.18612	3.22698	1	29144494	29146994	2501	2		ENSG00000225750			ENST00000413004	Distal Intergenic	6763
chr1:29149317-29149534	218	29149441	7.35	4.93414	4.13747	1	29144494	29146994	2501	2		ENSG00000225750			ENST00000413004	Promoter (2-3kb)	-2447
chr1:29181065-29181203	139	29181146	6.43	4.03212	3.68223	1	29148671	29181882	33212	2	6429	ENSG00000116350	SRSF4	serine and arginine rich splicing factor 4	ENST00000466448	Promoter (<=1kb)	736
chr1:29191633-29191906	274	29191669	8.27	3.62443	3.08939	1	29193817	29200589	6773	2	51102	ENSG00000116353	MECR	mitochondrial trans-2-enoyl-CoA reductase	ENST00000483435	Distal Intergenic	8920
chr1:29198920-29199112	193	29199028	6.43	3.43616	3.26084	1	29193817	29200589	6773	2	51102	ENSG00000116353	MECR	mitochondrial trans-2-enoyl-CoA reductase	ENST00000483435	Promoter (1-2kb)	1561
chr1:29287185-29287323	139	29287287	7.35	4.93414	4.13747	1	29283723	29304040	20318	1	10076	ENSG00000060656	PTPRU	protein tyrosine phosphatase receptor type U	ENST00000531385	Intron (ENST00000345512/ENSG00000060656, intron 14 of 30)	3564
chr1:29319511-29319649	139	29319542	6.43	3.61009	3.38471	1	29320210	29326212	6003	1	10076	ENSG00000060656	PTPRU	protein tyrosine phosphatase receptor type U	ENST00000465525	Promoter (<=1kb)	-668
chr1:29325659-29325803	145	29325771	6.43	3.43616	3.26084	1	29323218	29325650	2433	1	10076	ENSG00000060656	PTPRU	protein tyrosine phosphatase receptor type U	ENST00000492954	Promoter (2-3kb)	2553
chr1:29346417-29346555	139	29346442	5.51	2.96298	3.06323	1	29329620	29350114	20495	2	101928460	ENSG00000230523	LINC01756	long intergenic non-protein coding RNA 1756	ENST00000417651	Intron (ENST00000417651/ENSG00000230523, intron 1 of 2)	3672
chr1:29349785-29349923	139	29349877	8.27	4.49327	3.66476	1	29329620	29350114	20495	2	101928460	ENSG00000230523	LINC01756	long intergenic non-protein coding RNA 1756	ENST00000417651	Promoter (<=1kb)	237
chr1:29351070-29351208	139	29351132	5.51	3.10368	3.16675	1	29329620	29350114	20495	2	101928460	ENSG00000230523	LINC01756	long intergenic non-protein coding RNA 1756	ENST00000417651	Promoter (1-2kb)	-1018
chr1:29362604-29362870	267	29362745	5.51	2.71017	2.87523	1	29329620	29350114	20495	2	101928460	ENSG00000230523	LINC01756	long intergenic non-protein coding RNA 1756	ENST00000417651	Distal Intergenic	-12631
chr1:29366420-29366586	167	29366464	9.19	5.79134	4.33797	1	29329620	29350114	20495	2	101928460	ENSG00000230523	LINC01756	long intergenic non-protein coding RNA 1756	ENST00000417651	Distal Intergenic	-16350
chr1:29370806-29371001	196	29370869	9.19	5.9115	4.41639	1	29329620	29350114	20495	2	101928460	ENSG00000230523	LINC01756	long intergenic non-protein coding RNA 1756	ENST00000417651	Distal Intergenic	-20755
chr1:29394504-29394667	164	29394642	6.43	3.76624	3.49537	1	29329620	29350114	20495	2	101928460	ENSG00000230523	LINC01756	long intergenic non-protein coding RNA 1756	ENST00000417651	Distal Intergenic	-44528
chr1:29417039-29417221	183	29417154	6.43	3.22406	3.10912	1	29329620	29350114	20495	2	101928460	ENSG00000230523	LINC01756	long intergenic non-protein coding RNA 1756	ENST00000417651	Distal Intergenic	-67040
chr1:29427000-29427274	275	29427084	7.35	4.66316	3.95335	1	29488193	29496893	8701	2		ENSG00000225011			ENST00000515851	Distal Intergenic	69809
chr1:29449415-29449710	296	29449478	7.35	4.66316	3.95335	1	29488193	29496893	8701	2		ENSG00000225011			ENST00000515851	Distal Intergenic	47415
chr1:29454481-29454687	207	29454580	7.35	4.62529	3.92751	1	29488193	29496893	8701	2		ENSG00000225011			ENST00000515851	Distal Intergenic	42313
chr1:29456438-29456576	139	29456536	7.35	4.93414	4.13747	1	29488193	29496893	8701	2		ENSG00000225011			ENST00000515851	Distal Intergenic	40357
chr1:29480137-29480281	145	29480252	5.51	2.71017	2.87523	1	29488193	29496893	8701	2		ENSG00000225011			ENST00000515851	Distal Intergenic	16641
chr1:29486290-29486548	259	29486458	4.59	2.03842	2.48486	1	29488193	29496893	8701	2		ENSG00000225011			ENST00000515851	Distal Intergenic	10435
chr1:29488098-29488236	139	29488179	8.27	5.17048	4.11736	1	29488193	29496893	8701	2		ENSG00000225011			ENST00000515851	Distal Intergenic	8714
chr1:29496630-29496861	232	29496712	7.35	3.03468	2.83418	1	29488193	29496893	8701	2		ENSG00000225011			ENST00000515851	Promoter (<=1kb)	181
chr1:29509763-29509928	166	29509814	7.35	4.66316	3.95335	1	29488193	29496893	8701	2		ENSG00000225011			ENST00000515851	Distal Intergenic	-12921
chr1:29514002-29514238	237	29514034	6.43	4.03212	3.68223	1	29488193	29496893	8701	2		ENSG00000225011			ENST00000515851	Distal Intergenic	-17141
chr1:29516596-29516841	246	29516785	8.27	5.57715	4.38834	1	29488193	29496893	8701	2		ENSG00000225011			ENST00000515851	Distal Intergenic	-19892
chr1:29519531-29519778	248	29519543	5.51	2.96298	3.06323	1	29488193	29496893	8701	2		ENSG00000225011			ENST00000515851	Distal Intergenic	-22650
chr1:29521757-29521929	173	29521860	6.43	3.93397	3.6135	1	29488193	29496893	8701	2		ENSG00000225011			ENST00000515851	Distal Intergenic	-24967
chr1:29551345-29551483	139	29551423	6.43	3.96903	3.63809	1	29488193	29496893	8701	2		ENSG00000225011			ENST00000515851	Distal Intergenic	-54530
chr1:29582532-29582768	237	29582650	6.43	3.5214	3.32162	1	29488193	29496893	8701	2		ENSG00000225011			ENST00000515851	Distal Intergenic	-85757
chr1:29583573-29583789	217	29583680	6.43	3.67125	3.42812	1	29488193	29496893	8701	2		ENSG00000225011			ENST00000515851	Distal Intergenic	-86787
chr1:29584959-29585097	139	29585029	6.43	3.67125	3.42812	1	29488193	29496893	8701	2		ENSG00000225011			ENST00000515851	Distal Intergenic	-88136
chr1:29585389-29585579	191	29585511	8.27	3.62443	3.08939	1	29488193	29496893	8701	2		ENSG00000225011			ENST00000515851	Distal Intergenic	-88618
chr1:29591635-29591981	347	29591868	10.11	5.81724	4.1625	1	29488193	29496893	8701	2		ENSG00000225011			ENST00000515851	Distal Intergenic	-94975
chr1:29622401-29622539	139	29622487	6.43	3.79881	3.51837	1	29708851	29709547	697	2		ENSG00000228176			ENST00000422638	Distal Intergenic	87060
chr1:29627217-29627442	226	29627332	9.19	5.9115	4.41639	1	29708851	29709547	697	2		ENSG00000228176			ENST00000422638	Distal Intergenic	82215
chr1:29628899-29629059	161	29628956	6.43	2.34354	2.47693	1	29708851	29709547	697	2		ENSG00000228176			ENST00000422638	Distal Intergenic	80591
chr1:29630922-29631081	160	29630990	6.43	3.70247	3.45025	1	29708851	29709547	697	2		ENSG00000228176			ENST00000422638	Distal Intergenic	78557
chr1:29634795-29635073	279	29635019	5.51	2.80711	2.94759	1	29708851	29709547	697	2		ENSG00000228176			ENST00000422638	Distal Intergenic	74528
chr1:29641614-29641800	187	29641703	6.43	4.03212	3.68223	1	29708851	29709547	697	2		ENSG00000228176			ENST00000422638	Distal Intergenic	67844
chr1:29645129-29645267	139	29645164	5.51	3.18612	3.22698	1	29708851	29709547	697	2		ENSG00000228176			ENST00000422638	Distal Intergenic	64383
chr1:29652807-29652976	170	29652881	8.27	5.28689	4.19507	1	29708851	29709547	697	2		ENSG00000228176			ENST00000422638	Distal Intergenic	56666
chr1:29655097-29655286	190	29655151	6.43	2.34354	2.47693	1	29708851	29709547	697	2		ENSG00000228176			ENST00000422638	Distal Intergenic	54396
chr1:29683779-29683917	139	29683818	6.43	3.86539	3.5653	1	29708851	29709547	697	2		ENSG00000228176			ENST00000422638	Distal Intergenic	25729
chr1:29686490-29686628	139	29686537	6.43	3.22406	3.10912	1	29708851	29709547	697	2		ENSG00000228176			ENST00000422638	Distal Intergenic	23010
chr1:29690727-29690975	249	29690864	8.27	5.57715	4.38834	1	29708851	29709547	697	2		ENSG00000228176			ENST00000422638	Distal Intergenic	18683
chr1:29715280-29715418	139	29715289	5.51	2.73391	2.89299	1	29708851	29709547	697	2		ENSG00000228176			ENST00000422638	Distal Intergenic	-5742
chr1:29720454-29720682	229	29720546	8.27	3.62443	3.08939	1	29708851	29709547	697	2		ENSG00000228176			ENST00000422638	Distal Intergenic	-10999
chr1:29722416-29722579	164	29722496	7.35	2.9599	2.78316	1	29708851	29709547	697	2		ENSG00000228176			ENST00000422638	Distal Intergenic	-12949
chr1:29730776-29730921	146	29730816	6.43	3.76624	3.49537	1	29708851	29709547	697	2		ENSG00000228176			ENST00000422638	Distal Intergenic	-21269
chr1:29739636-29739837	202	29739644	7.35	2.9599	2.78316	1	29755175	29790597	35423	1		ENSG00000284676			ENST00000641702	Distal Intergenic	-15531
chr1:29757392-29757559	168	29757530	5.51	2.8576	2.98515	1	29755175	29790597	35423	1		ENSG00000284676			ENST00000641702	Promoter (2-3kb)	2355
chr1:29786958-29787170	213	29787007	5.51	2.78238	2.92916	1	29755175	29790597	35423	1		ENSG00000284676			ENST00000641702	Intron (ENST00000641702/ENSG00000284676, intron 4 of 4)	31832
chr1:29827540-29827703	164	29827672	6.43	4.03212	3.68223	1	29755175	29790597	35423	1		ENSG00000284676			ENST00000641702	Distal Intergenic	72497
chr1:29828632-29828836	205	29828753	8.27	5.88595	4.59271	1	29755175	29790597	35423	1		ENSG00000284676			ENST00000641702	Distal Intergenic	73578
chr1:29832943-29833081	139	29833034	6.43	3.49262	3.30111	1	29904865	29905357	493	2		ENSG00000270927			ENST00000603857	Distal Intergenic	72323
chr1:29833908-29834080	173	29833983	7.35	4.30683	3.70923	1	29904865	29905357	493	2		ENSG00000270927			ENST00000603857	Distal Intergenic	71374
chr1:29836666-29836804	139	29836732	5.51	3.10368	3.16675	1	29904865	29905357	493	2		ENSG00000270927			ENST00000603857	Distal Intergenic	68625
chr1:29853293-29853466	174	29853338	5.51	2.99029	3.08339	1	29904865	29905357	493	2		ENSG00000270927			ENST00000603857	Distal Intergenic	52019
chr1:29861280-29861491	212	29861417	7.35	3.99357	3.49351	1	29904865	29905357	493	2		ENSG00000270927			ENST00000603857	Distal Intergenic	43940
chr1:29866757-29866895	139	29866825	7.35	2.9599	2.78316	1	29904865	29905357	493	2		ENSG00000270927			ENST00000603857	Distal Intergenic	38532
chr1:29867788-29867930	143	29867841	6.43	4.03212	3.68223	1	29904865	29905357	493	2		ENSG00000270927			ENST00000603857	Distal Intergenic	37516
chr1:29871002-29871200	199	29871063	8.27	3.62443	3.08939	1	29904865	29905357	493	2		ENSG00000270927			ENST00000603857	Distal Intergenic	34294
chr1:29871337-29871475	139	29871403	8.27	5.88595	4.59271	1	29904865	29905357	493	2		ENSG00000270927			ENST00000603857	Distal Intergenic	33954
chr1:29879428-29879566	139	29879468	7.35	4.30683	3.70923	1	29904865	29905357	493	2		ENSG00000270927			ENST00000603857	Distal Intergenic	25889
chr1:29883859-29883997	139	29883987	5.51	3.18612	3.22698	1	29904865	29905357	493	2		ENSG00000270927			ENST00000603857	Distal Intergenic	21370
chr1:29892535-29892673	139	29892573	6.43	3.64046	3.40628	1	29904865	29905357	493	2		ENSG00000270927			ENST00000603857	Distal Intergenic	12784
chr1:29899377-29899697	321	29899620	7.35	4.93414	4.13747	1	29904865	29905357	493	2		ENSG00000270927			ENST00000603857	Distal Intergenic	5737
chr1:29908107-29908245	139	29908144	7.35	4.93414	4.13747	1	29904865	29905357	493	2		ENSG00000270927			ENST00000603857	Promoter (2-3kb)	-2787
chr1:29921603-29921741	139	29921661	4.59	2.40411	2.77174	1	29904865	29905357	493	2		ENSG00000270927			ENST00000603857	Distal Intergenic	-16304
chr1:29924695-29924833	139	29924803	6.43	4.03212	3.68223	1	29904865	29905357	493	2		ENSG00000270927			ENST00000603857	Distal Intergenic	-19446
chr1:29947388-29947601	214	29947564	6.43	4.03212	3.68223	1	29904865	29905357	493	2		ENSG00000270927			ENST00000603857	Distal Intergenic	-42207
chr1:29948144-29948336	193	29948231	7.35	4.93414	4.13747	1	29904865	29905357	493	2		ENSG00000270927			ENST00000603857	Distal Intergenic	-42874
chr1:29966765-29966903	139	29966837	7.35	4.20876	3.64177	1	29904865	29905357	493	2		ENSG00000270927			ENST00000603857	Distal Intergenic	-61480
chr1:29969074-29969213	140	29969125	8.27	5.13265	4.09209	1	29904865	29905357	493	2		ENSG00000270927			ENST00000603857	Distal Intergenic	-63768
chr1:29981994-29982132	139	29982008	5.51	2.50976	2.72473	1	30013952	30037612	23661	2	101929406	ENSG00000233399	LINC01648	long intergenic non-protein coding RNA 1648	ENST00000445180	Distal Intergenic	55604
chr1:29983361-29983528	168	29983488	6.43	4.03212	3.68223	1	30013952	30037612	23661	2	101929406	ENSG00000233399	LINC01648	long intergenic non-protein coding RNA 1648	ENST00000445180	Distal Intergenic	54124
chr1:30005815-30005953	139	30005830	5.51	2.75798	2.91096	1	30013952	30037612	23661	2	101929406	ENSG00000233399	LINC01648	long intergenic non-protein coding RNA 1648	ENST00000445180	Distal Intergenic	31782
chr1:30036335-30036537	203	30036341	6.43	3.79881	3.51837	1	30013952	30037612	23661	2	101929406	ENSG00000233399	LINC01648	long intergenic non-protein coding RNA 1648	ENST00000445180	Promoter (1-2kb)	1271
chr1:30057627-30057981	355	30057890	7.35	4.93414	4.13747	1	30013952	30037612	23661	2	101929406	ENSG00000233399	LINC01648	long intergenic non-protein coding RNA 1648	ENST00000445180	Distal Intergenic	-20278
chr1:30094086-30094377	292	30094255	6.43	3.40847	3.24107	1	30140263	30141607	1345	1		ENSG00000233372			ENST00000441046	Distal Intergenic	-46008
chr1:30094558-30094796	239	30094741	8.27	5.24758	4.16884	1	30140263	30141607	1345	1		ENSG00000233372			ENST00000441046	Distal Intergenic	-45522
chr1:30094936-30095118	183	30094955	5.51	2.68673	2.85769	1	30140263	30141607	1345	1		ENSG00000233372			ENST00000441046	Distal Intergenic	-45308
chr1:30102143-30102331	189	30102195	6.43	3.49262	3.30111	1	30140263	30141607	1345	1		ENSG00000233372			ENST00000441046	Distal Intergenic	-38068
chr1:30107078-30107216	139	30107198	7.35	4.55113	3.87681	1	30140263	30141607	1345	1		ENSG00000233372			ENST00000441046	Distal Intergenic	-33065
chr1:30114540-30114745	206	30114639	5.51	2.99029	3.08339	1	30140263	30141607	1345	1		ENSG00000233372			ENST00000441046	Distal Intergenic	-25624
chr1:30132272-30132410	139	30132298	6.43	3.55057	3.34239	1	30140263	30141607	1345	1		ENSG00000233372			ENST00000441046	Distal Intergenic	-7965
chr1:30133588-30133983	396	30133878	6.43	3.83186	3.54168	1	30140263	30141607	1345	1		ENSG00000233372			ENST00000441046	Distal Intergenic	-6385
chr1:30135131-30135336	206	30135203	7.35	4.66316	3.95335	1	30140263	30141607	1345	1		ENSG00000233372			ENST00000441046	Distal Intergenic	-5060
chr1:30143164-30143337	174	30143221	9.19	4.33257	3.39562	1	30140263	30141607	1345	1		ENSG00000233372			ENST00000441046	Promoter (2-3kb)	2958
chr1:30172870-30173039	170	30172956	4.59	2.40411	2.77174	1	30140263	30141607	1345	1		ENSG00000233372			ENST00000441046	Distal Intergenic	32693
chr1:30185043-30185181	139	30185155	7.35	4.66316	3.95335	1	30226523	30226615	93	1		ENSG00000231251			ENST00000442774	Distal Intergenic	-41368
chr1:30188033-30188171	139	30188132	6.43	3.70247	3.45025	1	30226523	30226615	93	1		ENSG00000231251			ENST00000442774	Distal Intergenic	-38391
chr1:30197167-30197358	192	30197303	6.43	4.03212	3.68223	1	30226523	30226615	93	1		ENSG00000231251			ENST00000442774	Distal Intergenic	-29220
chr1:30199737-30199929	193	30199822	5.51	3.18612	3.22698	1	30226523	30226615	93	1		ENSG00000231251			ENST00000442774	Distal Intergenic	-26701
chr1:30202808-30203034	227	30202929	4.59	2.40411	2.77174	1	30226523	30226615	93	1		ENSG00000231251			ENST00000442774	Distal Intergenic	-23594
chr1:30219133-30219448	316	30219388	7.35	4.93414	4.13747	1	30226523	30226615	93	1		ENSG00000231251			ENST00000442774	Distal Intergenic	-7135
chr1:30247722-30247973	252	30247779	7.35	4.66316	3.95335	1	30226523	30226615	93	1		ENSG00000231251			ENST00000442774	Distal Intergenic	21256
chr1:30261696-30261834	139	30261827	5.51	3.13313	3.1883	1	30226523	30226615	93	1		ENSG00000231251			ENST00000442774	Distal Intergenic	35304
chr1:30264003-30264141	139	30264092	7.35	4.93414	4.13747	1	30226523	30226615	93	1		ENSG00000231251			ENST00000442774	Distal Intergenic	37569
chr1:30274867-30275073	207	30274993	7.35	3.71512	3.3015	1	30226523	30226615	93	1		ENSG00000231251			ENST00000442774	Distal Intergenic	48470
chr1:30285296-30285449	154	30285329	6.43	3.49262	3.30111	1	30226523	30226615	93	1		ENSG00000231251			ENST00000442774	Distal Intergenic	58806
chr1:30287711-30287868	158	30287805	7.35	4.90225	4.11588	1	30226523	30226615	93	1		ENSG00000231251			ENST00000442774	Distal Intergenic	61282
chr1:30303526-30303664	139	30303545	7.35	4.93414	4.13747	1	30226523	30226615	93	1		ENSG00000231251			ENST00000442774	Distal Intergenic	77022
chr1:30303791-30303961	171	30303834	5.51	3.18612	3.22698	1	30226523	30226615	93	1		ENSG00000231251			ENST00000442774	Distal Intergenic	77311
chr1:30313148-30313354	207	30313269	5.51	3.18612	3.22698	1	30226523	30226615	93	1		ENSG00000231251			ENST00000442774	Distal Intergenic	86746
chr1:30322266-30322416	151	30322303	6.43	3.79881	3.51837	1	30409560	30411638	2079	2		ENSG00000236335			ENST00000427319	Distal Intergenic	89335
chr1:30323576-30323734	159	30323655	6.43	4.03212	3.68223	1	30409560	30411638	2079	2		ENSG00000236335			ENST00000427319	Distal Intergenic	87983
chr1:30328684-30328826	143	30328741	6.43	3.49262	3.30111	1	30409560	30411638	2079	2		ENSG00000236335			ENST00000427319	Distal Intergenic	82897
chr1:30335930-30336215	286	30336125	5.51	2.96298	3.06323	1	30409560	30411638	2079	2		ENSG00000236335			ENST00000427319	Distal Intergenic	75513
chr1:30385151-30385289	139	30385182	6.43	4.03212	3.68223	1	30409560	30411638	2079	2		ENSG00000236335			ENST00000427319	Distal Intergenic	26456
chr1:30464672-30464810	139	30464764	7.35	4.27373	3.68647	1	30415825	30421108	5284	1		ENSG00000231949			ENST00000420354	Distal Intergenic	48939
chr1:30472102-30472376	275	30472171	7.35	4.58796	3.90199	1	30415825	30421108	5284	1		ENSG00000231949			ENST00000420354	Distal Intergenic	56346
chr1:30482029-30482169	141	30482115	9.19	5.60018	4.21327	1	30415825	30421108	5284	1		ENSG00000231949			ENST00000420354	Distal Intergenic	66290
chr1:30483667-30483805	139	30483701	7.35	3.85041	3.39479	1	30415825	30421108	5284	1		ENSG00000231949			ENST00000420354	Distal Intergenic	67876
chr1:30485095-30485233	139	30485119	7.35	3.82275	3.37571	1	30415825	30421108	5284	1		ENSG00000231949			ENST00000420354	Distal Intergenic	69294
chr1:30493775-30493924	150	30493869	11.02	7.51915	5.03106	1	30415825	30421108	5284	1		ENSG00000231949			ENST00000420354	Distal Intergenic	78044
chr1:30533788-30534007	220	30533882	9.19	2.95763	2.54671	1	30415825	30421108	5284	1		ENSG00000231949			ENST00000420354	Distal Intergenic	118057
chr1:30539676-30539814	139	30539723	8.27	3.71074	3.14602	1	30415825	30421108	5284	1		ENSG00000231949			ENST00000420354	Distal Intergenic	123898
chr1:30542015-30542182	168	30542093	8.27	4.49327	3.66476	1	30415825	30421108	5284	1		ENSG00000231949			ENST00000420354	Distal Intergenic	126268
chr1:30542353-30542491	139	30542372	7.35	3.99357	3.49351	1	30415825	30421108	5284	1		ENSG00000231949			ENST00000420354	Distal Intergenic	126547
chr1:30550725-30550863	139	30550749	6.43	3.22406	3.10912	1	30415825	30421108	5284	1		ENSG00000231949			ENST00000420354	Distal Intergenic	134924
chr1:30572256-30572394	139	30572319	6.43	3.38113	3.22154	1	30713767	30716135	2369	2	4146	ENSG00000162510	MATN1	matrilin 1	ENST00000494561	Distal Intergenic	143816
chr1:30581023-30581236	214	30581100	6.43	2.34354	2.47693	1	30713767	30716135	2369	2	4146	ENSG00000162510	MATN1	matrilin 1	ENST00000494561	Distal Intergenic	135035
chr1:30597552-30597769	218	30597553	8.27	3.62443	3.08939	1	30713767	30716135	2369	2	4146	ENSG00000162510	MATN1	matrilin 1	ENST00000494561	Distal Intergenic	118582
chr1:30598715-30598890	176	30598846	5.51	2.73391	2.89299	1	30713767	30716135	2369	2	4146	ENSG00000162510	MATN1	matrilin 1	ENST00000494561	Distal Intergenic	117289
chr1:30599249-30599460	212	30599299	4.59	2.03842	2.48486	1	30713767	30716135	2369	2	4146	ENSG00000162510	MATN1	matrilin 1	ENST00000494561	Distal Intergenic	116836
chr1:30600772-30600952	181	30600848	8.27	3.62443	3.08939	1	30713767	30716135	2369	2	4146	ENSG00000162510	MATN1	matrilin 1	ENST00000494561	Distal Intergenic	115287
chr1:30626578-30626794	217	30626674	8.27	5.02197	4.01811	1	30713767	30716135	2369	2	4146	ENSG00000162510	MATN1	matrilin 1	ENST00000494561	Distal Intergenic	89461
chr1:30631139-30631348	210	30631231	6.43	2.77291	2.78516	1	30713767	30716135	2369	2	4146	ENSG00000162510	MATN1	matrilin 1	ENST00000494561	Distal Intergenic	84904
chr1:30637264-30637412	149	30637384	7.35	4.24104	3.66398	1	30713767	30716135	2369	2	4146	ENSG00000162510	MATN1	matrilin 1	ENST00000494561	Distal Intergenic	78751
chr1:30655733-30655901	169	30655871	11.02	3.03847	2.40484	1	30713767	30716135	2369	2	4146	ENSG00000162510	MATN1	matrilin 1	ENST00000494561	Distal Intergenic	60264
chr1:30669766-30669904	139	30669791	6.43	3.76624	3.49537	1	30713767	30716135	2369	2	4146	ENSG00000162510	MATN1	matrilin 1	ENST00000494561	Distal Intergenic	46344
chr1:30678094-30678245	152	30678210	8.27	5.84962	4.56875	1	30713767	30716135	2369	2	4146	ENSG00000162510	MATN1	matrilin 1	ENST00000494561	Distal Intergenic	37925
chr1:30688377-30688625	249	30688404	7.35	4.70157	3.97955	1	30713767	30716135	2369	2	4146	ENSG00000162510	MATN1	matrilin 1	ENST00000494561	Distal Intergenic	27731
chr1:30691246-30691486	241	30691384	8.27	5.88595	4.59271	1	30713767	30716135	2369	2	4146	ENSG00000162510	MATN1	matrilin 1	ENST00000494561	Distal Intergenic	24751
chr1:30695019-30695169	151	30695052	6.43	4.03212	3.68223	1	30713767	30716135	2369	2	4146	ENSG00000162510	MATN1	matrilin 1	ENST00000494561	Distal Intergenic	21083
chr1:30696642-30696780	139	30696760	5.51	2.99029	3.08339	1	30713767	30716135	2369	2	4146	ENSG00000162510	MATN1	matrilin 1	ENST00000494561	Distal Intergenic	19375
chr1:30700726-30700999	274	30700912	6.43	3.76624	3.49537	1	30713767	30716135	2369	2	4146	ENSG00000162510	MATN1	matrilin 1	ENST00000494561	Distal Intergenic	15223
chr1:30702561-30702699	139	30702590	5.51	2.78238	2.92916	1	30713767	30716135	2369	2	4146	ENSG00000162510	MATN1	matrilin 1	ENST00000494561	Distal Intergenic	13545
chr1:30703914-30704085	172	30703967	4.59	2.03842	2.48486	1	30713767	30716135	2369	2	4146	ENSG00000162510	MATN1	matrilin 1	ENST00000494561	Distal Intergenic	12168
chr1:30737591-30737950	360	30737614	5.51	3.18612	3.22698	1	30739156	30739232	77	2	100616164	ENSG00000264773	MIR4420	microRNA 4420	ENST00000583944	Promoter (1-2kb)	1618
chr1:30739330-30739468	139	30739414	5.51	2.99029	3.08339	1	30739156	30739232	77	2	100616164	ENSG00000264773	MIR4420	microRNA 4420	ENST00000583944	Promoter (<=1kb)	-182
chr1:30740103-30740241	139	30740219	6.43	4.03212	3.68223	1	30739156	30739232	77	2	100616164	ENSG00000264773	MIR4420	microRNA 4420	ENST00000583944	Promoter (<=1kb)	-987
chr1:30742141-30742279	139	30742189	8.27	5.88595	4.59271	1	30739156	30739232	77	2	100616164	ENSG00000264773	MIR4420	microRNA 4420	ENST00000583944	Promoter (2-3kb)	-2957
chr1:30760011-30760303	293	30760246	5.51	3.18612	3.22698	1	30732469	30757820	25352	2	7805	ENSG00000162511	LAPTM5	lysosomal protein transmembrane 5	ENST00000294507	Promoter (2-3kb)	-2426
chr1:30777175-30777398	224	30777185	5.51	3.18612	3.22698	1	30732469	30757820	25352	2	7805	ENSG00000162511	LAPTM5	lysosomal protein transmembrane 5	ENST00000294507	Distal Intergenic	-19365
chr1:30789718-30789871	154	30789764	8.27	5.57715	4.38834	1	30810378	30815553	5176	2		ENSG00000229607			ENST00000440358	Distal Intergenic	25789
chr1:30842659-30842926	268	30842865	8.27	5.17048	4.11736	1	30843823	30844110	288	1	106480861	ENSG00000222784	RN7SKP91	RN7SK pseudogene 91	ENST00000410852	Promoter (<=1kb)	-958
chr1:30843090-30843228	139	30843139	6.43	3.22406	3.10912	1	30843823	30844110	288	1	106480861	ENSG00000222784	RN7SKP91	RN7SK pseudogene 91	ENST00000410852	Promoter (<=1kb)	-684
chr1:30849485-30849672	188	30849617	5.51	2.99029	3.08339	1	30843823	30844110	288	1	106480861	ENSG00000222784	RN7SKP91	RN7SK pseudogene 91	ENST00000410852	Distal Intergenic	5794
chr1:30851361-30851499	139	30851382	9.19	4.33257	3.39562	1	30858158	30860254	2097	1	400748	ENSG00000235143	LOC400748	uncharacterized LOC400748	ENST00000431202	Distal Intergenic	-6776
chr1:30858660-30858834	175	30858720	7.35	4.93414	4.13747	1	30858158	30860254	2097	1	400748	ENSG00000235143	LOC400748	uncharacterized LOC400748	ENST00000431202	Promoter (<=1kb)	562
chr1:31062284-31062422	139	31062415	6.43	3.49262	3.30111	1	31059279	31061916	2638	2	9698	ENSG00000134644	PUM1	pumilio RNA binding family member 1	ENST00000531867	Promoter (<=1kb)	-499
chr1:31066403-31066541	139	31066406	6.43	2.34354	2.47693	1	30932850	31065991	133142	2	9698	ENSG00000134644	PUM1	pumilio RNA binding family member 1	ENST00000373741	Promoter (<=1kb)	-415
chr1:31095359-31095497	139	31095379	6.43	3.49262	3.30111	1	31094987	31095558	572	2		ENSG00000215900			ENST00000322792	Promoter (<=1kb)	179
chr1:31110213-31110421	209	31110338	9.19	4.33257	3.39562	1	31108188	31108623	436	2		ENSG00000225142			ENST00000441274	Promoter (1-2kb)	-1715
chr1:31113249-31113439	191	31113379	6.43	4.03212	3.68223	1	31108188	31108623	436	2		ENSG00000225142			ENST00000441274	Distal Intergenic	-4756
chr1:31113754-31113920	167	31113822	7.35	4.93414	4.13747	1	31108188	31108623	436	2		ENSG00000225142			ENST00000441274	Distal Intergenic	-5199
chr1:31177345-31177483	139	31177453	5.51	2.50976	2.72473	1	31180540	31181676	1137	2	79570	ENSG00000084628	NKAIN1	sodium/potassium transporting ATPase interacting 1	ENST00000528449	Distal Intergenic	4223
chr1:31183464-31183602	139	31183548	5.51	2.50976	2.72473	1	31180540	31181676	1137	2	79570	ENSG00000084628	NKAIN1	sodium/potassium transporting ATPase interacting 1	ENST00000528449	Promoter (1-2kb)	-1872
chr1:31186752-31187035	284	31186822	5.51	3.18612	3.22698	1	31181589	31188153	6565	2	79570	ENSG00000084628	NKAIN1	sodium/potassium transporting ATPase interacting 1	ENST00000526106	Promoter (1-2kb)	1331
chr1:31188016-31188184	169	31188082	5.51	3.18612	3.22698	1	31181589	31188153	6565	2	79570	ENSG00000084628	NKAIN1	sodium/potassium transporting ATPase interacting 1	ENST00000526106	Promoter (<=1kb)	71
chr1:31203846-31204045	200	31203911	7.35	2.9599	2.78316	1	31182551	31193920	11370	2	79570	ENSG00000084628	NKAIN1	sodium/potassium transporting ATPase interacting 1	ENST00000530145	Intron (ENST00000373736/ENSG00000084628, intron 1 of 6)	-9991
chr1:31363511-31363649	139	31363621	7.35	4.93414	4.13747	1	31365713	31369590	3878	2	2170	ENSG00000121769	FABP3	fatty acid binding protein 3	ENST00000497275	Intron (ENST00000546109/ENSG00000121766, intron 8 of 8)	5969
chr1:31413798-31413977	180	31413853	6.43	4.03212	3.68223	1	31413813	31434680	20868	1	347735	ENSG00000168528	SERINC2	serine incorporator 2	ENST00000536384	Promoter (<=1kb)	40
chr1:31429652-31429959	308	31429764	6.43	3.5214	3.32162	1	31413813	31434680	20868	1	347735	ENSG00000168528	SERINC2	serine incorporator 2	ENST00000536384	Intron (ENST00000373710/ENSG00000168528, intron 9 of 10)	15951
chr1:31431850-31432106	257	31432052	17.46	5.2663	3.07584	1	31413813	31434680	20868	1	347735	ENSG00000168528	SERINC2	serine incorporator 2	ENST00000536384	Intron (ENST00000373710/ENSG00000168528, intron 9 of 10)	18239
chr1:31445121-31445259	139	31445207	8.27	4.49327	3.66476	1	31413813	31434680	20868	1	347735	ENSG00000168528	SERINC2	serine incorporator 2	ENST00000536384	Distal Intergenic	31394
chr1:31459267-31459443	177	31459402	5.51	2.96298	3.06323	1	31487589	31488930	1342	2	441880	ENSG00000215899	EEF1A1P46	eukaryotic translation elongation factor 1 alpha 1 pseudogene 46	ENST00000401075	Distal Intergenic	29528
chr1:31465625-31465791	167	31465699	5.51	3.18612	3.22698	1	31487589	31488930	1342	2	441880	ENSG00000215899	EEF1A1P46	eukaryotic translation elongation factor 1 alpha 1 pseudogene 46	ENST00000401075	Distal Intergenic	23231
chr1:31469121-31469268	148	31469198	8.27	3.62443	3.08939	1	31487589	31488930	1342	2	441880	ENSG00000215899	EEF1A1P46	eukaryotic translation elongation factor 1 alpha 1 pseudogene 46	ENST00000401075	Distal Intergenic	19732
chr1:31484437-31484575	139	31484445	5.51	2.96298	3.06323	1	31487589	31488930	1342	2	441880	ENSG00000215899	EEF1A1P46	eukaryotic translation elongation factor 1 alpha 1 pseudogene 46	ENST00000401075	Distal Intergenic	4485
chr1:31502395-31502595	201	31502528	6.43	4.03212	3.68223	1	31501399	31509648	8250	1	149086	ENSG00000260386	LDC1P	leucine decarboxylase 1, pseudogene	ENST00000563550	Promoter (1-2kb)	1129
chr1:31517355-31517515	161	31517478	6.43	3.49262	3.30111	1	31518356	31526444	8089	1		ENSG00000284543			ENST00000640623	Promoter (<=1kb)	-878
chr1:31584774-31584978	205	31584875	5.51	3.18612	3.22698	1	31585151	31586442	1292	1	64129	ENSG00000142910	TINAGL1	tubulointerstitial nephritis antigen like 1	ENST00000480586	Promoter (<=1kb)	-276
chr1:31669246-31669439	194	31669337	6.43	4.03212	3.68223	1	31652511	31670602	18092	2	1307	ENSG00000084636	COL16A1	collagen type XVI alpha 1 chain	ENST00000488128	Promoter (1-2kb)	1265
chr1:31672136-31672391	256	31672270	4.59	2.40411	2.77174	1	31666037	31673152	7116	2	1307	ENSG00000084636	COL16A1	collagen type XVI alpha 1 chain	ENST00000468459	Promoter (<=1kb)	882
chr1:31672528-31672666	139	31672571	5.51	3.18612	3.22698	1	31666037	31673152	7116	2	1307	ENSG00000084636	COL16A1	collagen type XVI alpha 1 chain	ENST00000468459	Promoter (<=1kb)	581
chr1:31680690-31680828	139	31680775	6.43	4.03212	3.68223	1	31672430	31683748	11319	2	1307	ENSG00000084636	COL16A1	collagen type XVI alpha 1 chain	ENST00000458715	Promoter (2-3kb)	2973
chr1:31684322-31684460	139	31684360	6.43	4.03212	3.68223	1	31672430	31683748	11319	2	1307	ENSG00000084636	COL16A1	collagen type XVI alpha 1 chain	ENST00000458715	Promoter (<=1kb)	-612
chr1:31690778-31690957	180	31690902	6.43	4.03212	3.68223	1	31685682	31689968	4287	2	1307	ENSG00000084636	COL16A1	collagen type XVI alpha 1 chain	ENST00000529928	Promoter (<=1kb)	-934
chr1:31691060-31691198	139	31691178	5.51	2.99029	3.08339	1	31685682	31689968	4287	2	1307	ENSG00000084636	COL16A1	collagen type XVI alpha 1 chain	ENST00000529928	Promoter (1-2kb)	-1210
chr1:31700829-31700973	145	31700914	7.35	4.93414	4.13747	1	31698490	31704060	5571	2	1307	ENSG00000084636	COL16A1	collagen type XVI alpha 1 chain	ENST00000532877	Intron (ENST00000373672/ENSG00000084636, intron 2 of 70)	3146
chr1:31719214-31719376	163	31719301	6.43	4.03212	3.68223	1	31679230	31704319	25090	2	1307	ENSG00000084636	COL16A1	collagen type XVI alpha 1 chain	ENST00000373668	Distal Intergenic	-14982
chr1:31720575-31720801	227	31720669	8.27	4.49327	3.66476	1	31727170	31735347	8178	2	576	ENSG00000121753	ADGRB2	adhesion G protein-coupled receptor B2	ENST00000530999	Distal Intergenic	14678
chr1:31723316-31723483	168	31723352	6.43	3.67125	3.42812	1	31727170	31735347	8178	2	576	ENSG00000121753	ADGRB2	adhesion G protein-coupled receptor B2	ENST00000530999	Distal Intergenic	11995
chr1:31738411-31738726	316	31738592	6.43	4.03212	3.68223	1	31738200	31739210	1011	2	576	ENSG00000121753	ADGRB2	adhesion G protein-coupled receptor B2	ENST00000466109	Promoter (<=1kb)	618
chr1:31738959-31739277	319	31739198	6.43	4.03212	3.68223	1	31738200	31739210	1011	2	576	ENSG00000121753	ADGRB2	adhesion G protein-coupled receptor B2	ENST00000466109	Promoter (<=1kb)	12
chr1:31739933-31740079	147	31740055	8.27	5.88595	4.59271	1	31738200	31739210	1011	2	576	ENSG00000121753	ADGRB2	adhesion G protein-coupled receptor B2	ENST00000466109	Promoter (<=1kb)	-845
chr1:31745502-31745641	140	31745560	8.27	5.44938	4.30337	1	31742108	31743673	1566	2	576	ENSG00000121753	ADGRB2	adhesion G protein-coupled receptor B2	ENST00000468430	Promoter (1-2kb)	-1887
chr1:31756449-31756640	192	31756556	9.19	6.53581	4.82332	1	31727411	31756801	29391	2	576	ENSG00000121753	ADGRB2	adhesion G protein-coupled receptor B2	ENST00000398538	Promoter (<=1kb)	245
chr1:31765723-31766039	317	31765784	6.43	2.34354	2.47693	1	31741800	31764893	23094	2	576	ENSG00000121753	ADGRB2	adhesion G protein-coupled receptor B2	ENST00000533175	Promoter (<=1kb)	-891
chr1:31770379-31770517	139	31770445	7.35	4.93414	4.13747	1	31741800	31764893	23094	2	576	ENSG00000121753	ADGRB2	adhesion G protein-coupled receptor B2	ENST00000533175	Distal Intergenic	-5552
chr1:31772353-31772491	139	31772383	5.51	3.18612	3.22698	1	31741800	31764893	23094	2	576	ENSG00000121753	ADGRB2	adhesion G protein-coupled receptor B2	ENST00000533175	Distal Intergenic	-7490
chr1:31788331-31788519	189	31788393	6.43	4.03212	3.68223	1	31789130	31791322	2193	1		ENSG00000254545			ENST00000527035	Promoter (<=1kb)	-737
chr1:31859939-31860080	142	31860013	6.43	4.03212	3.68223	1	31842019	31855568	13550	2		ENSG00000203620			ENST00000453837	Intron (ENST00000602889/ENSG00000269967, intron 1 of 1)	-4445
chr1:31938708-31938846	139	31938766	5.51	3.18612	3.22698	1	31906421	31938379	31959	2	8073	ENSG00000184007	PTP4A2	protein tyrosine phosphatase 4A2	ENST00000647444	Promoter (<=1kb)	-387
chr1:31975865-31976073	209	31975960	4.59	2.24543	2.6484	1	31972189	31987034	14846	2		ENSG00000284702			ENST00000641788	Intron (ENST00000641788/ENSG00000284702, intron 1 of 1)	11074
chr1:32003012-32003189	178	32003086	6.43	4.03212	3.68223	1	32013829	32043882	30054	1	10657	ENSG00000121774	KHDRBS1	KH RNA binding domain containing, signal transduction associated 1	ENST00000327300	Distal Intergenic	-10743
chr1:32051161-32051299	139	32051188	7.35	4.30683	3.70923	1	32072031	32102863	30833	1	55116	ENSG00000121775	TMEM39B	transmembrane protein 39B	ENST00000487305	Intron (ENST00000484270/ENSG00000121774, intron 10 of 10)	-20843
chr1:32100801-32101022	222	32100936	5.51	2.99029	3.08339	1	32108038	32176568	68531	1	23633	ENSG00000025800	KPNA6	karyopherin subunit alpha 6	ENST00000373625	Intron (ENST00000487305/ENSG00000121775, intron 8 of 8)	-7102
chr1:32108874-32109073	200	32108954	7.35	4.93414	4.13747	1	32108058	32173173	65116	1	23633	ENSG00000025800	KPNA6	karyopherin subunit alpha 6	ENST00000471599	Promoter (<=1kb)	896
chr1:32133911-32134121	211	32133916	5.51	3.18612	3.22698	1	32142923	32162394	19472	1	23633	ENSG00000025800	KPNA6	karyopherin subunit alpha 6	ENST00000469790	Intron (ENST00000373625/ENSG00000025800, intron 1 of 13)	-9007
chr1:32152550-32152712	163	32152650	7.35	4.93414	4.13747	1	32156862	32167296	10435	1	23633	ENSG00000025800	KPNA6	karyopherin subunit alpha 6	ENST00000446515	Intron (ENST00000373625/ENSG00000025800, intron 1 of 13)	-4212
chr1:32181676-32181814	139	32181720	6.43	4.03212	3.68223	1	32180065	32198285	18221	1	200081	ENSG00000084652	TXLNA	taxilin alpha	ENST00000373609	Promoter (1-2kb)	1655
chr1:32213972-32214221	250	32214085	10.11	7.91974	5.50319	1	32214477	32215795	1319	2	56063	ENSG00000160055	TMEM234	transmembrane protein 234	ENST00000495091	Promoter (1-2kb)	1710
chr1:32216172-32216391	220	32216302	8.27	5.40794	4.27577	1	32214477	32215795	1319	2	56063	ENSG00000160055	TMEM234	transmembrane protein 234	ENST00000495091	Promoter (<=1kb)	-507
chr1:32228438-32228636	199	32228539	11.02	8.33932	5.54725	1	32222545	32231054	8510	1	8668	ENSG00000084623	EIF3I	eukaryotic translation initiation factor 3 subunit I	ENST00000474371	Exon (ENST00000373586/ENSG00000084623, exon 7 of 11)	5994
chr1:32228863-32229131	269	32228932	5.51	2.93606	3.04333	1	32222545	32231054	8510	1	8668	ENSG00000084623	EIF3I	eukaryotic translation initiation factor 3 subunit I	ENST00000474371	Intron (ENST00000373586/ENSG00000084623, intron 8 of 10)	6387
chr1:32231113-32231334	222	32231245	5.51	3.18612	3.22698	1	32222545	32231054	8510	1	8668	ENSG00000084623	EIF3I	eukaryotic translation initiation factor 3 subunit I	ENST00000474371	3' UTR	8700
chr1:32237262-32237400	139	32237371	5.51	3.07469	3.14549	1	32231660	32240422	8763	2		ENSG00000220785			ENST00000403496	Intron (ENST00000423995/ENSG00000220785, intron 2 of 5)	3051
chr1:32239966-32240181	216	32240167	5.51	3.13313	3.1883	1	32231660	32240422	8763	2		ENSG00000220785			ENST00000403496	Promoter (<=1kb)	255
chr1:32242076-32242214	139	32242138	7.35	2.9599	2.78316	1	32231660	32241620	9961	2		ENSG00000220785			ENST00000441044	Promoter (<=1kb)	-518
chr1:32252042-32252218	177	32252127	9.19	6.88252	5.04795	1	32251318	32286160	34843	1	3932	ENSG00000182866	LCK	LCK proto-oncogene, Src family tyrosine kinase	ENST00000469765	Promoter (<=1kb)	809
chr1:32266013-32266320	308	32266259	6.43	4.03212	3.68223	1	32269338	32269597	260	2		ENSG00000277617			ENST00000615681	Intron (ENST00000373564/ENSG00000182866, intron 1 of 10)	3338
chr1:32269557-32269714	158	32269606	7.35	4.93414	4.13747	1	32269338	32269597	260	2		ENSG00000277617			ENST00000615681	Promoter (<=1kb)	-9
chr1:32275818-32276010	193	32275899	4.59	2.03842	2.48486	1	32275620	32277173	1554	1	3932	ENSG00000182866	LCK	LCK proto-oncogene, Src family tyrosine kinase	ENST00000469956	Promoter (<=1kb)	279
chr1:32279382-32279520	139	32279502	5.51	2.90954	3.02369	1	32275620	32277173	1554	1	3932	ENSG00000182866	LCK	LCK proto-oncogene, Src family tyrosine kinase	ENST00000469956	Intron (ENST00000373564/ENSG00000182866, intron 7 of 10)	3882
chr1:32284865-32285003	139	32284926	6.43	3.83186	3.54168	1	32286452	32286561	110	2		ENSG00000252450			ENST00000516641	Promoter (1-2kb)	1635
chr1:32287366-32287581	216	32287370	6.43	3.76624	3.49537	1	32286452	32286561	110	2		ENSG00000252450			ENST00000516641	Promoter (<=1kb)	-809
chr1:32292364-32292616	253	32292463	10.11	7.48119	5.22392	1	32292161	32327677	35517	1	3065	ENSG00000116478	HDAC1	histone deacetylase 1	ENST00000472928	Promoter (<=1kb)	302
chr1:32334412-32334550	139	32334445	7.35	4.93414	4.13747	1	32333832	32336379	2548	2	65108	ENSG00000175130	MARCKSL1	MARCKS like 1	ENST00000329421	Promoter (1-2kb)	1934
chr1:32334889-32335027	139	32334966	7.35	4.93414	4.13747	1	32333832	32336379	2548	2	65108	ENSG00000175130	MARCKSL1	MARCKS like 1	ENST00000329421	Promoter (1-2kb)	1413
chr1:32335984-32336166	183	32336090	4.59	2.40411	2.77174	1	32333832	32336379	2548	2	65108	ENSG00000175130	MARCKSL1	MARCKS like 1	ENST00000329421	Promoter (<=1kb)	289
chr1:32342830-32343136	307	32342965	4.59	2.40411	2.77174	1	32333832	32336379	2548	2	65108	ENSG00000175130	MARCKSL1	MARCKS like 1	ENST00000329421	Distal Intergenic	-6586
chr1:32363868-32364011	144	32363880	8.27	3.62443	3.08939	1	32361271	32364223	2953	2	100128071	ENSG00000225828	FAM229A	family with sequence similarity 229 member A	ENST00000416512	Promoter (<=1kb)	343
chr1:32368224-32368362	139	32368297	6.43	3.58013	3.36342	1	32361729	32364278	2550	2	100128071	ENSG00000225828	FAM229A	family with sequence similarity 229 member A	ENST00000415596	3' UTR	-4019
chr1:32374762-32374900	139	32374857	6.43	3.55057	3.34239	1	32368025	32374782	6758	2	55108	ENSG00000160058	BSDC1	BSD domain containing 1	ENST00000463967	Promoter (<=1kb)	-75
chr1:32398049-32398293	245	32398123	6.43	3.79881	3.51837	1	32378763	32394731	15969	2	55108	ENSG00000160058	BSDC1	BSD domain containing 1	ENST00000474414	Distal Intergenic	-3392
chr1:32402280-32402418	139	32402282	5.51	2.50976	2.72473	1	32402109	32403115	1007	2		ENSG00000224333			ENST00000444107	Promoter (<=1kb)	833
chr1:32402688-32402948	261	32402854	7.35	4.30683	3.70923	1	32402109	32403115	1007	2		ENSG00000224333			ENST00000444107	Promoter (<=1kb)	261
chr1:32410140-32410278	139	32410251	5.51	3.16304	3.21015	1	32402109	32403115	1007	2		ENSG00000224333			ENST00000444107	Distal Intergenic	-7136
chr1:32422882-32423020	139	32422961	6.43	3.49262	3.30111	1	32421979	32422319	341	1		ENSG00000270850			ENST00000604085	Promoter (<=1kb)	982
chr1:32448785-32449014	230	32448868	6.43	2.34354	2.47693	1	32457835	32458135	301	1	106480954	ENSG00000263529	RN7SL122P	RNA, 7SL, cytoplasmic 122, pseudogene	ENST00000579362	Distal Intergenic	-8967
chr1:32465545-32465722	178	32465644	6.43	4.03212	3.68223	1	32465069	32496686	31618	1	728116	ENSG00000273274	ZBTB8B	zinc finger and BTB domain containing 8B	ENST00000609129	Promoter (<=1kb)	575
chr1:32526072-32526309	238	32526198	7.35	2.9599	2.78316	1	32539427	32605939	66513	1	653121	ENSG00000160062	ZBTB8A	zinc finger and BTB domain containing 8A	ENST00000373510	Intron (ENST00000480336/ENSG00000254553, intron 4 of 9)	-13229
chr1:32531873-32532346	474	32531973	9.19	4.99188	3.81816	1	32539427	32605939	66513	1	653121	ENSG00000160062	ZBTB8A	zinc finger and BTB domain containing 8A	ENST00000373510	Intron (ENST00000480336/ENSG00000254553, intron 4 of 9)	-7454
chr1:32589596-32589734	139	32589632	6.43	4.03212	3.68223	1	32621830	32632058	10229	2	339487	ENSG00000176261	ZBTB8OS	zinc finger and BTB domain containing 8 opposite strand	ENST00000467652	Intron (ENST00000480336/ENSG00000254553, intron 7 of 9)	42426
chr1:32592504-32592730	227	32592550	4.59	2.40411	2.77174	1	32621830	32632058	10229	2	339487	ENSG00000176261	ZBTB8OS	zinc finger and BTB domain containing 8 opposite strand	ENST00000467652	Intron (ENST00000480336/ENSG00000254553, intron 7 of 9)	39508
chr1:32616948-32617086	139	32617034	7.35	4.30683	3.70923	1	32621830	32632058	10229	2	339487	ENSG00000176261	ZBTB8OS	zinc finger and BTB domain containing 8 opposite strand	ENST00000467652	Intron (ENST00000341885/ENSG00000176261, intron 1 of 1)	15024
chr1:32653688-32654318	631	32653999	11.02	8.06565	5.37492	1	32651487	32668281	16795	1	5928	ENSG00000162521	RBBP4	RB binding protein 4, chromatin remodeling factor	ENST00000445722	Promoter (2-3kb)	2512
chr1:32662175-32662389	215	32662240	4.59	2.40411	2.77174	1	32668319	32672901	4583	1	5928	ENSG00000162521	RBBP4	RB binding protein 4, chromatin remodeling factor	ENST00000475321	Intron (ENST00000414241/ENSG00000162521, intron 3 of 11)	-6079
chr1:32662564-32662704	141	32662571	6.43	4.03212	3.68223	1	32668319	32672901	4583	1	5928	ENSG00000162521	RBBP4	RB binding protein 4, chromatin remodeling factor	ENST00000475321	Intron (ENST00000414241/ENSG00000162521, intron 3 of 11)	-5748
chr1:32669568-32669714	147	32669599	6.43	4.03212	3.68223	1	32669256	32680651	11396	1	5928	ENSG00000162521	RBBP4	RB binding protein 4, chromatin remodeling factor	ENST00000482190	Promoter (<=1kb)	343
chr1:32673523-32673661	139	32673571	5.51	3.18612	3.22698	1	32669256	32680651	11396	1	5928	ENSG00000162521	RBBP4	RB binding protein 4, chromatin remodeling factor	ENST00000482190	Exon (ENST00000463378/ENSG00000162521, exon 7 of 8)	4315
chr1:32687096-32687234	139	32687143	5.51	3.18612	3.22698	1	32681491	32702756	21266	2	81493	ENSG00000162520	SYNC	syncoilin, intermediate filament protein	ENST00000373484	Intron (ENST00000409190/ENSG00000162520, intron 2 of 4)	15613
chr1:32698008-32698147	140	32698054	7.35	4.78007	4.03298	1	32681491	32702756	21266	2	81493	ENSG00000162520	SYNC	syncoilin, intermediate filament protein	ENST00000373484	Intron (ENST00000409190/ENSG00000162520, intron 1 of 4)	4702
chr1:32701771-32701911	141	32701817	5.51	3.18612	3.22698	1	32681491	32702756	21266	2	81493	ENSG00000162520	SYNC	syncoilin, intermediate filament protein	ENST00000373484	Promoter (<=1kb)	939
chr1:32707948-32708121	174	32708036	8.27	5.24758	4.16884	1	32695565	32703596	8032	2	81493	ENSG00000162520	SYNC	syncoilin, intermediate filament protein	ENST00000417633	Distal Intergenic	-4440
chr1:32713991-32714150	160	32714037	7.35	4.20876	3.64177	1	32695565	32703596	8032	2	81493	ENSG00000162520	SYNC	syncoilin, intermediate filament protein	ENST00000417633	Distal Intergenic	-10441
chr1:32740669-32740807	139	32740698	5.51	2.99029	3.08339	1	32741885	32774970	33086	1	57648	ENSG00000162522	NHSL3	NHS like 3	ENST00000401073	Promoter (1-2kb)	-1187
chr1:32742183-32742338	156	32742276	6.43	4.03212	3.68223	1	32741885	32774970	33086	1	57648	ENSG00000162522	NHSL3	NHS like 3	ENST00000401073	Promoter (<=1kb)	391
chr1:32742605-32742758	154	32742697	5.51	2.73391	2.89299	1	32741885	32774970	33086	1	57648	ENSG00000162522	NHSL3	NHS like 3	ENST00000401073	Promoter (<=1kb)	812
chr1:32749878-32750272	395	32749982	7.35	4.93414	4.13747	1	32754019	32768946	14928	1	57648	ENSG00000162522	NHSL3	NHS like 3	ENST00000468130	Intron (ENST00000401073/ENSG00000162522, intron 1 of 6)	-4037
chr1:32772393-32772628	236	32772497	9.19	5.31562	4.02802	1	32765667	32774970	9304	1	57648	ENSG00000162522	NHSL3	NHS like 3	ENST00000373480	Intron (ENST00000401073/ENSG00000162522, intron 6 of 6)	6830
chr1:32776766-32776904	139	32776841	5.51	2.68673	2.85769	1	32775244	32780711	5468	2	8565	ENSG00000134684	YARS1	tyrosyl-tRNA synthetase 1	ENST00000490826	Intron (ENST00000469100/ENSG00000134684, intron 3 of 3)	3870
chr1:32789701-32790013	313	32789759	6.43	4.03212	3.68223	1	32775991	32786734	10744	2	8565	ENSG00000134684	YARS1	tyrosyl-tRNA synthetase 1	ENST00000478828	Intron (ENST00000373477/ENSG00000134684, intron 6 of 12)	-3025
chr1:32874953-32875388	436	32875082	6.43	3.22406	3.10912	1	32870874	32872482	1609	2	252995	ENSG00000160097	FNDC5	fibronectin type III domain containing 5	ENST00000465346	Promoter (2-3kb)	-2600
chr1:32879866-32880004	139	32879889	7.35	4.51482	3.85195	1	32885994	32894063	8070	1	3208	ENSG00000121905	HPCA	hippocalcin	ENST00000470166	Distal Intergenic	-6105
chr1:32881908-32882046	139	32881909	6.43	2.34354	2.47693	1	32885994	32894063	8070	1	3208	ENSG00000121905	HPCA	hippocalcin	ENST00000470166	Distal Intergenic	-4085
chr1:32897228-32897369	142	32897308	8.27	5.57715	4.38834	1	32895305	32897756	2452	2	113452	ENSG00000121900	TMEM54	transmembrane protein 54	ENST00000463914	Promoter (<=1kb)	448
chr1:32900988-32901142	155	32901069	10.11	6.57875	4.64667	1	32894741	32901352	6612	2	113452	ENSG00000121900	TMEM54	transmembrane protein 54	ENST00000474144	Promoter (<=1kb)	283
chr1:32901874-32902012	139	32901936	6.43	2.34354	2.47693	1	32894846	32901438	6593	2	113452	ENSG00000121900	TMEM54	transmembrane protein 54	ENST00000475208	Promoter (<=1kb)	-498
chr1:32902349-32902551	203	32902466	7.35	3.99357	3.49351	1	32894846	32901438	6593	2	113452	ENSG00000121900	TMEM54	transmembrane protein 54	ENST00000475208	Promoter (1-2kb)	-1028
chr1:32904745-32904883	139	32904783	5.51	2.99029	3.08339	1	32894846	32901438	6593	2	113452	ENSG00000121900	TMEM54	transmembrane protein 54	ENST00000475208	Distal Intergenic	-3345
chr1:32912239-32912424	186	32912415	5.51	3.18612	3.22698	1	32894846	32901438	6593	2	113452	ENSG00000121900	TMEM54	transmembrane protein 54	ENST00000475208	Distal Intergenic	-10977
chr1:32917858-32917996	139	32917930	5.51	3.18612	3.22698	1	32894846	32901438	6593	2	113452	ENSG00000121900	TMEM54	transmembrane protein 54	ENST00000475208	Distal Intergenic	-16492
chr1:32942831-32943033	203	32942914	7.35	4.93414	4.13747	1	32936445	32964685	28241	2	127544	ENSG00000116514	RNF19B	ring finger protein 19B	ENST00000373456	Intron (ENST00000373456/ENSG00000116514, intron 6 of 8)	21771
chr1:32951460-32951651	192	32951535	6.43	4.03212	3.68223	1	32936445	32964685	28241	2	127544	ENSG00000116514	RNF19B	ring finger protein 19B	ENST00000373456	Intron (ENST00000373456/ENSG00000116514, intron 1 of 8)	13150
chr1:32967384-32967602	219	32967542	6.43	4.03212	3.68223	1	32936668	32964685	28018	2	127544	ENSG00000116514	RNF19B	ring finger protein 19B	ENST00000235150	Promoter (2-3kb)	-2857
chr1:32974455-32974593	139	32974515	9.19	6.63488	4.88766	1	32973667	32974041	375	1		ENSG00000278966			ENST00000623226	Promoter (<=1kb)	848
chr1:32974998-32975149	152	32975108	7.35	4.30683	3.70923	1	32973667	32974041	375	1		ENSG00000278966			ENST00000623226	Promoter (1-2kb)	1441
chr1:32975429-32975680	252	32975604	8.27	5.49138	4.33133	1	32973667	32974041	375	1		ENSG00000278966			ENST00000623226	Promoter (1-2kb)	1937
chr1:32987196-32987446	251	32987322	7.35	3.4654	3.12949	1	32987075	33032469	45395	1		ENSG00000236065			ENST00000427524	Promoter (<=1kb)	247
chr1:32988220-32988381	162	32988316	5.51	2.99029	3.08339	1	32987075	33032469	45395	1		ENSG00000236065			ENST00000427524	Promoter (1-2kb)	1241
chr1:33006681-33006851	171	33006792	5.51	2.50976	2.72473	1	33010519	33012357	1839	2	204	ENSG00000004455	AK2	adenylate kinase 2	ENST00000482191	Intron (ENST00000427524/ENSG00000236065, intron 1 of 1)	5565
chr1:33007042-33007180	139	33007091	6.43	2.34354	2.47693	1	33010519	33012357	1839	2	204	ENSG00000004455	AK2	adenylate kinase 2	ENST00000482191	Intron (ENST00000427524/ENSG00000236065, intron 1 of 1)	5266
chr1:33017599-33017917	319	33017683	6.43	2.34354	2.47693	1	33014365	33021690	7326	2	204	ENSG00000004455	AK2	adenylate kinase 2	ENST00000469238	Intron (ENST00000427524/ENSG00000236065, intron 1 of 1)	4007
chr1:33051253-33051417	165	33051321	5.51	2.96298	3.06323	1	33013044	33036992	23949	2	204	ENSG00000004455	AK2	adenylate kinase 2	ENST00000354858	Intron (ENST00000548559/ENSG00000004455, intron 2 of 4)	-14329
chr1:33052725-33052863	139	33052751	6.43	4.03212	3.68223	1	33013044	33036992	23949	2	204	ENSG00000004455	AK2	adenylate kinase 2	ENST00000354858	Intron (ENST00000548559/ENSG00000004455, intron 2 of 4)	-15759
chr1:33061673-33061862	190	33061743	10.11	5.4895	3.95637	1	33021607	33080996	59390	2	204	ENSG00000004455	AK2	adenylate kinase 2	ENST00000548559	Intron (ENST00000548559/ENSG00000004455, intron 2 of 4)	19253
chr1:33062358-33062552	195	33062418	7.35	3.71512	3.3015	1	33021607	33080996	59390	2	204	ENSG00000004455	AK2	adenylate kinase 2	ENST00000548559	Intron (ENST00000548559/ENSG00000004455, intron 2 of 4)	18578
chr1:33073282-33073444	163	33073334	6.43	3.79881	3.51837	1	33021607	33080996	59390	2	204	ENSG00000004455	AK2	adenylate kinase 2	ENST00000548559	Intron (ENST00000548559/ENSG00000004455, intron 2 of 4)	7662
chr1:33081738-33081906	169	33081825	6.43	4.00464	3.66302	1	33081659	33120530	38872	1	113451	ENSG00000142920	AZIN2	antizyme inhibitor 2	ENST00000484656	Promoter (<=1kb)	166
chr1:33107145-33107283	139	33107174	8.27	5.57715	4.38834	1	33094644	33096956	2313	1	113451	ENSG00000142920	AZIN2	antizyme inhibitor 2	ENST00000492521	Intron (ENST00000294517/ENSG00000142920, intron 10 of 11)	12530
chr1:33120675-33120813	139	33120786	5.51	2.99029	3.08339	1	33141871	33143230	1360	2		ENSG00000278997			ENST00000622988	Downstream (<1kb)	22444
chr1:33147894-33148032	139	33147957	5.51	3.018	3.10381	1	33141871	33143230	1360	2		ENSG00000278997			ENST00000622988	Intron (ENST00000291416/ENSG00000116525, intron 4 of 4)	-4727
chr1:33181222-33181511	290	33181433	5.51	3.18612	3.22698	1	33145402	33181666	36265	2	55223	ENSG00000116525	TRIM62	tripartite motif containing 62	ENST00000291416	Promoter (<=1kb)	233
chr1:33219414-33219552	139	33219495	6.43	3.79881	3.51837	1	33196136	33199805	3670	1		ENSG00000284721			ENST00000641727	Distal Intergenic	23359
chr1:33219662-33219800	139	33219745	6.43	3.79881	3.51837	1	33196136	33199805	3670	1		ENSG00000284721			ENST00000641727	Distal Intergenic	23609
chr1:33220757-33220895	139	33220787	5.51	2.96298	3.06323	1	33196136	33199805	3670	1		ENSG00000284721			ENST00000641727	Distal Intergenic	24651
chr1:33241988-33242126	139	33242030	5.51	3.18612	3.22698	1	33256545	33280414	23870	1	149076	ENSG00000160094	ZNF362	zinc finger protein 362	ENST00000483388	Distal Intergenic	-14515
chr1:33252199-33252347	149	33252244	7.35	4.58796	3.90199	1	33256545	33280414	23870	1	149076	ENSG00000160094	ZNF362	zinc finger protein 362	ENST00000483388	Distal Intergenic	-4301
chr1:33260045-33260183	139	33260099	5.51	3.18612	3.22698	1	33261212	33261680	469	1		ENSG00000270115			ENST00000602618	Promoter (1-2kb)	-1113
chr1:33270864-33271386	523	33271350	7.35	4.55113	3.87681	1	33270575	33300719	30145	1	149076	ENSG00000160094	ZNF362	zinc finger protein 362	ENST00000373428	Promoter (<=1kb)	775
chr1:33272984-33273164	181	33273131	4.59	2.09743	2.53176	1	33270575	33300719	30145	1	149076	ENSG00000160094	ZNF362	zinc finger protein 362	ENST00000373428	Promoter (2-3kb)	2556
chr1:33276131-33276269	139	33276255	6.43	3.79881	3.51837	1	33280350	33281973	1624	1	149076	ENSG00000160094	ZNF362	zinc finger protein 362	ENST00000477934	Intron (ENST00000483388/ENSG00000160094, intron 2 of 3)	-4095
chr1:33280679-33280817	139	33280775	5.51	3.10368	3.16675	1	33280350	33281973	1624	1	149076	ENSG00000160094	ZNF362	zinc finger protein 362	ENST00000477934	Promoter (<=1kb)	425
chr1:33301488-33301626	139	33301531	6.43	3.96903	3.63809	1	33307348	33325898	18551	1		ENSG00000225313			ENST00000627421	Downstream (<1kb)	-5817
chr1:33302611-33302791	181	33302673	7.35	4.74053	4.00609	1	33307348	33325898	18551	1		ENSG00000225313			ENST00000627421	Downstream (1-2kb)	-4675
chr1:33308315-33308670	356	33308567	6.43	3.64046	3.40628	1	33307371	33326043	18673	1		ENSG00000225313			ENST00000457957	Promoter (1-2kb)	1196
chr1:33314163-33314471	309	33314243	5.51	3.10368	3.16675	1	33314065	33325467	11403	1		ENSG00000225313			ENST00000624012	Promoter (<=1kb)	178
chr1:33314604-33314742	139	33314628	6.43	4.03212	3.68223	1	33314065	33325467	11403	1		ENSG00000225313			ENST00000624012	Promoter (<=1kb)	563
chr1:33320771-33321174	404	33320866	7.35	3.4654	3.12949	1	33306766	33321098	14333	2	127550	ENSG00000184389	A3GALT2	alpha 1,3-galactosyltransferase 2	ENST00000442999	Promoter (<=1kb)	232
chr1:33363590-33363728	139	33363663	6.43	4.03212	3.68223	1	33323626	33355209	31584	2	1912	ENSG00000134686	PHC2	polyhomeotic homolog 2	ENST00000373422	Intron (ENST00000431992/ENSG00000134686, intron 5 of 12)	-8454
chr1:33444986-33445124	139	33445018	8.27	4.20663	3.47383	1	33372326	33431052	58727	2	1912	ENSG00000134686	PHC2	polyhomeotic homolog 2	ENST00000484692	Distal Intergenic	-13966
chr1:33465823-33466029	207	33466007	5.51	3.18612	3.22698	1	33466249	33468954	2706	1	100131451	ENSG00000234512	TLR12P	toll like receptor 12, pseudogene	ENST00000413515	Promoter (<=1kb)	-242
chr1:33479431-33479569	139	33479546	6.43	4.03212	3.68223	1	33472660	33489245	16586	1	7579	ENSG00000121903	ZSCAN20	zinc finger and SCAN domain containing 20	ENST00000480917	Exon (ENST00000361328/ENSG00000121903, exon 2 of 8)	6886
chr1:33489267-33489525	259	33489276	7.35	2.9599	2.78316	1	33472660	33489245	16586	1	7579	ENSG00000121903	ZSCAN20	zinc finger and SCAN domain containing 20	ENST00000480917	Intron (ENST00000361328/ENSG00000121903, intron 4 of 7)	16616
chr1:33493473-33493641	169	33493564	8.27	4.74559	3.83331	1	33512008	33512743	736	2	100422287	ENSG00000235907	LOC100422287	proteasome 20S subunit alpha 3 pseudogene	ENST00000424879	Exon (ENST00000361328/ENSG00000121903, exon 7 of 8)	19179
chr1:33494433-33494571	139	33494487	8.27	5.02197	4.01811	1	33512008	33512743	736	2	100422287	ENSG00000235907	LOC100422287	proteasome 20S subunit alpha 3 pseudogene	ENST00000424879	Exon (ENST00000361328/ENSG00000121903, exon 8 of 8)	18256
chr1:33495289-33495478	190	33495378	8.27	4.71281	3.8114	1	33512008	33512743	736	2	100422287	ENSG00000235907	LOC100422287	proteasome 20S subunit alpha 3 pseudogene	ENST00000424879	Exon (ENST00000361328/ENSG00000121903, exon 8 of 8)	17365
chr1:33509415-33509566	152	33509423	9.19	2.75695	2.42718	1	33512008	33512743	736	2	100422287	ENSG00000235907	LOC100422287	proteasome 20S subunit alpha 3 pseudogene	ENST00000424879	Distal Intergenic	3320
chr1:33509674-33509813	140	33509797	11.02	4.14638	3.00606	1	33512008	33512743	736	2	100422287	ENSG00000235907	LOC100422287	proteasome 20S subunit alpha 3 pseudogene	ENST00000424879	Promoter (2-3kb)	2946
chr1:33521507-33521689	183	33521615	13.78	9.33699	6.07817	1	33512008	33512743	736	2	100422287	ENSG00000235907	LOC100422287	proteasome 20S subunit alpha 3 pseudogene	ENST00000424879	Intron (ENST00000373381/ENSG00000121904, intron 67 of 70)	-8872
chr1:33522301-33522439	139	33522369	7.35	3.71512	3.3015	1	33512008	33512743	736	2	100422287	ENSG00000235907	LOC100422287	proteasome 20S subunit alpha 3 pseudogene	ENST00000424879	Intron (ENST00000373381/ENSG00000121904, intron 67 of 70)	-9626
chr1:33533413-33533574	162	33533551	6.43	2.98594	2.93824	1	33512008	33512743	736	2	100422287	ENSG00000235907	LOC100422287	proteasome 20S subunit alpha 3 pseudogene	ENST00000424879	Intron (ENST00000373381/ENSG00000121904, intron 63 of 70)	-20808
chr1:33607498-33607641	144	33607593	7.35	3.87839	3.41408	1	33598689	33602477	3789	2	114784	ENSG00000121904	CSMD2	CUB and Sushi multiple domains 2	ENST00000489419	Intron (ENST00000373381/ENSG00000121904, intron 41 of 70)	-5116
chr1:33614852-33615004	153	33614934	6.43	4.00464	3.66302	1	33598689	33626584	27896	2	114784	ENSG00000121904	CSMD2	CUB and Sushi multiple domains 2	ENST00000373377	Intron (ENST00000373381/ENSG00000121904, intron 39 of 70)	11650
chr1:33615868-33616054	187	33615928	5.51	2.99029	3.08339	1	33598689	33626584	27896	2	114784	ENSG00000121904	CSMD2	CUB and Sushi multiple domains 2	ENST00000373377	Intron (ENST00000373381/ENSG00000121904, intron 39 of 70)	10656
chr1:33622373-33622553	181	33622534	6.43	2.65542	2.70073	1	33598689	33626584	27896	2	114784	ENSG00000121904	CSMD2	CUB and Sushi multiple domains 2	ENST00000373377	Intron (ENST00000373381/ENSG00000121904, intron 36 of 70)	4050
chr1:33623864-33624006	143	33623904	8.27	4.31777	3.54776	1	33598689	33626584	27896	2	114784	ENSG00000121904	CSMD2	CUB and Sushi multiple domains 2	ENST00000373377	Promoter (2-3kb)	2680
chr1:33626432-33626612	181	33626483	8.27	3.49426	3.00427	1	33598689	33626584	27896	2	114784	ENSG00000121904	CSMD2	CUB and Sushi multiple domains 2	ENST00000373377	Promoter (<=1kb)	101
chr1:33635964-33636102	139	33636080	6.43	3.49262	3.30111	1	33598689	33626584	27896	2	114784	ENSG00000121904	CSMD2	CUB and Sushi multiple domains 2	ENST00000373377	Intron (ENST00000373381/ENSG00000121904, intron 30 of 70)	-9496
chr1:33636331-33636469	139	33636452	7.35	2.9599	2.78316	1	33598689	33626584	27896	2	114784	ENSG00000121904	CSMD2	CUB and Sushi multiple domains 2	ENST00000373377	Exon (ENST00000373381/ENSG00000121904, exon 30 of 71)	-9868
chr1:33636585-33636960	376	33636773	10.11	7.8159	5.43723	1	33598689	33626584	27896	2	114784	ENSG00000121904	CSMD2	CUB and Sushi multiple domains 2	ENST00000373377	Intron (ENST00000373381/ENSG00000121904, intron 29 of 70)	-10189
chr1:33646623-33646819	197	33646654	7.35	4.55113	3.87681	1	33598689	33626584	27896	2	114784	ENSG00000121904	CSMD2	CUB and Sushi multiple domains 2	ENST00000373377	Exon (ENST00000373381/ENSG00000121904, exon 29 of 71)	-20070
chr1:33651281-33651443	163	33651367	8.27	4.81228	3.8779	1	33598689	33626584	27896	2	114784	ENSG00000121904	CSMD2	CUB and Sushi multiple domains 2	ENST00000373377	Intron (ENST00000373381/ENSG00000121904, intron 28 of 70)	-24783
chr1:33653234-33653462	229	33653341	7.35	4.05321	3.53462	1	33598689	33626584	27896	2	114784	ENSG00000121904	CSMD2	CUB and Sushi multiple domains 2	ENST00000373377	Intron (ENST00000373381/ENSG00000121904, intron 27 of 70)	-26757
chr1:33662736-33662976	241	33662848	7.35	2.9599	2.78316	1	33598689	33626584	27896	2	114784	ENSG00000121904	CSMD2	CUB and Sushi multiple domains 2	ENST00000373377	Intron (ENST00000373381/ENSG00000121904, intron 26 of 70)	-36264
chr1:33684398-33684536	139	33684420	5.51	3.18612	3.22698	1	33591807	33709504	117698	2	114784	ENSG00000121904	CSMD2	CUB and Sushi multiple domains 2	ENST00000373380	Intron (ENST00000373381/ENSG00000121904, intron 25 of 70)	25084
chr1:33797495-33797689	195	33797563	6.43	2.34354	2.47693	1	33772108	33814219	42112	2	114784	ENSG00000121904	CSMD2	CUB and Sushi multiple domains 2	ENST00000338325	Intron (ENST00000373381/ENSG00000121904, intron 10 of 70)	16656
chr1:33935725-33935863	139	33935794	5.51	3.18612	3.22698	1	33875466	33885423	9958	1	402779	ENSG00000231163	CSMD2-AS1	CSMD2 antisense RNA 1	ENST00000431046	Exon (ENST00000373381/ENSG00000121904, exon 4 of 71)	60328
chr1:34082269-34082471	203	34082339	5.51	3.18612	3.22698	1	34112949	34113063	115	1	100873281	ENSG00000201148	RNA5SP42	RNA, 5S ribosomal pseudogene 42	ENST00000364278	Intron (ENST00000373381/ENSG00000121904, intron 2 of 70)	-30610
chr1:34113474-34113612	139	34113493	5.51	3.18612	3.22698	1	34112949	34113063	115	1	100873281	ENSG00000201148	RNA5SP42	RNA, 5S ribosomal pseudogene 42	ENST00000364278	Promoter (<=1kb)	544
chr1:34142116-34142261	146	34142176	6.43	2.34354	2.47693	1	33513999	34165274	651276	2	114784	ENSG00000121904	CSMD2	CUB and Sushi multiple domains 2	ENST00000373381	Intron (ENST00000373381/ENSG00000121904, intron 1 of 70)	23098
chr1:34163848-34163986	139	34163955	7.35	4.93414	4.13747	1	33513999	34165274	651276	2	114784	ENSG00000121904	CSMD2	CUB and Sushi multiple domains 2	ENST00000373381	Promoter (1-2kb)	1319
chr1:34197385-34197566	182	34197504	9.19	6.88252	5.04795	1	34177670	34219131	41462	1	84970	ENSG00000142698	C1orf94	chromosome 1 open reading frame 94	ENST00000488417	Exon (ENST00000373374/ENSG00000142698, exon 2 of 7)	19834
chr1:34271912-34272050	139	34272035	5.51	2.99029	3.08339	1	34276859	34277292	434	2	100420336	ENSG00000270241	LOC100420336	ferritin, heavy polypeptide 1 pseudogene	ENST00000604298	Distal Intergenic	5257
chr1:34326931-34327128	198	34326991	7.35	4.93414	4.13747	1	34276859	34277292	434	2	100420336	ENSG00000270241	LOC100420336	ferritin, heavy polypeptide 1 pseudogene	ENST00000604298	Distal Intergenic	-49699
chr1:34363868-34364006	139	34363985	7.35	2.9599	2.78316	1	34276859	34277292	434	2	100420336	ENSG00000270241	LOC100420336	ferritin, heavy polypeptide 1 pseudogene	ENST00000604298	Distal Intergenic	-86693
chr1:34403096-34403234	139	34403154	6.43	4.03212	3.68223	1	34276859	34277292	434	2	100420336	ENSG00000270241	LOC100420336	ferritin, heavy polypeptide 1 pseudogene	ENST00000604298	Distal Intergenic	-125862
chr1:34408782-34408920	139	34408803	5.51	3.18612	3.22698	1	34276859	34277292	434	2	100420336	ENSG00000270241	LOC100420336	ferritin, heavy polypeptide 1 pseudogene	ENST00000604298	Distal Intergenic	-131511
chr1:34411965-34412140	176	34412020	7.35	4.93414	4.13747	1	34276859	34277292	434	2	100420336	ENSG00000270241	LOC100420336	ferritin, heavy polypeptide 1 pseudogene	ENST00000604298	Distal Intergenic	-134728
chr1:34423304-34423442	139	34423328	6.43	4.03212	3.68223	1	34276859	34277292	434	2	100420336	ENSG00000270241	LOC100420336	ferritin, heavy polypeptide 1 pseudogene	ENST00000604298	Distal Intergenic	-146036
chr1:34434673-34434812	140	34434740	7.35	4.93414	4.13747	1	34276859	34277292	434	2	100420336	ENSG00000270241	LOC100420336	ferritin, heavy polypeptide 1 pseudogene	ENST00000604298	Distal Intergenic	-157448
chr1:34455476-34455754	279	34455532	5.51	3.18612	3.22698	1	34276859	34277292	434	2	100420336	ENSG00000270241	LOC100420336	ferritin, heavy polypeptide 1 pseudogene	ENST00000604298	Distal Intergenic	-178240
chr1:34563517-34563655	139	34563575	6.43	4.03212	3.68223	1	34669599	34669694	96	2	693137	ENSG00000207941	MIR552	microRNA 552	ENST00000385206	Distal Intergenic	106119
chr1:34572197-34572335	139	34572238	7.35	3.71512	3.3015	1	34669599	34669694	96	2	693137	ENSG00000207941	MIR552	microRNA 552	ENST00000385206	Distal Intergenic	97456
chr1:34659445-34659844	400	34659567	7.35	4.93414	4.13747	1	34669599	34669694	96	2	693137	ENSG00000207941	MIR552	microRNA 552	ENST00000385206	Distal Intergenic	10127
chr1:34671424-34671594	171	34671457	6.43	3.79881	3.51837	1	34669599	34669694	96	2	693137	ENSG00000207941	MIR552	microRNA 552	ENST00000385206	Promoter (1-2kb)	-1763
chr1:34672004-34672142	139	34672060	5.51	3.18612	3.22698	1	34669599	34669694	96	2	693137	ENSG00000207941	MIR552	microRNA 552	ENST00000385206	Promoter (2-3kb)	-2366
chr1:34787615-34787753	139	34787708	6.43	4.03212	3.68223	1	34761426	34788097	26672	2		ENSG00000255811			ENST00000542839	Promoter (<=1kb)	389
chr1:34846323-34846556	234	34846450	7.35	2.9599	2.78316	1	34850694	34851555	862	1		ENSG00000230163			ENST00000429293	Intron (ENST00000426886/ENSG00000163866, intron 2 of 4)	-4244
chr1:34928532-34928682	151	34928617	6.43	4.03212	3.68223	1	34865436	34929585	64150	2	58512	ENSG00000116544	DLGAP3	DLG associated protein 3	ENST00000373347	Promoter (<=1kb)	968
chr1:34967831-34967997	167	34967932	7.35	4.93414	4.13747	1	34976470	34977395	926	2	653160	ENSG00000241014	GPR199P	G protein-coupled receptor 199, pseudogene	ENST00000642415	Distal Intergenic	9463
chr1:35058449-35058604	156	35058562	6.43	3.67125	3.42812	1	35059786	35113215	53430	1	79830	ENSG00000197056	ZMYM1	zinc finger MYM-type containing 1	ENST00000417119	Promoter (1-2kb)	-1224
chr1:35060219-35060489	271	35060298	7.35	4.30683	3.70923	1	35059786	35115856	56071	1	79830	ENSG00000197056	ZMYM1	zinc finger MYM-type containing 1	ENST00000611874	Promoter (<=1kb)	512
chr1:35082798-35082936	139	35082918	5.51	2.50976	2.72473	1	35079391	35115859	36469	1	79830	ENSG00000197056	ZMYM1	zinc finger MYM-type containing 1	ENST00000373330	Intron (ENST00000417119/ENSG00000197056, intron 2 of 10)	3527
chr1:35163873-35164096	224	35163960	6.43	2.34354	2.47693	1	35176378	35177661	1284	2	6421	ENSG00000116560	SFPQ	splicing factor proline and glutamine rich	ENST00000471991	Distal Intergenic	13701
chr1:35558120-35558354	235	35558247	6.43	4.03212	3.68223	1	35558506	35560934	2429	1	23154	ENSG00000020129	NCDN	neurochondrin	ENST00000437806	Promoter (<=1kb)	-259
chr1:35603639-35603917	279	35603732	5.51	2.99029	3.08339	1	35569815	35577729	7915	2	105378645	ENSG00000239636	TFAP2E-AS1	TFAP2E antisense RNA 1	ENST00000444348	Intron (ENST00000621781/ENSG00000126067, intron 4 of 4)	-26003
chr1:35668869-35669007	139	35668932	7.35	4.93414	4.13747	1	35601584	35641844	40261	2	5690	ENSG00000126067	PSMB2	proteasome 20S subunit beta 2	ENST00000373237	Distal Intergenic	-27088
chr1:35733657-35733795	139	35733734	7.35	4.93414	4.13747	1	35736281	35737843	1563	2	63967	ENSG00000092853	CLSPN	claspin	ENST00000466308	Intron (ENST00000251195/ENSG00000092853, intron 24 of 24)	4109
chr1:35883371-35883551	181	35883492	7.35	4.93414	4.13747	1	35883209	35930528	47320	1	26523	ENSG00000092847	AGO1	argonaute RISC component 1	ENST00000373204	Promoter (<=1kb)	283
chr1:35890146-35890284	139	35890149	6.43	3.49262	3.30111	1	35892580	35920019	27440	1	26523	ENSG00000092847	AGO1	argonaute RISC component 1	ENST00000635259	Promoter (2-3kb)	-2431
chr1:35931363-35931501	139	35931413	6.43	4.03212	3.68223	1	35931258	36056462	125205	1	192669	ENSG00000126070	AGO3	argonaute RISC catalytic component 3	ENST00000246314	Promoter (<=1kb)	155
chr1:36083649-36083889	241	36083671	5.51	3.18612	3.22698	1	36080066	36084026	3961	2		ENSG00000232862			ENST00000446354	Promoter (<=1kb)	355
chr1:36092015-36092214	200	36092102	9.19	6.88252	5.04795	1	36088875	36093932	5058	1	54936	ENSG00000116863	ADPRS	ADP-ribosylserine hydrolase	ENST00000373178	Intron (ENST00000373178/ENSG00000116863, intron 4 of 5)	3227
chr1:36092790-36092939	150	36092913	8.27	5.88595	4.59271	1	36088875	36093932	5058	1	54936	ENSG00000116863	ADPRS	ADP-ribosylserine hydrolase	ENST00000373178	Intron (ENST00000373178/ENSG00000116863, intron 5 of 5)	4038
chr1:36093395-36093533	139	36093401	5.51	2.99029	3.08339	1	36088875	36093932	5058	1	54936	ENSG00000116863	ADPRS	ADP-ribosylserine hydrolase	ENST00000373178	3' UTR	4526
chr1:36156754-36156899	146	36156820	7.35	4.93414	4.13747	1	36157215	36172540	15326	1	55700	ENSG00000116871	MAP7D1	MAP7 domain containing 1	ENST00000530729	Promoter (<=1kb)	-395
chr1:36170384-36170522	139	36170432	7.35	4.82019	4.06024	1	36171968	36173479	1512	1	55700	ENSG00000116871	MAP7D1	MAP7 domain containing 1	ENST00000462118	Promoter (1-2kb)	-1536
chr1:36175786-36176047	262	36175867	9.19	6.53581	4.82332	1	36176717	36178822	2106	1	55700	ENSG00000116871	MAP7D1	MAP7 domain containing 1	ENST00000530975	Promoter (<=1kb)	-850
chr1:36187642-36187780	139	36187722	6.43	4.03212	3.68223	1	36191915	36192170	256	1	106480957	ENSG00000264592	RN7SL131P	RNA, 7SL, cytoplasmic 131, pseudogene	ENST00000579043	Distal Intergenic	-4193
chr1:36192206-36192344	139	36192305	8.27	5.88595	4.59271	1	36191915	36192170	256	1	106480957	ENSG00000264592	RN7SL131P	RNA, 7SL, cytoplasmic 131, pseudogene	ENST00000579043	Promoter (<=1kb)	390
chr1:36455878-36456016	139	36455947	7.35	4.93414	4.13747	1	36455773	36456566	794	2	64960	ENSG00000116898	MRPS15	mitochondrial ribosomal protein S15	ENST00000477040	Promoter (<=1kb)	619
chr1:36461933-36462071	139	36461963	5.51	3.18612	3.22698	1	36455772	36459703	3932	2	64960	ENSG00000116898	MRPS15	mitochondrial ribosomal protein S15	ENST00000488606	Promoter (2-3kb)	-2260
chr1:36570900-36571038	139	36571016	5.51	3.18612	3.22698	1	36630335	36630857	523	1	100462786	ENSG00000230214	FTLP18	ferritin light chain pseudogene 18	ENST00000453860	Distal Intergenic	-59319
chr1:36621634-36621940	307	36621740	6.43	3.79881	3.51837	1	36630335	36630857	523	1	100462786	ENSG00000230214	FTLP18	ferritin light chain pseudogene 18	ENST00000453860	Distal Intergenic	-8595
chr1:36641216-36641359	144	36641319	6.43	4.03212	3.68223	1	36630335	36630857	523	1	100462786	ENSG00000230214	FTLP18	ferritin light chain pseudogene 18	ENST00000453860	Distal Intergenic	10984
chr1:36651984-36652155	172	36652018	5.51	3.18612	3.22698	1	36630335	36630857	523	1	100462786	ENSG00000230214	FTLP18	ferritin light chain pseudogene 18	ENST00000453860	Distal Intergenic	21683
chr1:36664074-36664212	139	36664115	6.43	2.34354	2.47693	1	36630335	36630857	523	1	100462786	ENSG00000230214	FTLP18	ferritin light chain pseudogene 18	ENST00000453860	Distal Intergenic	33780
chr1:36704195-36704333	139	36704225	8.27	5.88595	4.59271	1	36703953	36710582	6630	1		ENSG00000284705			ENST00000641463	Promoter (<=1kb)	272
chr1:36744030-36744217	188	36744136	8.27	5.88595	4.59271	1	36768122	36769725	1604	2	124904023	ENSG00000284720	LOC124904023	uncharacterized LOC124904023	ENST00000642109	Distal Intergenic	25589
chr1:36774668-36774860	193	36774759	6.43	4.03212	3.68223	1	36773140	36775768	2629	1		ENSG00000234481			ENST00000451375	Promoter (1-2kb)	1619
chr1:36827280-36827523	244	36827306	6.43	4.03212	3.68223	1	36849948	36853687	3740	2	2899	ENSG00000163873	GRIK3	glutamate ionotropic receptor kainate type subunit 3	ENST00000479620	Intron (ENST00000373091/ENSG00000163873, intron 10 of 15)	26381
chr1:36834665-36834836	172	36834801	5.51	3.18612	3.22698	1	36849948	36853687	3740	2	2899	ENSG00000163873	GRIK3	glutamate ionotropic receptor kainate type subunit 3	ENST00000479620	Intron (ENST00000373091/ENSG00000163873, intron 10 of 15)	18886
chr1:36931757-36931895	139	36931860	5.51	3.18612	3.22698	1	36849674	36859136	9463	2	2899	ENSG00000163873	GRIK3	glutamate ionotropic receptor kainate type subunit 3	ENST00000462621	Intron (ENST00000373091/ENSG00000163873, intron 1 of 15)	-72724
chr1:36937006-36937217	212	36937106	8.27	5.88595	4.59271	1	36849674	36859136	9463	2	2899	ENSG00000163873	GRIK3	glutamate ionotropic receptor kainate type subunit 3	ENST00000462621	Intron (ENST00000373091/ENSG00000163873, intron 1 of 15)	-77970
chr1:36940468-36940783	316	36940648	5.51	3.18612	3.22698	1	36849674	36859136	9463	2	2899	ENSG00000163873	GRIK3	glutamate ionotropic receptor kainate type subunit 3	ENST00000462621	Intron (ENST00000373091/ENSG00000163873, intron 1 of 15)	-81512
chr1:36954425-36954658	234	36954563	5.51	3.18612	3.22698	1	36795527	37034125	238599	2	2899	ENSG00000163873	GRIK3	glutamate ionotropic receptor kainate type subunit 3	ENST00000373091	Intron (ENST00000373091/ENSG00000163873, intron 1 of 15)	79562
chr1:37015884-37016022	139	37015957	6.43	4.03212	3.68223	1	36795527	37034125	238599	2	2899	ENSG00000163873	GRIK3	glutamate ionotropic receptor kainate type subunit 3	ENST00000373091	Intron (ENST00000373091/ENSG00000163873, intron 1 of 15)	18168
chr1:37065634-37065772	139	37065740	6.43	4.03212	3.68223	1	36804618	37034129	229512	2	2899	ENSG00000163873	GRIK3	glutamate ionotropic receptor kainate type subunit 3	ENST00000373093	Distal Intergenic	-31611
chr1:37079934-37080106	173	37080034	7.35	3.71512	3.3015	1	36804618	37034129	229512	2	2899	ENSG00000163873	GRIK3	glutamate ionotropic receptor kainate type subunit 3	ENST00000373093	Distal Intergenic	-45905
chr1:37081542-37082016	475	37081774	10.11	7.53504	5.2583	1	36804618	37034129	229512	2	2899	ENSG00000163873	GRIK3	glutamate ionotropic receptor kainate type subunit 3	ENST00000373093	Distal Intergenic	-47645
chr1:37152838-37152976	139	37152918	7.35	4.93414	4.13747	1	37161563	37161634	72	1	100422898	ENSG00000264698	MIR4255	microRNA 4255	ENST00000579351	Distal Intergenic	-8645
chr1:37169733-37169871	139	37169791	7.35	4.93414	4.13747	1	37161563	37161634	72	1	100422898	ENSG00000264698	MIR4255	microRNA 4255	ENST00000579351	Distal Intergenic	8228
chr1:37234468-37234606	139	37234589	5.51	2.93606	3.04333	1	37264677	37264786	110	2	100873282	ENSG00000252368	RNA5SP43	RNA, 5S ribosomal pseudogene 43	ENST00000516559	Distal Intergenic	30197
chr1:37248716-37248854	139	37248832	6.43	4.03212	3.68223	1	37264677	37264786	110	2	100873282	ENSG00000252368	RNA5SP43	RNA, 5S ribosomal pseudogene 43	ENST00000516559	Distal Intergenic	15954
chr1:37287593-37287817	225	37287616	5.51	3.18612	3.22698	1	37264677	37264786	110	2	100873282	ENSG00000252368	RNA5SP43	RNA, 5S ribosomal pseudogene 43	ENST00000516559	Intron (ENST00000413901/ENSG00000223944, intron 1 of 3)	-22830
chr1:37302581-37302776	196	37302708	7.35	4.93414	4.13747	1	37262739	37325100	62362	2		ENSG00000223944			ENST00000413901	Intron (ENST00000413901/ENSG00000223944, intron 1 of 3)	22392
chr1:37318044-37318183	140	37318046	5.51	3.18612	3.22698	1	37262739	37325100	62362	2		ENSG00000223944			ENST00000413901	Intron (ENST00000413901/ENSG00000223944, intron 1 of 3)	7054
chr1:37324966-37325242	277	37325104	7.35	4.93414	4.13747	1	37262739	37325100	62362	2		ENSG00000223944			ENST00000413901	Promoter (<=1kb)	-4
chr1:37327666-37327875	210	37327746	8.27	5.88595	4.59271	1	37262739	37325100	62362	2		ENSG00000223944			ENST00000413901	Promoter (2-3kb)	-2646
chr1:37348430-37348618	189	37348494	5.51	3.18612	3.22698	1	37330852	37330996	145	1	100270903	ENSG00000230451	RPS29P6	ribosomal protein S29 pseudogene 6	ENST00000438196	Distal Intergenic	17642
chr1:37350343-37350498	156	37350429	8.27	2.41987	2.31704	1	37330852	37330996	145	1	100270903	ENSG00000230451	RPS29P6	ribosomal protein S29 pseudogene 6	ENST00000438196	Distal Intergenic	19577
chr1:37400367-37400563	197	37400456	7.35	4.93414	4.13747	1	37330852	37330996	145	1	100270903	ENSG00000230451	RPS29P6	ribosomal protein S29 pseudogene 6	ENST00000438196	Distal Intergenic	69604
chr1:37420298-37420436	139	37420351	5.51	3.18612	3.22698	1	37454879	37474411	19533	2	728431	ENSG00000233621	LITATS1	lncRNA induced by TGF-beta and antagonizes TGF-beta signaling 1	ENST00000424989	Distal Intergenic	54060
chr1:37436401-37436558	158	37436520	7.35	4.93414	4.13747	1	37454879	37474411	19533	2	728431	ENSG00000233621	LITATS1	lncRNA induced by TGF-beta and antagonizes TGF-beta signaling 1	ENST00000424989	Distal Intergenic	37891
chr1:37539607-37539763	157	37539652	5.51	3.18612	3.22698	1	37536690	37541594	4905	2	79753	ENSG00000163877	SNIP1	Smad nuclear interacting protein 1	ENST00000638725	Promoter (1-2kb)	1942
chr1:37544994-37545132	139	37545059	8.27	5.88595	4.59271	1	37544763	37545294	532	1		ENSG00000232273			ENST00000437933	Promoter (<=1kb)	296
chr1:37567184-37567322	139	37567259	5.51	3.18612	3.22698	1	37566816	37568115	1300	2	29889	ENSG00000134697	GNL2	G protein nucleolar 2	ENST00000490029	Promoter (<=1kb)	856
chr1:37616445-37616661	217	37616567	6.43	4.03212	3.68223	1	37611812	37634616	22805	2	284654	ENSG00000169218	RSPO1	R-spondin 1	ENST00000401068	Exon (ENST00000612451/ENSG00000169218, exon 4 of 6)	18049
chr1:37625583-37625884	302	37625774	5.51	3.18612	3.22698	1	37611812	37634616	22805	2	284654	ENSG00000169218	RSPO1	R-spondin 1	ENST00000401068	Intron (ENST00000612451/ENSG00000169218, intron 3 of 5)	8842
chr1:37706308-37706488	181	37706410	5.51	3.18612	3.22698	1	37713893	37715020	1128	2	284656	ENSG00000183317	EPHA10	EPH receptor A10	ENST00000444950	Intron (ENST00000373055/ENSG00000134690, intron 8 of 9)	8610
chr1:37748977-37749149	173	37749023	5.51	3.18612	3.22698	1	37713888	37752906	39019	2	284656	ENSG00000183317	EPHA10	EPH receptor A10	ENST00000437645	Intron (ENST00000437645/ENSG00000183317, intron 1 of 16)	3883
chr1:37763849-37764339	491	37764254	6.43	4.03212	3.68223	1	37715854	37765066	49213	2	284656	ENSG00000183317	EPHA10	EPH receptor A10	ENST00000427468	Promoter (<=1kb)	812
chr1:37765195-37765417	223	37765401	5.51	3.18612	3.22698	1	37760272	37765133	4862	2	284656	ENSG00000183317	EPHA10	EPH receptor A10	ENST00000319637	Promoter (<=1kb)	-268
chr1:37778312-37778549	238	37778411	9.19	6.88252	5.04795	1	37776670	37779418	2749	1		ENSG00000214141			ENST00000473049	Promoter (1-2kb)	1741
chr1:37878189-37878329	141	37878230	8.27	5.88595	4.59271	1	37868501	37873387	4887	2	3633	ENSG00000204084	INPP5B	inositol polyphosphate-5-phosphatase B	ENST00000474758	Exon (ENST00000373027/ENSG00000204084, exon 10 of 18)	-4843
chr1:37931252-37931390	139	37931367	7.35	4.93414	4.13747	1	37860697	37931749	71053	2	3633	ENSG00000204084	INPP5B	inositol polyphosphate-5-phosphatase B	ENST00000373027	Promoter (<=1kb)	382
chr1:38100441-38100579	139	38100468	5.51	3.18612	3.22698	1	38089231	38089329	99	1	100500801	ENSG00000265596	MIR3659	microRNA 3659	ENST00000582606	Intron (ENST00000432922/ENSG00000224592, intron 1 of 3)	11237
chr1:38125007-38125145	139	38125079	6.43	4.03212	3.68223	1	38129464	38140593	11130	2		ENSG00000284623			ENST00000641212	Distal Intergenic	15514
chr1:38239262-38239400	139	38239337	8.27	5.88595	4.59271	1	38209034	38214767	5734	2	339442	ENSG00000237290	LINC01343	long intergenic non-protein coding RNA 1343	ENST00000431311	Distal Intergenic	-24570
chr1:38253094-38253359	266	38253138	5.51	3.18612	3.22698	1	38209034	38214767	5734	2	339442	ENSG00000237290	LINC01343	long intergenic non-protein coding RNA 1343	ENST00000431311	Distal Intergenic	-38371
chr1:38278155-38278372	218	38278241	8.27	5.88595	4.59271	1	38209034	38214767	5734	2	339442	ENSG00000237290	LINC01343	long intergenic non-protein coding RNA 1343	ENST00000431311	Distal Intergenic	-63474
chr1:38333967-38334236	270	38334033	6.43	4.03212	3.68223	1	38383838	38384422	585	2	100418964	ENSG00000275350	TUBB6P1	tubulin beta 6 class V pseudogene 1	ENST00000611376	Distal Intergenic	50389
chr1:38634603-38634741	139	38634704	5.51	3.18612	3.22698	1	38708931	38710890	1960	1	400750	ENSG00000215895	HSPA5P1	HSPA5 pseudogene 1	ENST00000442006	Distal Intergenic	-74227
chr1:38709301-38709439	139	38709425	5.51	2.99029	3.08339	1	38708931	38710890	1960	1	400750	ENSG00000215895	HSPA5P1	HSPA5 pseudogene 1	ENST00000442006	Promoter (<=1kb)	494
chr1:38756122-38756266	145	38756211	6.43	4.03212	3.68223	1	38754216	38774508	20293	2		ENSG00000284632			ENST00000641723	Intron (ENST00000641723/ENSG00000284632, intron 1 of 1)	18297
chr1:38913786-38913924	139	38913844	5.51	3.18612	3.22698	1	38886296	38926837	40542	2	54933	ENSG00000158315	RHBDL2	rhomboid like 2	ENST00000289248	Intron (ENST00000433671/ENSG00000228436, intron 3 of 3)	12993
chr1:39048093-39048231	139	39048165	5.51	3.18612	3.22698	1	39026318	39034636	8319	1	4725	ENSG00000168653	NDUFS5	NADH:ubiquinone oxidoreductase subunit S5	ENST00000372969	Distal Intergenic	21847
chr1:39234979-39235234	256	39235100	6.43	4.03212	3.68223	1	39215265	39254440	39176	1	23499	ENSG00000127603	MACF1	microtubule actin crosslinking factor 1	ENST00000469366	Intron (ENST00000567887/ENSG00000127603, intron 2 of 100)	19835
chr1:39504559-39504697	139	39504655	6.43	3.79881	3.51837	1	39514956	39516490	1535	1	192217	ENSG00000237624	OXCT2P1	3-oxoacid CoA-transferase 2 pseudogene 1	ENST00000447263	Intron (ENST00000331593/ENSG00000183682, intron 1 of 6)	-10301
chr1:39527853-39528007	155	39527930	6.43	3.49262	3.30111	1	39522280	39537282	15003	2		ENSG00000243970			ENST00000458207	Intron (ENST00000458207/ENSG00000243970, intron 2 of 4)	9352
chr1:39533250-39533415	166	39533354	6.43	4.03212	3.68223	1	39522280	39537282	15003	2		ENSG00000243970			ENST00000458207	Intron (ENST00000458207/ENSG00000243970, intron 1 of 4)	3928
chr1:39561947-39562127	181	39562072	7.35	4.93414	4.13747	1	39560816	39562010	1195	2	8761	ENSG00000090621	PABPC4	poly(A) binding protein cytoplasmic 4	ENST00000482028	Promoter (<=1kb)	-62
chr1:39575367-39575538	172	39575417	8.27	5.88595	4.59271	1	39565106	39575781	10676	2	8761	ENSG00000090621	PABPC4	poly(A) binding protein cytoplasmic 4	ENST00000470443	Promoter (<=1kb)	364
chr1:39601117-39601273	157	39601190	6.43	4.03212	3.68223	1	39572393	39576790	4398	2	8761	ENSG00000090621	PABPC4	poly(A) binding protein cytoplasmic 4	ENST00000451091	Distal Intergenic	-24400
chr1:39605341-39605479	139	39605414	5.51	3.18612	3.22698	1	39633416	39633903	488	1		ENSG00000225903			ENST00000424418	Distal Intergenic	-28002
chr1:39660681-39660819	139	39660763	4.59	2.40411	2.77174	1	39659121	39672038	12918	2	84618	ENSG00000116981	NT5C1A	5'-nucleotidase, cytosolic IA	ENST00000235628	Intron (ENST00000235628/ENSG00000116981, intron 5 of 5)	11275
chr1:39764083-39764284	202	39764193	5.51	2.73391	2.89299	1	39761199	39763914	2716	1	10450	ENSG00000084072	PPIE	peptidylprolyl isomerase E	ENST00000467741	Promoter (2-3kb)	2994
chr1:39764627-39764831	205	39764684	7.35	2.9599	2.78316	1	39761199	39763914	2716	1	10450	ENSG00000084072	PPIE	peptidylprolyl isomerase E	ENST00000467741	Exon (ENST00000372827/ENSG00000116985, exon 4 of 7)	3485
chr1:39766580-39766718	139	39766590	5.51	2.73391	2.89299	1	39769523	39771348	1826	2	64064	ENSG00000198754	OXCT2	3-oxoacid CoA-transferase 2	ENST00000327582	Intron (ENST00000372827/ENSG00000116985, intron 3 of 6)	4758
chr1:39816571-39816709	139	39816624	6.43	4.03212	3.68223	1	39801414	39817460	16047	2		ENSG00000284678			ENST00000641026	Promoter (<=1kb)	836
chr1:39957152-39957290	139	39957161	6.43	4.03212	3.68223	1	39957821	39967169	9349	1	84879	ENSG00000168389	MFSD2A	MFSD2 lysolipid transporter A, lysophospholipid	ENST00000469745	Promoter (<=1kb)	-660
chr1:40461646-40461829	184	40461662	5.51	3.18612	3.22698	1	40464319	40466767	2449	1		ENSG00000260920			ENST00000565390	Promoter (2-3kb)	-2657
chr1:40463749-40463933	185	40463923	7.35	3.99357	3.49351	1	40464319	40466767	2449	1		ENSG00000260920			ENST00000565390	Promoter (<=1kb)	-396
chr1:40464913-40465146	234	40465019	7.35	4.93414	4.13747	1	40464319	40466767	2449	1		ENSG00000260920			ENST00000565390	Promoter (<=1kb)	700
chr1:40490331-40490533	203	40490412	7.35	2.9599	2.78316	1	40489146	40491156	2011	1	339559	ENSG00000187815	ZFP69	ZFP69 zinc finger protein	ENST00000482712	Promoter (1-2kb)	1266
chr1:40506153-40506392	240	40506255	7.35	4.93414	4.13747	1	40493157	40508661	15505	2		ENSG00000238287			ENST00000450713	Promoter (2-3kb)	2406
chr1:40507771-40507909	139	40507848	9.19	4.33257	3.39562	1	40493157	40508661	15505	2		ENSG00000238287			ENST00000450713	Promoter (<=1kb)	813
chr1:40557671-40557842	172	40557734	6.43	4.03212	3.68223	1	40563534	40563659	126	1		ENSG00000236505			ENST00000414105	Distal Intergenic	-5800
chr1:40559326-40559504	179	40559425	10.11	7.91974	5.50319	1	40563534	40563659	126	1		ENSG00000236505			ENST00000414105	Distal Intergenic	-4109
chr1:40779054-40779192	139	40779133	6.43	4.03212	3.68223	1	40783814	40840452	56639	1	9132	ENSG00000117013	KCNQ4	potassium voltage-gated channel subfamily Q member 4	ENST00000642618	Distal Intergenic	-4681
chr1:40788272-40788410	139	40788274	5.51	3.18612	3.22698	1	40784094	40838523	54430	1	9132	ENSG00000117013	KCNQ4	potassium voltage-gated channel subfamily Q member 4	ENST00000509682	Intron (ENST00000642618/ENSG00000117013, intron 1 of 13)	4180
chr1:40897202-40897348	147	40897258	5.51	3.18612	3.22698	1	40863914	40876670	12757	1		ENSG00000229528			ENST00000414199	Distal Intergenic	33344
chr1:41024014-41024152	139	41024101	7.35	4.93414	4.13747	1	41015597	41023237	7641	2	200172	ENSG00000171790	SLFNL1	schlafen like 1	ENST00000359345	Promoter (<=1kb)	-864
chr1:41373019-41373232	214	41373134	5.51	3.18612	3.22698	1	41375004	41375669	666	2	101929901	ENSG00000229901	FOXO6-AS1	FOXO6 antisense RNA 1	ENST00000429109	Promoter (2-3kb)	2535
chr1:41416884-41417025	142	41417000	7.35	4.66316	3.95335	1	41375004	41375669	666	2	101929901	ENSG00000229901	FOXO6-AS1	FOXO6 antisense RNA 1	ENST00000429109	Distal Intergenic	-41331
chr1:41482319-41482457	139	41482361	6.43	4.03212	3.68223	1	41479454	41484085	4632	2	1907	ENSG00000127129	EDN2	endothelin 2	ENST00000460255	Promoter (1-2kb)	1724
chr1:41558400-41558615	216	41558537	6.43	4.03212	3.68223	1	41542069	41544310	2242	1	100418723	ENSG00000230638	LOC100418723	vir like m6A methyltransferase associated pseudogene	ENST00000434240	Intron (ENST00000643665/ENSG00000127124, intron 4 of 7)	16468
chr1:42512593-42512780	188	42512681	7.35	4.93414	4.13747	1	42500205	42500339	135	2		ENSG00000236876			ENST00000424567	Intron (ENST00000477155/ENSG00000186409, intron 7 of 22)	-12342
chr1:42586353-42586491	139	42586391	5.51	3.18612	3.22698	1	42581434	42590461	9028	1	728621	ENSG00000186409	CCDC30	coiled-coil domain containing 30	ENST00000471699	Intron (ENST00000477155/ENSG00000186409, intron 15 of 22)	4957
chr1:42738839-42738977	139	42738860	5.51	3.18612	3.22698	1	42734995	42740140	5146	2	149461	ENSG00000164007	CLDN19	claudin 19	ENST00000372539	Promoter (1-2kb)	1280
chr1:42750205-42750430	226	42750307	8.27	5.88595	4.59271	1	42747758	42748743	986	2	64175	ENSG00000117385	P3H1	prolyl 3-hydroxylase 1	ENST00000460831	Promoter (1-2kb)	-1564
chr1:42755006-42755144	139	42755072	7.35	4.93414	4.13747	1	42751725	42754987	3263	2	64175	ENSG00000117385	P3H1	prolyl 3-hydroxylase 1	ENST00000447502	Promoter (<=1kb)	-85
chr1:43068005-43068150	146	43068097	6.43	4.03212	3.68223	1	43104086	43104497	412	1		ENSG00000277513			ENST00000622380	Distal Intergenic	-35989
chr1:43226208-43226404	197	43226290	5.51	3.18612	3.22698	1	43215356	43222278	6923	1	149465	ENSG00000243710	CFAP57	cilia and flagella associated protein 57	ENST00000428122	Intron (ENST00000372492/ENSG00000243710, intron 17 of 22)	10934
chr1:43237075-43237213	139	43237157	6.43	3.79881	3.51837	1	43194684	43250391	55708	2	10969	ENSG00000117395	EBNA1BP2	EBNA1 binding protein 2	ENST00000474566	Intron (ENST00000372492/ENSG00000243710, intron 21 of 22)	13234
chr1:43366730-43366868	139	43366780	5.51	3.18612	3.22698	1	43363875	43366587	2713	2	64834	ENSG00000066322	ELOVL1	ELOVL fatty acid elongase 1	ENST00000470769	Promoter (<=1kb)	-193
chr1:43432803-43432964	162	43432902	5.51	3.18612	3.22698	1	43432477	43433095	619	1	23334	ENSG00000198198	SZT2	SZT2 subunit of KICSTOR complex	ENST00000638769	Promoter (<=1kb)	425
chr1:43434023-43434161	139	43434072	5.51	3.18612	3.22698	1	43432477	43433095	619	1	23334	ENSG00000198198	SZT2	SZT2 subunit of KICSTOR complex	ENST00000638769	Promoter (1-2kb)	1595
chr1:43449377-43449515	139	43449436	4.59	2.24543	2.6484	1	43447776	43448644	869	2	100873952	ENSG00000229372	SZT2-AS1	SZT2 antisense RNA 1	ENST00000396885	Promoter (<=1kb)	-792
chr1:43452180-43452318	139	43452281	6.43	4.03212	3.68223	1	43451667	43452219	553	2	81888	ENSG00000178922	HYI	hydroxypyruvate isomerase (putative)	ENST00000496142	Promoter (<=1kb)	-62
chr1:43501443-43501735	293	43501503	6.43	4.03212	3.68223	1	43525187	43553519	28333	1	5792	ENSG00000142949	PTPRF	protein tyrosine phosphatase receptor type F	ENST00000496043	Distal Intergenic	-23684
chr1:43510941-43511079	139	43511042	6.43	4.03212	3.68223	1	43525187	43553519	28333	1	5792	ENSG00000142949	PTPRF	protein tyrosine phosphatase receptor type F	ENST00000496043	Distal Intergenic	-14145
chr1:43544218-43544466	249	43544265	6.43	4.03212	3.68223	1	43545076	43579284	34209	1	5792	ENSG00000142949	PTPRF	protein tyrosine phosphatase receptor type F	ENST00000437607	Promoter (<=1kb)	-811
chr1:43584038-43584176	139	43584100	4.59	2.40411	2.77174	1	43582480	43591118	8639	1	5792	ENSG00000142949	PTPRF	protein tyrosine phosphatase receptor type F	ENST00000467464	Promoter (1-2kb)	1620
chr1:43591697-43591843	147	43591786	9.19	6.88252	5.04795	1	43591450	43622842	31393	1	5792	ENSG00000142949	PTPRF	protein tyrosine phosphatase receptor type F	ENST00000414879	Promoter (<=1kb)	336
chr1:43599216-43599354	139	43599276	7.35	4.93414	4.13747	1	43598839	43623663	24825	1	5792	ENSG00000142949	PTPRF	protein tyrosine phosphatase receptor type F	ENST00000372407	Promoter (<=1kb)	437
chr1:43603272-43603410	139	43603308	5.51	3.18612	3.22698	1	43605582	43606868	1287	1	5792	ENSG00000142949	PTPRF	protein tyrosine phosphatase receptor type F	ENST00000463041	Promoter (2-3kb)	-2274
chr1:43606046-43606188	143	43606120	5.51	3.18612	3.22698	1	43605582	43606868	1287	1	5792	ENSG00000142949	PTPRF	protein tyrosine phosphatase receptor type F	ENST00000463041	Promoter (<=1kb)	538
chr1:43613926-43614127	202	43613971	5.51	3.18612	3.22698	1	43613140	43622863	9724	1	5792	ENSG00000142949	PTPRF	protein tyrosine phosphatase receptor type F	ENST00000477970	Promoter (<=1kb)	831
chr1:43616882-43617020	139	43616953	5.51	3.18612	3.22698	1	43613140	43622863	9724	1	5792	ENSG00000142949	PTPRF	protein tyrosine phosphatase receptor type F	ENST00000477970	Intron (ENST00000359947/ENSG00000142949, intron 23 of 33)	3813
chr1:43617322-43617577	256	43617447	10.11	7.53504	5.2583	1	43613140	43622863	9724	1	5792	ENSG00000142949	PTPRF	protein tyrosine phosphatase receptor type F	ENST00000477970	Exon (ENST00000359947/ENSG00000142949, exon 24 of 34)	4307
chr1:43617852-43617990	139	43617931	5.51	3.18612	3.22698	1	43613140	43622863	9724	1	5792	ENSG00000142949	PTPRF	protein tyrosine phosphatase receptor type F	ENST00000477970	Intron (ENST00000359947/ENSG00000142949, intron 25 of 33)	4791
chr1:43620139-43620277	139	43620181	5.51	3.18612	3.22698	1	43613140	43622863	9724	1	5792	ENSG00000142949	PTPRF	protein tyrosine phosphatase receptor type F	ENST00000477970	Exon (ENST00000359947/ENSG00000142949, exon 30 of 34)	7041
chr1:43692344-43692904	561	43692444	6.43	4.03212	3.68223	1	43690590	43692278	1689	1	9682	ENSG00000066135	KDM4A	lysine demethylase 4A	ENST00000481296	Promoter (1-2kb)	1854
chr1:43809686-43809887	202	43809820	6.43	4.03212	3.68223	1	43814927	43930953	116027	1	6487	ENSG00000126091	ST3GAL3	ST3 beta-galactoside alpha-2,3-sialyltransferase 3	ENST00000642780	Intron (ENST00000645057/ENSG00000284989, intron 17 of 25)	-5107
chr1:43869592-43869730	139	43869677	6.43	3.79881	3.51837	1	43879244	43930838	51595	1	6487	ENSG00000126091	ST3GAL3	ST3 beta-galactoside alpha-2,3-sialyltransferase 3	ENST00000645644	Intron (ENST00000645057/ENSG00000284989, intron 19 of 25)	-9567
chr1:43920391-43920576	186	43920452	6.43	4.03212	3.68223	1	43919113	43931139	12027	1	6487	ENSG00000126091	ST3GAL3	ST3 beta-galactoside alpha-2,3-sialyltransferase 3	ENST00000495482	Promoter (1-2kb)	1339
chr1:43965871-43966009	139	43965921	5.51	2.99029	3.08339	1	43965939	43967752	1814	1	9670	ENSG00000117408	IPO13	importin 13	ENST00000372339	Promoter (<=1kb)	-18
chr1:43967740-43967911	172	43967825	5.51	3.18612	3.22698	1	43967160	43967663	504	1	9670	ENSG00000117408	IPO13	importin 13	ENST00000486876	Promoter (<=1kb)	665
chr1:44010068-44010211	144	44010084	9.19	6.88252	5.04795	1	43991500	44016556	25057	2	6536	ENSG00000196517	SLC6A9	solute carrier family 6 member 9	ENST00000372307	Exon (ENST00000372307/ENSG00000196517, exon 3 of 12)	6472
chr1:44169357-44169551	195	44169423	8.27	5.88595	4.59271	1	44172506	44172719	214	2		ENSG00000227994			ENST00000442754	Distal Intergenic	3296
chr1:44221621-44221846	226	44221652	6.43	2.34354	2.47693	1	44219420	44220681	1262	1	55929	ENSG00000178028	DMAP1	DNA methyltransferase 1 associated protein 1	ENST00000494092	Promoter (2-3kb)	2232
chr1:44284251-44284389	139	44284341	5.51	3.18612	3.22698	1	44221593	44256921	35329	2	79033	ENSG00000117419	ERI3	ERI1 exoribonuclease family member 3	ENST00000462341	Intron (ENST00000456170/ENSG00000117419, intron 4 of 6)	-27420
chr1:44542637-44542828	192	44542736	7.35	4.93414	4.13747	1	44545493	44545552	60	1	100847089	ENSG00000263381	MIR5584	microRNA 5584	ENST00000581357	Promoter (2-3kb)	-2757
chr1:44696972-44697195	224	44697060	6.43	4.03212	3.68223	1	44700973	44724379	23407	1	339541	ENSG00000198520	ARMH1	armadillo like helical domain containing 1	ENST00000434520	Intron (ENST00000424484/ENSG00000198520, intron 3 of 5)	-3913
chr1:44776969-44777340	372	44776985	7.35	2.9599	2.78316	1	44777226	44778779	1554	1	6202	ENSG00000142937	RPS8	ribosomal protein S8	ENST00000464658	Promoter (<=1kb)	-241
chr1:44777665-44777961	297	44777882	7.35	4.93414	4.13747	1	44777903	44778739	837	1	6202	ENSG00000142937	RPS8	ribosomal protein S8	ENST00000474582	Promoter (<=1kb)	-21
chr1:44778306-44778494	189	44778374	7.35	4.93414	4.13747	1	44778390	44778456	67	1		ENSG00000207421			ENST00000384690	Promoter (<=1kb)	-16
chr1:44821127-44821270	144	44821144	5.51	3.18612	3.22698	1	44819883	44819997	115	2	100873832	ENSG00000202444	RNU5E-6P	RNA, U5E small nuclear 6, pseudogene	ENST00000365574	Promoter (1-2kb)	-1147
chr1:44852489-44852699	211	44852562	8.27	5.88595	4.59271	1	44843921	44844082	162	2		ENSG00000226499			ENST00000447970	Intron (ENST00000620860/ENSG00000070785, intron 10 of 10)	-8480
chr1:44988545-44988683	139	44988555	5.51	3.18612	3.22698	1	44988234	44988725	492	2		ENSG00000232369			ENST00000411837	Promoter (<=1kb)	170
chr1:45005770-45005908	139	45005793	6.43	4.03212	3.68223	1	45002540	45005588	3049	2	79654	ENSG00000126107	HECTD3	HECT domain E3 ubiquitin protein ligase 3	ENST00000486132	Promoter (<=1kb)	-205
chr1:45010634-45010909	276	45010825	5.51	3.18612	3.22698	1	45002540	45011329	8790	2	79654	ENSG00000126107	HECTD3	HECT domain E3 ubiquitin protein ligase 3	ENST00000372172	Promoter (<=1kb)	504
chr1:45209167-45209305	139	45209216	5.51	3.18612	3.22698	1	45016399	45206556	190158	2	57643	ENSG00000162415	ZSWIM5	zinc finger SWIM-type containing 5	ENST00000359600	Promoter (2-3kb)	-2660
chr1:45332227-45332500	274	45332419	6.43	4.03212	3.68223	1	45331770	45332379	610	2	4595	ENSG00000132781	MUTYH	mutY DNA glycosylase	ENST00000466231	Promoter (<=1kb)	-40
chr1:45399509-45399728	220	45399530	5.51	3.18612	3.22698	1	45415020	45415344	325	1	111082961	ENSG00000236872	PPIAP36	peptidylprolyl isomerase A pseudogene 36	ENST00000435399	Intron (ENST00000372084/ENSG00000070759, intron 2 of 8)	-15490
chr1:45467859-45467997	139	45467931	8.27	5.88595	4.59271	1	45343883	45457799	113917	2	10420	ENSG00000070759	TESK2	testis associated actin remodelling kinase 2	ENST00000372084	Intron (ENST00000372086/ENSG00000070759, intron 1 of 10)	-10132
chr1:45630204-45630352	149	45630234	6.43	4.03212	3.68223	1	45627957	45629715	1759	2	60313	ENSG00000159592	GPBP1L1	GC-rich promoter binding protein 1 like 1	ENST00000467032	Promoter (<=1kb)	-519
chr1:45689168-45689306	139	45689202	7.35	4.93414	4.13747	1	45688196	45693845	5650	1	51249	ENSG00000159596	TMEM69	transmembrane protein 69	ENST00000496366	Promoter (1-2kb)	1006
chr1:45888910-45889048	139	45888925	6.43	4.03212	3.68223	1	45913588	46030759	117172	1	23139	ENSG00000086015	MAST2	microtubule associated serine/threonine kinase 2	ENST00000372008	Intron (ENST00000470809/ENSG00000086015, intron 4 of 4)	-24663
chr1:45922070-45922266	197	45922136	6.43	4.03212	3.68223	1	45913588	46030759	117172	1	23139	ENSG00000086015	MAST2	microtubule associated serine/threonine kinase 2	ENST00000372008	Intron (ENST00000361297/ENSG00000086015, intron 4 of 28)	8548
chr1:45947762-45947908	147	45947818	7.35	4.93414	4.13747	1	45959386	46011109	51724	1	23139	ENSG00000086015	MAST2	microtubule associated serine/threonine kinase 2	ENST00000482881	Intron (ENST00000361297/ENSG00000086015, intron 4 of 28)	-11568
chr1:46021958-46022096	139	46022009	4.59	2.36113	2.73852	1	46021965	46024364	2400	1	23139	ENSG00000086015	MAST2	microtubule associated serine/threonine kinase 2	ENST00000467367	Promoter (<=1kb)	44
chr1:46023308-46023446	139	46023399	6.43	4.03212	3.68223	1	46022910	46023516	607	1	23139	ENSG00000086015	MAST2	microtubule associated serine/threonine kinase 2	ENST00000498668	Promoter (<=1kb)	489
chr1:46023892-46024030	139	46023957	5.51	3.18612	3.22698	1	46022910	46023516	607	1	23139	ENSG00000086015	MAST2	microtubule associated serine/threonine kinase 2	ENST00000498668	Promoter (1-2kb)	1047
chr1:46035570-46035708	139	46035598	5.51	3.18612	3.22698	1	46033868	46034420	553	1	23139	ENSG00000086015	MAST2	microtubule associated serine/threonine kinase 2	ENST00000492813	Promoter (1-2kb)	1730
chr1:46226792-46226930	139	46226816	5.51	3.18612	3.22698	1	46188683	46220305	31623	2	55624	ENSG00000085998	POMGNT1	protein O-linked mannose N-acetylglucosaminyltransferase 1 (beta 1,2-)	ENST00000371992	Distal Intergenic	-6511
chr1:46240075-46240215	141	46240121	6.43	4.03212	3.68223	1	46247688	46261358	13671	1	8438	ENSG00000085999	RAD54L	RAD54 like	ENST00000463715	Distal Intergenic	-7567
chr1:46241678-46242086	409	46241888	11.02	4.14638	3.00606	1	46247688	46261358	13671	1	8438	ENSG00000085999	RAD54L	RAD54 like	ENST00000463715	Distal Intergenic	-5800
chr1:46242435-46242599	165	46242537	6.43	4.03212	3.68223	1	46247688	46261358	13671	1	8438	ENSG00000085999	RAD54L	RAD54 like	ENST00000463715	Distal Intergenic	-5151
chr1:46258866-46259004	139	46258915	6.43	4.03212	3.68223	1	46259964	46267608	7645	1	8438	ENSG00000085999	RAD54L	RAD54 like	ENST00000472889	Promoter (1-2kb)	-1049
chr1:46307319-46307521	203	46307442	5.51	3.18612	3.22698	1	46309921	46316776	6856	1	7388	ENSG00000173660	UQCRH	ubiquinol-cytochrome c reductase hinge protein	ENST00000460947	Promoter (2-3kb)	-2479
chr1:46393948-46394098	151	46394069	6.43	4.03212	3.68223	1	46394265	46413845	19581	1	2166	ENSG00000117480	FAAH	fatty acid amide hydrolase	ENST00000243167	Promoter (<=1kb)	-196
chr1:46742233-46742371	139	46742234	5.51	3.18612	3.22698	1	46742329	46743133	805	1		ENSG00000236476			ENST00000419949	Promoter (<=1kb)	-95
chr1:46768552-46768690	139	46768583	5.51	3.18612	3.22698	1	46757878	46790499	32622	1	1580	ENSG00000142973	CYP4B1	cytochrome P450 family 4 subfamily B member 1	ENST00000413093	Intron (ENST00000546128/ENSG00000142973, intron 4 of 5)	10705
chr1:46770916-46771072	157	46770960	6.43	3.49262	3.30111	1	46757878	46790499	32622	1	1580	ENSG00000142973	CYP4B1	cytochrome P450 family 4 subfamily B member 1	ENST00000413093	Intron (ENST00000546128/ENSG00000142973, intron 4 of 5)	13082
chr1:46783901-46784070	170	46783973	7.35	4.93414	4.13747	1	46798998	46814759	15762	1	1580	ENSG00000142973	CYP4B1	cytochrome P450 family 4 subfamily B member 1	ENST00000640628	Intron (ENST00000546128/ENSG00000142973, intron 5 of 5)	-15025
chr1:46817350-46817488	139	46817439	8.27	5.84962	4.56875	1	46817048	46819015	1968	1	1580	ENSG00000142973	CYP4B1	cytochrome P450 family 4 subfamily B member 1	ENST00000497005	Promoter (<=1kb)	391
chr1:46862092-46862230	139	46862178	7.35	4.93414	4.13747	1	46891639	46892830	1192	1	100533627	ENSG00000238145	TUBAP8	tubulin alpha pseudogene 8	ENST00000437364	Intron (ENST00000505841/ENSG00000154198, intron 8 of 11)	-29461
chr1:46885047-46885262	216	46885159	8.27	5.88595	4.59271	1	46891639	46892830	1192	1	100533627	ENSG00000238145	TUBAP8	tubulin alpha pseudogene 8	ENST00000437364	Intron (ENST00000505841/ENSG00000154198, intron 4 of 11)	-6480
chr1:46948004-46948142	139	46948028	5.51	3.18612	3.22698	1	46930048	46941484	11437	2	1579	ENSG00000187048	CYP4A11	cytochrome P450 family 4 subfamily A member 11	ENST00000474458	Distal Intergenic	-6544
chr1:46968531-46968669	139	46968590	5.51	3.18612	3.22698	1	46967679	46967874	196	2		ENSG00000259832			ENST00000563017	Promoter (<=1kb)	-716
chr1:46976031-46976169	139	46976112	6.43	4.03212	3.68223	1	46967679	46967874	196	2		ENSG00000259832			ENST00000563017	Distal Intergenic	-8238
chr1:46982868-46983006	139	46982968	6.43	4.03212	3.68223	1	46994382	46994502	121	2	100874495	ENSG00000261196	CYP4A43P	cytochrome P450 family 4 subfamily A member 43, pseudogene	ENST00000568156	Distal Intergenic	11534
chr1:47148156-47148294	139	47148236	7.35	4.93414	4.13747	1	47137463	47149735	12273	1	284541	ENSG00000162365	CYP4A22	cytochrome P450 family 4 subfamily A member 22	ENST00000620131	Intron (ENST00000485117/ENSG00000162365, intron 10 of 10)	10773
chr1:47229569-47229726	158	47229665	6.43	4.03212	3.68223	1	47216292	47229771	13480	2	6886	ENSG00000162367	TAL1	TAL bHLH transcription factor 1, erythroid differentiation factor	ENST00000294339	Promoter (<=1kb)	106
chr1:47230879-47231017	139	47230892	5.51	3.18612	3.22698	1	47228347	47231218	2872	2	6886	ENSG00000162367	TAL1	TAL bHLH transcription factor 1, erythroid differentiation factor	ENST00000481091	Promoter (<=1kb)	326
chr1:47232362-47232683	322	47232565	5.51	3.18612	3.22698	1	47224072	47232220	8149	2	6886	ENSG00000162367	TAL1	TAL bHLH transcription factor 1, erythroid differentiation factor	ENST00000464796	Promoter (<=1kb)	-345
chr1:47574103-47574241	139	47574165	6.43	3.49262	3.30111	1	47550196	47550753	558	1	100874504	ENSG00000227883	ATP6V0E1P4	ATPase H+ transporting V0 subunit e1 pseudogene 4	ENST00000427294	Distal Intergenic	23969
chr1:47781905-47782073	169	47781998	6.43	4.03212	3.68223	1	47761132	47765547	4416	2		ENSG00000223814			ENST00000438589	Intron (ENST00000606738/ENSG00000269113, intron 4 of 6)	-16451
chr1:47796097-47796304	208	47796183	4.59	2.40411	2.77174	1	47818066	47820237	2172	1		ENSG00000225028			ENST00000445070	Intron (ENST00000606738/ENSG00000269113, intron 3 of 6)	-21883
chr1:47796409-47796635	227	47796521	6.43	4.03212	3.68223	1	47818066	47820237	2172	1		ENSG00000225028			ENST00000445070	Intron (ENST00000606738/ENSG00000269113, intron 3 of 6)	-21545
chr1:47994479-47994633	155	47994535	6.43	4.03212	3.68223	1	47775238	47994212	218975	2	388630	ENSG00000269113	TRABD2B	TraB domain containing 2B	ENST00000435576	Promoter (<=1kb)	-323
chr1:48192863-48193043	181	48192952	6.43	4.03212	3.68223	1	48164710	48182428	17719	2		ENSG00000242267			ENST00000453388	Intron (ENST00000431986/ENSG00000223720, intron 1 of 4)	-10524
chr1:48268076-48268214	139	48268120	5.51	3.18612	3.22698	1	48262230	48263179	950	2		ENSG00000279214			ENST00000624985	Distal Intergenic	-4941
chr1:48330451-48330610	160	48330497	7.35	4.66316	3.95335	1	48325080	48326123	1044	2	5512	ENSG00000224986	PPP1R8P1	protein phosphatase 1 regulatory subunit 8 pseudogene 1	ENST00000452549	Intron (ENST00000371847/ENSG00000132122, intron 11 of 12)	-4374
chr1:48381866-48382198	333	48382126	6.43	3.79881	3.51837	1	48305799	48400850	95052	2	54558	ENSG00000132122	SPATA6	spermatogenesis associated 6	ENST00000371841	Intron (ENST00000371847/ENSG00000132122, intron 9 of 12)	18724
chr1:48479073-48479273	201	48479197	6.43	4.03212	3.68223	1	48295374	48472208	176835	2	54558	ENSG00000132122	SPATA6	spermatogenesis associated 6	ENST00000396199	Distal Intergenic	-6989
chr1:49006609-49006847	239	49006824	5.51	3.18612	3.22698	1	49025595	49187585	161991	1		ENSG00000229846			ENST00000456002	Intron (ENST00000371839/ENSG00000186094, intron 5 of 13)	-18771
chr1:49292037-49292368	332	49292133	8.27	3.62443	3.08939	1	49257411	49269285	11875	1	101929721	ENSG00000230114	AGBL4-AS1	AGBL4 antisense RNA 1	ENST00000420071	Intron (ENST00000371839/ENSG00000186094, intron 3 of 13)	34722
chr1:49542212-49542454	243	49542336	5.51	2.99029	3.08339	1	49374201	49472085	97885	2	100874313	ENSG00000225623	AGBL4-IT1	AGBL4 intronic transcript 1	ENST00000457061	Intron (ENST00000371839/ENSG00000186094, intron 3 of 13)	-70251
chr1:49552516-49552773	258	49552536	5.51	3.18612	3.22698	1	49374201	49472085	97885	2	100874313	ENSG00000225623	AGBL4-IT1	AGBL4 intronic transcript 1	ENST00000457061	Intron (ENST00000371839/ENSG00000186094, intron 3 of 13)	-80451
chr1:49773817-49774272	456	49773878	6.43	4.03212	3.68223	1	49841821	49846400	4580	1		ENSG00000215887			ENST00000502859	Intron (ENST00000371839/ENSG00000186094, intron 2 of 13)	-67943
chr1:49845839-49846032	194	49845948	5.51	3.18612	3.22698	1	49841821	49846400	4580	1		ENSG00000215887			ENST00000502859	Exon (ENST00000502859/ENSG00000215887, exon 3 of 3)	4127
chr1:50070447-50070624	178	50070562	8.27	5.88595	4.59271	1	50048014	50201868	153855	1	1996	ENSG00000162374	ELAVL4	ELAV like RNA binding protein 4	ENST00000448907	Intron (ENST00000448907/ENSG00000162374, intron 1 of 6)	22548
chr1:50227199-50227356	158	50227255	9.19	6.88252	5.04795	1	50206084	50223127	17044	2		ENSG00000233407			ENST00000440897	Distal Intergenic	-4128
chr1:50235302-50235440	139	50235370	4.59	2.40411	2.77174	1	50206084	50223127	17044	2		ENSG00000233407			ENST00000440897	Intron (ENST00000641749/ENSG00000284696, intron 11 of 11)	-12243
chr1:50249048-50249254	207	50249138	7.35	4.93414	4.13747	1	50252569	50258994	6426	1		ENSG00000284645			ENST00000642132	Intron (ENST00000641749/ENSG00000284696, intron 11 of 11)	-3431
chr1:50418197-50418341	145	50418285	8.27	5.88595	4.59271	1	50417550	50421632	4083	2	63950	ENSG00000142700	DMRTA2	DMRT like family A2	ENST00000418121	3' UTR	3347
chr1:50894039-50894210	172	50894126	6.43	4.03212	3.68223	1	50846468	50846837	370	1		ENSG00000237130			ENST00000381143	Intron (ENST00000396153/ENSG00000185104, intron 1 of 18)	47658
chr1:50952438-50952576	139	50952562	6.43	4.03212	3.68223	1	50705784	50959738	253955	2	11124	ENSG00000185104	FAF1	Fas associated factor 1	ENST00000487898	Intron (ENST00000396153/ENSG00000185104, intron 1 of 18)	7176
chr1:51304627-51304765	139	51304737	5.51	2.73391	2.89299	1	51294458	51305593	11136	2	22996	ENSG00000085831	TTC39A	tetratricopeptide repeat domain 39A	ENST00000431927	Promoter (<=1kb)	856
chr1:51596328-51596466	139	51596405	8.27	5.88595	4.59271	1	51561866	51594897	33032	2		ENSG00000227742			ENST00000431943	Promoter (1-2kb)	-1508
chr1:51712198-51712366	169	51712243	8.27	5.88595	4.59271	1	51714003	51756657	42655	1	114883	ENSG00000117859	OSBPL9	oxysterol binding protein like 9	ENST00000484890	Promoter (1-2kb)	-1760
chr1:51949274-51949464	191	51949276	5.51	2.50976	2.72473	1	51973410	51973535	126	1	100873287	ENSG00000200839	RNA5SP48	RNA, 5S ribosomal pseudogene 48	ENST00000363969	Intron (ENST00000371655/ENSG00000169213, intron 2 of 4)	-24134
chr1:51997937-51998075	139	51997993	8.27	5.88595	4.59271	1	51995740	51996039	300	1	106481001	ENSG00000264613	RN7SL290P	RNA, 7SL, cytoplasmic 290, pseudogene	ENST00000578661	Promoter (2-3kb)	2253
chr1:52033585-52033723	139	52033660	7.35	4.93414	4.13747	1	52032103	52033816	1714	2	112970	ENSG00000198841	KTI12	KTI12 chromatin associated homolog	ENST00000371614	Promoter (<=1kb)	156
chr1:52387596-52387734	139	52387707	5.51	3.18612	3.22698	1	52372831	52404387	31557	2	4998	ENSG00000085840	ORC1	origin recognition complex subunit 1	ENST00000371566	Intron (ENST00000371568/ENSG00000085840, intron 8 of 16)	16680
chr1:52419137-52419305	169	52419218	5.51	3.18612	3.22698	1	52423636	52431081	7446	2	23318	ENSG00000134744	TUT4	terminal uridylyl transferase 4	ENST00000471623	3' UTR	11863
chr1:52624382-52624617	236	52624490	6.43	4.03212	3.68223	1	52633344	52657065	23722	1	348378	ENSG00000182183	SHISAL2A	shisa like 2A	ENST00000517870	Distal Intergenic	-8854
chr1:52629728-52629866	139	52629794	6.43	4.03212	3.68223	1	52633344	52657065	23722	1	348378	ENSG00000182183	SHISAL2A	shisa like 2A	ENST00000517870	Distal Intergenic	-3550
chr1:52674472-52674610	139	52674548	6.43	4.03212	3.68223	1	52687562	52698068	10507	2	65260	ENSG00000162377	COA7	cytochrome c oxidase assembly factor 7	ENST00000486918	Distal Intergenic	23520
chr1:52698130-52698268	139	52698155	7.35	4.93414	4.13747	1	52687562	52698068	10507	2	65260	ENSG00000162377	COA7	cytochrome c oxidase assembly factor 7	ENST00000486918	Promoter (<=1kb)	-87
chr1:52870082-52870239	158	52870188	9.19	6.88252	5.04795	1	52881216	52881730	515	2		ENSG00000242391			ENST00000446786	Intron (ENST00000612017/ENSG00000203995, intron 7 of 13)	11542
chr1:53291172-53291310	139	53291207	4.59	2.40411	2.77174	1	53291791	53292138	348	2		ENSG00000225030			ENST00000450469	Promoter (<=1kb)	931
chr1:53314280-53314418	139	53314296	5.51	3.18612	3.22698	1	53304536	53307462	2927	1		ENSG00000232762			ENST00000446686	Intron (ENST00000306052/ENSG00000157193, intron 2 of 18)	9760
chr1:53477418-53477556	139	53477464	6.43	4.03212	3.68223	1	53459976	53464679	4704	1	63948	ENSG00000143006	DMRTB1	DMRT like family B with proline rich C-terminal 1	ENST00000463126	Distal Intergenic	17488
chr1:53500244-53500382	139	53500276	6.43	4.03212	3.68223	1	53459976	53464679	4704	1	63948	ENSG00000143006	DMRTB1	DMRT like family B with proline rich C-terminal 1	ENST00000463126	Distal Intergenic	40300
chr1:53521542-53521680	139	53521568	5.51	3.18612	3.22698	1	53459976	53464679	4704	1	63948	ENSG00000143006	DMRTB1	DMRT like family B with proline rich C-terminal 1	ENST00000463126	Intron (ENST00000312233/ENSG00000174332, intron 5 of 9)	61592
chr1:53591726-53591895	170	53591773	7.35	4.93414	4.13747	1	53688749	53688812	64	2	106479062	ENSG00000239007	RNU7-95P	RNA, U7 small nuclear 95 pseudogene	ENST00000459222	Intron (ENST00000312233/ENSG00000174332, intron 3 of 9)	97039
chr1:53606299-53606437	139	53606373	6.43	4.03212	3.68223	1	53688749	53688812	64	2	106479062	ENSG00000239007	RNU7-95P	RNA, U7 small nuclear 95 pseudogene	ENST00000459222	Intron (ENST00000312233/ENSG00000174332, intron 1 of 9)	82439
chr1:53643350-53643555	206	53643516	5.51	3.18612	3.22698	1	53688749	53688812	64	2	106479062	ENSG00000239007	RNU7-95P	RNA, U7 small nuclear 95 pseudogene	ENST00000459222	Intron (ENST00000312233/ENSG00000174332, intron 1 of 9)	45296
chr1:53844793-53845010	218	53844805	4.59	2.40411	2.77174	1	53841547	53841832	286	1	100270890	ENSG00000229687	RPL37P7	ribosomal protein L37 pseudogene 7	ENST00000433953	Downstream (2-3kb)	3258
chr1:53889330-53889468	139	53889442	7.35	2.9599	2.78316	1	53851719	53889733	38015	2	54432	ENSG00000058799	YIPF1	Yip1 domain family member 1	ENST00000464950	Promoter (<=1kb)	291
chr1:53895244-53895477	234	53895305	4.59	2.40411	2.77174	1	53894211	53909999	15789	1	1733	ENSG00000211452	DIO1	iodothyronine deiodinase 1	ENST00000532493	Promoter (1-2kb)	1094
chr1:53935057-53935266	210	53935191	6.43	4.03212	3.68223	1	53929497	53940100	10604	2	51668	ENSG00000081870	IFT25	intraflagellar transport 25	ENST00000371376	Intron (ENST00000371378/ENSG00000081870, intron 2 of 5)	4909
chr1:53991479-53991701	223	53991603	6.43	4.03212	3.68223	1	53974969	53976031	1063	2	100421395	ENSG00000219102	HNRNPA3P12	heterogeneous nuclear ribonucleoprotein A3 pseudogene 12	ENST00000437410	Distal Intergenic	-15572
chr1:54083264-54083467	204	54083334	6.43	4.03212	3.68223	1	54089856	54090093	238	1		ENSG00000225183			ENST00000444055	Intron (ENST00000498272/ENSG00000116205, intron 2 of 4)	-6522
chr1:54099848-54100149	302	54100059	6.43	4.03212	3.68223	1	54099968	54100224	257	2		ENSG00000279049			ENST00000623000	Promoter (<=1kb)	165
chr1:54124812-54125020	209	54124887	5.51	3.18612	3.22698	1	54137746	54142980	5235	1		ENSG00000280425			ENST00000623663	Distal Intergenic	-12859
chr1:54130149-54130361	213	54130263	6.43	2.34354	2.47693	1	54137746	54142980	5235	1		ENSG00000280425			ENST00000623663	Distal Intergenic	-7483
chr1:54144600-54144816	217	54144748	8.27	5.75614	4.50699	1	54137746	54142980	5235	1		ENSG00000280425			ENST00000623663	3' UTR	7002
chr1:54153027-54153240	214	54153130	6.43	3.46421	3.28085	1	54132968	54152922	19955	2	200008	ENSG00000157211	CDCP2	CUB domain containing protein 2	ENST00000530059	Promoter (<=1kb)	-208
chr1:54174540-54174767	228	54174674	6.43	2.34354	2.47693	1	54141224	54172694	31471	2		ENSG00000256407			ENST00000525949	Promoter (1-2kb)	-1980
chr1:54178052-54178190	139	54178109	6.43	3.89942	3.58924	1	54141224	54172694	31471	2		ENSG00000256407			ENST00000525949	Intron (ENST00000637610/ENSG00000256407, intron 3 of 9)	-5415
chr1:54178708-54178847	140	54178787	7.35	4.30683	3.70923	1	54184041	54210132	26092	1	51253	ENSG00000116221	MRPL37	mitochondrial ribosomal protein L37	ENST00000487096	Intron (ENST00000637610/ENSG00000256407, intron 3 of 9)	-5254
chr1:54187543-54187821	279	54187732	9.19	6.68548	4.92047	1	54186153	54190837	4685	2	606495	ENSG00000215883	CYB5RL	cytochrome b5 reductase like	ENST00000462299	Exon (ENST00000311841/ENSG00000256407, exon 4 of 8)	3105
chr1:54190027-54190165	139	54190035	7.35	2.9599	2.78316	1	54186153	54190837	4685	2	606495	ENSG00000215883	CYB5RL	cytochrome b5 reductase like	ENST00000462299	Promoter (<=1kb)	802
chr1:54213071-54213209	139	54213118	6.43	3.40847	3.24107	1	54209946	54220930	10985	1	51253	ENSG00000116221	MRPL37	mitochondrial ribosomal protein L37	ENST00000398219	Intron (ENST00000336230/ENSG00000116221, intron 3 of 4)	3172
chr1:54222430-54222682	253	54222481	7.35	4.66316	3.95335	1	54226517	54228834	2318	2	23648	ENSG00000157216	SSBP3	single stranded DNA binding protein 3	ENST00000528930	Intron (ENST00000605337/ENSG00000116221, intron 6 of 6)	6353
chr1:54233815-54233972	158	54233900	7.35	4.74053	4.00609	1	54236440	54239063	2624	1	619518	ENSG00000198711	SSBP3-AS1	SSBP3 antisense RNA 1	ENST00000361350	Promoter (2-3kb)	-2540
chr1:54239601-54239751	151	54239676	8.27	5.84962	4.56875	1	54236440	54239063	2624	1	619518	ENSG00000198711	SSBP3-AS1	SSBP3 antisense RNA 1	ENST00000361350	Intron (ENST00000326956/ENSG00000157216, intron 9 of 13)	3236
chr1:54245455-54245655	201	54245488	6.43	3.55057	3.34239	1	54242856	54251671	8816	2	23648	ENSG00000157216	SSBP3	single stranded DNA binding protein 3	ENST00000530618	Intron (ENST00000326956/ENSG00000157216, intron 5 of 13)	6183
chr1:54250842-54251173	332	54251159	7.35	4.74053	4.00609	1	54242856	54251671	8816	2	23648	ENSG00000157216	SSBP3	single stranded DNA binding protein 3	ENST00000530618	Promoter (<=1kb)	512
chr1:54252128-54252316	189	54252207	7.35	2.9599	2.78316	1	54238989	54251860	12872	2	23648	ENSG00000157216	SSBP3	single stranded DNA binding protein 3	ENST00000444533	Promoter (<=1kb)	-347
chr1:54260469-54260666	198	54260563	5.51	2.99029	3.08339	1	54239096	54257266	18171	2	23648	ENSG00000157216	SSBP3	single stranded DNA binding protein 3	ENST00000420121	Intron (ENST00000326956/ENSG00000157216, intron 2 of 13)	-3297
chr1:54272018-54272156	139	54272076	6.43	3.61009	3.38471	1	54285405	54287371	1967	1		ENSG00000225632			ENST00000426901	Intron (ENST00000326956/ENSG00000157216, intron 2 of 13)	-13329
chr1:54315963-54316172	210	54316059	7.35	2.9599	2.78316	1	54228255	54325439	97185	2	23648	ENSG00000157216	SSBP3	single stranded DNA binding protein 3	ENST00000426150	Intron (ENST00000326956/ENSG00000157216, intron 1 of 13)	9380
chr1:54318937-54319075	139	54319017	5.51	3.18612	3.22698	1	54228255	54325439	97185	2	23648	ENSG00000157216	SSBP3	single stranded DNA binding protein 3	ENST00000426150	Intron (ENST00000326956/ENSG00000157216, intron 1 of 13)	6422
chr1:54357570-54357779	210	54357670	5.51	2.73391	2.89299	1	54225432	54356818	131387	2	23648	ENSG00000157216	SSBP3	single stranded DNA binding protein 3	ENST00000326956	Promoter (<=1kb)	-852
chr1:54375434-54375601	168	54375473	5.51	3.10368	3.16675	1	54225432	54356818	131387	2	23648	ENSG00000157216	SSBP3	single stranded DNA binding protein 3	ENST00000326956	Intron (ENST00000610401/ENSG00000157216, intron 4 of 17)	-18655
chr1:54381749-54382018	270	54381788	6.43	3.73413	3.47266	1	54226647	54404633	177987	2	23648	ENSG00000157216	SSBP3	single stranded DNA binding protein 3	ENST00000533946	Intron (ENST00000610401/ENSG00000157216, intron 4 of 17)	22845
chr1:54390788-54390970	183	54390882	8.27	5.17048	4.11736	1	54226647	54404633	177987	2	23648	ENSG00000157216	SSBP3	single stranded DNA binding protein 3	ENST00000533946	Intron (ENST00000610401/ENSG00000157216, intron 4 of 17)	13751
chr1:54395753-54395979	227	54395866	6.43	3.22406	3.10912	1	54226647	54404633	177987	2	23648	ENSG00000157216	SSBP3	single stranded DNA binding protein 3	ENST00000533946	Intron (ENST00000610401/ENSG00000157216, intron 4 of 17)	8767
chr1:54408938-54409169	232	54409041	7.35	4.93414	4.13747	1	54226632	54406419	179788	2	23648	ENSG00000157216	SSBP3	single stranded DNA binding protein 3	ENST00000371320	Promoter (2-3kb)	-2622
chr1:54413355-54413503	149	54413395	6.43	3.79881	3.51837	1	54412708	54413466	759	2	23648	ENSG00000157216	SSBP3	single stranded DNA binding protein 3	ENST00000448572	Promoter (<=1kb)	71
chr1:54415510-54415680	171	54415555	6.43	2.34354	2.47693	1	54416256	54420860	4605	1		ENSG00000232245			ENST00000447150	Promoter (<=1kb)	-701
chr1:54437134-54437319	186	54437227	6.43	2.34354	2.47693	1	54416256	54420860	4605	1		ENSG00000232245			ENST00000447150	Distal Intergenic	20971
chr1:54448559-54448984	426	54448660	9.19	2.95763	2.54671	1	54416256	54420860	4605	1		ENSG00000232245			ENST00000447150	Distal Intergenic	32404
chr1:54452445-54452676	232	54452555	9.19	2.95763	2.54671	1	54416256	54420860	4605	1		ENSG00000232245			ENST00000447150	Distal Intergenic	36299
chr1:54457049-54457405	357	54457269	9.19	6.88252	5.04795	1	54416256	54420860	4605	1		ENSG00000232245			ENST00000447150	Distal Intergenic	41013
chr1:54463285-54463423	139	54463381	7.35	4.62529	3.92751	1	54416256	54420860	4605	1		ENSG00000232245			ENST00000447150	Distal Intergenic	47125
chr1:54470541-54470679	139	54470592	11.94	5.68172	4.19543	1	54516412	54517259	848	2		ENSG00000235741			ENST00000433377	Distal Intergenic	46667
chr1:54515060-54515258	199	54515140	4.59	2.40411	2.77174	1	54516412	54517259	848	2		ENSG00000235741			ENST00000433377	Promoter (2-3kb)	2119
chr1:54527854-54527992	139	54527967	6.43	4.03212	3.68223	1	54524824	54524931	108	1		ENSG00000237173			ENST00000444140	Distal Intergenic	3143
chr1:54534642-54534780	139	54534705	6.43	4.03212	3.68223	1	54536796	54537758	963	1		ENSG00000227453			ENST00000427917	Promoter (2-3kb)	-2091
chr1:54561783-54561983	201	54561871	5.51	3.18612	3.22698	1	54548228	54639192	90965	1	26027	ENSG00000162390	ACOT11	acyl-CoA thioesterase 11	ENST00000371316	Intron (ENST00000481208/ENSG00000162390, intron 1 of 14)	13643
chr1:54586935-54587201	267	54587069	8.27	5.88595	4.59271	1	54597264	54599658	2395	1	26027	ENSG00000162390	ACOT11	acyl-CoA thioesterase 11	ENST00000479837	Intron (ENST00000481208/ENSG00000162390, intron 2 of 14)	-10195
chr1:54612494-54612675	182	54612631	7.35	2.9599	2.78316	1	54609182	54623556	14375	2	338094	ENSG00000162391	FAM151A	family with sequence similarity 151 member A	ENST00000302250	Exon (ENST00000302250/ENSG00000162391, exon 5 of 8)	10925
chr1:54618222-54618360	139	54618283	5.51	2.96298	3.06323	1	54609182	54623556	14375	2	338094	ENSG00000162391	FAM151A	family with sequence similarity 151 member A	ENST00000302250	Intron (ENST00000371316/ENSG00000162390, intron 15 of 16)	5273
chr1:54622943-54623207	265	54623081	9.19	5.67534	4.26228	1	54609182	54623556	14375	2	338094	ENSG00000162391	FAM151A	family with sequence similarity 151 member A	ENST00000302250	Promoter (<=1kb)	475
chr1:54624561-54624784	224	54624609	6.43	3.83186	3.54168	1	54609182	54623556	14375	2	338094	ENSG00000162391	FAM151A	family with sequence similarity 151 member A	ENST00000371304	Promoter (1-2kb)	-1053
chr1:54630070-54630345	276	54630284	7.35	4.93414	4.13747	1	54621477	54628438	6962	2		ENSG00000230728			ENST00000416119	Promoter (1-2kb)	-1846
chr1:54636686-54636824	139	54636737	6.43	3.79881	3.51837	1	54641754	54700208	58455	1	374977	ENSG00000184313	MROH7	maestro heat like repeat family member 7	ENST00000339553	3' UTR	-5017
chr1:54647563-54647701	139	54647692	6.43	3.79881	3.51837	1	54651237	54710266	59030	1	374977	ENSG00000184313	MROH7	maestro heat like repeat family member 7	ENST00000413188	Intron (ENST00000339553/ENSG00000184313, intron 1 of 18)	-3545
chr1:54688981-54689163	183	54689054	7.35	4.74053	4.00609	1	54686265	54695782	9518	1	374977	ENSG00000184313	MROH7	maestro heat like repeat family member 7	ENST00000493533	Promoter (2-3kb)	2789
chr1:54698403-54698546	144	54698489	8.27	5.17048	4.11736	1	54699296	54742231	42936	1	100527960	ENSG00000271723	MROH7-TTC4	MROH7-TTC4 readthrough (NMD candidate)	ENST00000460155	Promoter (<=1kb)	-807
chr1:54699636-54699896	261	54699729	5.51	2.83218	2.96625	1	54699296	54742231	42936	1	100527960	ENSG00000271723	MROH7-TTC4	MROH7-TTC4 readthrough (NMD candidate)	ENST00000460155	Promoter (<=1kb)	433
chr1:54709293-54709446	154	54709363	7.35	4.58796	3.90199	1	54715822	54742657	26836	1	7268	ENSG00000243725	TTC4	tetratricopeptide repeat domain 4	ENST00000371281	Intron (ENST00000606515/ENSG00000271723, intron 22 of 32)	-6459
chr1:54718451-54718608	158	54718542	8.27	5.88595	4.59271	1	54715868	54742307	26440	1	7268	ENSG00000243725	TTC4	tetratricopeptide repeat domain 4	ENST00000371284	Promoter (2-3kb)	2674
chr1:54732746-54732899	154	54732847	5.51	2.78238	2.92916	1	54736689	54742307	5619	1	7268	ENSG00000243725	TTC4	tetratricopeptide repeat domain 4	ENST00000486091	Intron (ENST00000606515/ENSG00000271723, intron 30 of 32)	-3842
chr1:54737804-54737972	169	54737840	5.51	2.88339	3.0043	1	54736689	54742307	5619	1	7268	ENSG00000243725	TTC4	tetratricopeptide repeat domain 4	ENST00000486091	Promoter (1-2kb)	1151
chr1:54738702-54738871	170	54738706	5.51	2.50976	2.72473	1	54736689	54742307	5619	1	7268	ENSG00000243725	TTC4	tetratricopeptide repeat domain 4	ENST00000486091	Promoter (2-3kb)	2017
chr1:54743993-54744170	178	54744086	6.43	2.34354	2.47693	1	54736689	54742307	5619	1	7268	ENSG00000243725	TTC4	tetratricopeptide repeat domain 4	ENST00000486091	Downstream (1-2kb)	7397
chr1:54747943-54748084	142	54747976	6.43	3.46421	3.28085	1	54736689	54742307	5619	1	7268	ENSG00000243725	TTC4	tetratricopeptide repeat domain 4	ENST00000486091	Distal Intergenic	11287
chr1:54754439-54755019	581	54754556	8.27	5.44938	4.30337	1	54756898	54764514	7617	2	25973	ENSG00000162396	PARS2	prolyl-tRNA synthetase 2, mitochondrial	ENST00000371279	Distal Intergenic	9958
chr1:54755492-54755634	143	54755625	6.43	3.70247	3.45025	1	54756898	54764514	7617	2	25973	ENSG00000162396	PARS2	prolyl-tRNA synthetase 2, mitochondrial	ENST00000371279	Distal Intergenic	8889
chr1:54757820-54757976	157	54757891	7.35	4.70157	3.97955	1	54756898	54764514	7617	2	25973	ENSG00000162396	PARS2	prolyl-tRNA synthetase 2, mitochondrial	ENST00000371279	Exon (ENST00000371279/ENSG00000162396, exon 2 of 2)	6623
chr1:54758087-54758225	139	54758195	7.35	4.78007	4.03298	1	54756898	54764514	7617	2	25973	ENSG00000162396	PARS2	prolyl-tRNA synthetase 2, mitochondrial	ENST00000371279	Exon (ENST00000371279/ENSG00000162396, exon 2 of 2)	6319
chr1:54766970-54767139	170	54767102	4.59	2.40411	2.77174	1	54756898	54764514	7617	2	25973	ENSG00000162396	PARS2	prolyl-tRNA synthetase 2, mitochondrial	ENST00000371279	Promoter (2-3kb)	-2588
chr1:54781486-54781633	148	54781580	8.27	5.17048	4.11736	1	54784554	54787792	3239	2	55001	ENSG00000006555	TTC22	tetratricopeptide repeat domain 22	ENST00000448308	Exon (ENST00000371276/ENSG00000006555, exon 7 of 7)	6212
chr1:54807646-54807843	198	54807730	5.51	3.18612	3.22698	1	54806102	54842252	36151	1	163747	ENSG00000162398	CIMAP2	ciliary microtubule associated protein 2	ENST00000371273	Promoter (1-2kb)	1628
chr1:54809554-54809702	149	54809616	8.27	5.88595	4.59271	1	54806102	54842252	36151	1	163747	ENSG00000162398	CIMAP2	ciliary microtubule associated protein 2	ENST00000371273	Intron (ENST00000358193/ENSG00000162398, intron 4 of 10)	3514
chr1:54830413-54830551	139	54830419	6.43	2.34354	2.47693	1	54850876	54854166	3291	2	1718	ENSG00000116133	DHCR24	24-dehydrocholesterol reductase	ENST00000436604	Intron (ENST00000358193/ENSG00000162398, intron 9 of 10)	23747
chr1:54832923-54833064	142	54832986	7.35	4.30683	3.70923	1	54850876	54854166	3291	2	1718	ENSG00000116133	DHCR24	24-dehydrocholesterol reductase	ENST00000436604	Intron (ENST00000358193/ENSG00000162398, intron 9 of 10)	21180
chr1:54844251-54844391	141	54844275	7.35	4.93414	4.13747	1	54850876	54854166	3291	2	1718	ENSG00000116133	DHCR24	24-dehydrocholesterol reductase	ENST00000436604	Downstream (2-3kb)	9891
chr1:54859091-54859229	139	54859162	6.43	4.03212	3.68223	1	54850876	54854166	3291	2	1718	ENSG00000116133	DHCR24	24-dehydrocholesterol reductase	ENST00000436604	Intron (ENST00000371269/ENSG00000116133, intron 6 of 8)	-4996
chr1:54865355-54865549	195	54865484	5.51	3.18612	3.22698	1	54850876	54854166	3291	2	1718	ENSG00000116133	DHCR24	24-dehydrocholesterol reductase	ENST00000436604	Intron (ENST00000371269/ENSG00000116133, intron 5 of 8)	-11318
chr1:54875183-54875321	139	54875212	7.35	2.9599	2.78316	1	54886875	54888001	1127	1		ENSG00000242396			ENST00000415336	Intron (ENST00000371269/ENSG00000116133, intron 3 of 8)	-11663
chr1:54934580-54934728	149	54934662	6.43	4.03212	3.68223	1	54975195	54980452	5258	2	105378736	ENSG00000284601	LOC105378736	uncharacterized LOC105378736	ENST00000641734	Distal Intergenic	45790
chr1:54980158-54980296	139	54980256	7.35	2.9599	2.78316	1	54975195	54980452	5258	2	105378736	ENSG00000284601	LOC105378736	uncharacterized LOC105378736	ENST00000641734	Promoter (<=1kb)	196
chr1:54994091-54994233	143	54994118	6.43	3.89942	3.58924	1	54980950	54992274	11325	2		ENSG00000233271			ENST00000436960	Promoter (1-2kb)	-1844
chr1:54998138-54998364	227	54998229	4.59	2.33726	2.72001	1	54998193	55011784	13592	1	7809	ENSG00000162399	BSND	barttin CLCNK type accessory subunit beta	ENST00000371265	Promoter (<=1kb)	36
chr1:54999592-54999783	192	54999722	5.51	2.99029	3.08339	1	54998193	55011784	13592	1	7809	ENSG00000162399	BSND	barttin CLCNK type accessory subunit beta	ENST00000371265	Promoter (1-2kb)	1529
chr1:55004844-55005249	406	55005055	8.27	5.49138	4.33133	1	54998193	55011784	13592	1	7809	ENSG00000162399	BSND	barttin CLCNK type accessory subunit beta	ENST00000371265	Exon (ENST00000371265/ENSG00000162399, exon 2 of 4)	6862
chr1:55007104-55007322	219	55007210	4.59	2.03842	2.48486	1	54998193	55011784	13592	1	7809	ENSG00000162399	BSND	barttin CLCNK type accessory subunit beta	ENST00000371265	Exon (ENST00000371265/ENSG00000162399, exon 3 of 4)	9017
chr1:55015790-55015928	139	55015900	7.35	3.71512	3.3015	1	54998193	55011784	13592	1	7809	ENSG00000162399	BSND	barttin CLCNK type accessory subunit beta	ENST00000371265	Distal Intergenic	17707
chr1:55018763-55018917	155	55018802	5.51	3.07469	3.14549	1	54998193	55011784	13592	1	7809	ENSG00000162399	BSND	barttin CLCNK type accessory subunit beta	ENST00000371265	Distal Intergenic	20609
chr1:55020439-55020577	139	55020522	7.35	4.93414	4.13747	1	55039548	55064852	25305	1	255738	ENSG00000169174	PCSK9	proprotein convertase subtilisin/kexin type 9	ENST00000302118	Distal Intergenic	-19026
chr1:55033175-55033382	208	55033269	10.11	7.22249	5.05855	1	55039548	55064852	25305	1	255738	ENSG00000169174	PCSK9	proprotein convertase subtilisin/kexin type 9	ENST00000302118	Distal Intergenic	-6279
chr1:55038342-55038618	277	55038408	8.27	5.05841	4.04247	1	55039548	55064852	25305	1	255738	ENSG00000169174	PCSK9	proprotein convertase subtilisin/kexin type 9	ENST00000302118	Promoter (1-2kb)	-1140
chr1:55047154-55047295	142	55047165	5.51	2.73391	2.89299	1	55050934	55064850	13917	1	255738	ENSG00000169174	PCSK9	proprotein convertase subtilisin/kexin type 9	ENST00000490692	Intron (ENST00000302118/ENSG00000169174, intron 3 of 11)	-3769
chr1:55049289-55049476	188	55049302	5.51	2.73391	2.89299	1	55050934	55064850	13917	1	255738	ENSG00000169174	PCSK9	proprotein convertase subtilisin/kexin type 9	ENST00000490692	Promoter (1-2kb)	-1632
chr1:55058105-55058265	161	55058208	6.43	3.89942	3.58924	1	55050934	55064850	13917	1	255738	ENSG00000169174	PCSK9	proprotein convertase subtilisin/kexin type 9	ENST00000490692	Exon (ENST00000302118/ENSG00000169174, exon 8 of 12)	7274
chr1:55061481-55061679	199	55061581	4.59	2.24543	2.6484	1	55050934	55064850	13917	1	255738	ENSG00000169174	PCSK9	proprotein convertase subtilisin/kexin type 9	ENST00000490692	Intron (ENST00000302118/ENSG00000169174, intron 11 of 11)	10647
chr1:55061858-55061996	139	55061924	5.51	3.18612	3.22698	1	55050934	55064850	13917	1	255738	ENSG00000169174	PCSK9	proprotein convertase subtilisin/kexin type 9	ENST00000490692	Intron (ENST00000302118/ENSG00000169174, intron 11 of 11)	10990
chr1:55063729-55063888	160	55063818	8.27	4.81228	3.8779	1	55071813	55072992	1180	2	23358	ENSG00000162402	USP24	ubiquitin specific peptidase 24	ENST00000480962	3' UTR	9174
chr1:55079197-55079335	139	55079279	6.43	4.03212	3.68223	1	55071273	55075499	4227	2	23358	ENSG00000162402	USP24	ubiquitin specific peptidase 24	ENST00000484447	Intron (ENST00000294383/ENSG00000162402, intron 60 of 67)	-3780
chr1:55091089-55091306	218	55091286	5.51	2.50976	2.72473	1	55093553	55095319	1767	2	23358	ENSG00000162402	USP24	ubiquitin specific peptidase 24	ENST00000482197	Intron (ENST00000294383/ENSG00000162402, intron 54 of 67)	4033
chr1:55219746-55219941	196	55219755	5.51	3.18612	3.22698	1	55217861	55234177	16317	1	109729135	ENSG00000231090	MIR4422HG	MIR4422 host gene	ENST00000451250	Promoter (1-2kb)	1894
chr1:55229903-55230116	214	55230028	7.35	2.9599	2.78316	1	55225641	55225723	83	1	100616272	ENSG00000265822	MIR4422	microRNA 4422	ENST00000581938	Intron (ENST00000643232/ENSG00000231090, intron 1 of 1)	4387
chr1:55246281-55246419	139	55246340	4.59	2.40411	2.77174	1	55225641	55225723	83	1	100616272	ENSG00000265822	MIR4422	microRNA 4422	ENST00000581938	Intron (ENST00000643232/ENSG00000231090, intron 1 of 1)	20699
chr1:55250357-55250495	139	55250388	8.27	2.41987	2.31704	1	55225641	55225723	83	1	100616272	ENSG00000265822	MIR4422	microRNA 4422	ENST00000581938	Intron (ENST00000643232/ENSG00000231090, intron 1 of 1)	24747
chr1:55283002-55283164	163	55283109	4.59	2.40411	2.77174	1	55329288	55832568	503281	1		ENSG00000234810			ENST00000643167	Intron (ENST00000643232/ENSG00000231090, intron 1 of 1)	-46179
chr1:55406484-55406622	139	55406506	7.35	2.9599	2.78316	1	55398514	55398620	107	1	106480613	ENSG00000252162	RNU6-830P	RNA, U6 small nuclear 830, pseudogene	ENST00000516353	Intron (ENST00000643167/ENSG00000234810, intron 1 of 3)	7992
chr1:55417495-55417846	352	55417605	5.51	3.18612	3.22698	1	55398514	55398620	107	1	106480613	ENSG00000252162	RNU6-830P	RNA, U6 small nuclear 830, pseudogene	ENST00000516353	Intron (ENST00000643167/ENSG00000234810, intron 1 of 3)	19091
chr1:55418321-55418459	139	55418387	7.35	4.93414	4.13747	1	55398514	55398620	107	1	106480613	ENSG00000252162	RNU6-830P	RNA, U6 small nuclear 830, pseudogene	ENST00000516353	Intron (ENST00000643167/ENSG00000234810, intron 1 of 3)	19873
chr1:55494311-55494449	139	55494345	6.43	4.03212	3.68223	1	55484871	55484972	102	2		ENSG00000272051			ENST00000606692	Intron (ENST00000643167/ENSG00000234810, intron 1 of 3)	-9373
chr1:55576195-55576444	250	55576323	7.35	4.66316	3.95335	1	55581037	55735002	153966	1		ENSG00000234810			ENST00000422374	Intron (ENST00000643167/ENSG00000234810, intron 1 of 3)	-4714
chr1:55638336-55638547	212	55638421	5.51	2.99029	3.08339	1	55581061	55832572	251512	1		ENSG00000234810			ENST00000634769	Intron (ENST00000643167/ENSG00000234810, intron 2 of 3)	57360
chr1:55704515-55704735	221	55704548	7.35	4.93414	4.13747	1	55823807	55868248	44442	1		ENSG00000234810			ENST00000424357	Intron (ENST00000643167/ENSG00000234810, intron 3 of 3)	-119259
chr1:55733643-55733821	179	55733709	7.35	4.58796	3.90199	1	55823807	55868248	44442	1		ENSG00000234810			ENST00000424357	Exon (ENST00000422374/ENSG00000234810, exon 3 of 3)	-90098
chr1:55761160-55761305	146	55761186	7.35	2.9599	2.78316	1	55823807	55868248	44442	1		ENSG00000234810			ENST00000424357	Intron (ENST00000643167/ENSG00000234810, intron 3 of 3)	-62621
chr1:55912574-55912929	356	55912610	7.35	4.30683	3.70923	1	55938714	55939280	567	2	106480812	ENSG00000227104	PIGQP1	phosphatidylinositol glycan anchor biosynthesis class Q pseudogene 1	ENST00000426300	Intron (ENST00000646266/ENSG00000234810, intron 3 of 11)	26670
chr1:56009885-56010206	322	56010078	6.43	4.03212	3.68223	1	55945087	55950119	5033	1	105378738	ENSG00000233079	LINC01755	long intergenic non-protein coding RNA 1755	ENST00000455010	Intron (ENST00000646266/ENSG00000234810, intron 6 of 11)	64991
chr1:56078497-56078638	142	56078543	7.35	4.93414	4.13747	1	56145721	56155224	9504	1		ENSG00000235612			ENST00000435828	Distal Intergenic	-67178
chr1:56258588-56258758	171	56258652	6.43	3.49262	3.30111	1	56248294	56258571	10278	2		ENSG00000260971			ENST00000569425	Promoter (<=1kb)	-81
chr1:56462960-56463098	139	56462985	5.51	2.99029	3.08339	1	56248774	56477687	228914	2		ENSG00000260971			ENST00000641035	Intron (ENST00000641494/ENSG00000284686, intron 3 of 5)	14702
chr1:56463312-56463506	195	56463377	5.51	3.18612	3.22698	1	56248774	56477687	228914	2		ENSG00000260971			ENST00000641035	Intron (ENST00000641494/ENSG00000284686, intron 3 of 5)	14310
chr1:56476397-56476535	139	56476424	6.43	3.49262	3.30111	1	56248774	56477687	228914	2		ENSG00000260971			ENST00000641035	Promoter (1-2kb)	1263
chr1:56509496-56509787	292	56509535	7.35	4.93414	4.13747	1	56173433	56512039	338607	2		ENSG00000284686			ENST00000641494	Promoter (2-3kb)	2504
chr1:56551395-56551533	139	56551424	6.43	4.03212	3.68223	1	56538452	56538911	460	1	100270879	ENSG00000236776	RPL21P23	ribosomal protein L21 pseudogene 23	ENST00000446654	Intron (ENST00000371250/ENSG00000162407, intron 1 of 5)	12972
chr1:56578108-56578335	228	56578229	8.27	3.62443	3.08939	1	56494747	56579568	84822	2	8613	ENSG00000162407	PLPP3	phospholipid phosphatase 3	ENST00000371250	Promoter (1-2kb)	1339
chr1:56595819-56595957	139	56595878	10.11	5.08049	3.70185	1	56585612	56586242	631	2	100419650	ENSG00000224980	RPL23AP85	ribosomal protein L23a pseudogene 85	ENST00000421838	Intron (ENST00000461655/ENSG00000162407, intron 2 of 3)	-9636
chr1:56636868-56637048	181	56637001	6.43	4.03212	3.68223	1	56579168	56645272	66105	2	8613	ENSG00000162407	PLPP3	phospholipid phosphatase 3	ENST00000476206	Intron (ENST00000461655/ENSG00000162407, intron 2 of 3)	8271
chr1:56644772-56644939	168	56644827	7.35	4.93414	4.13747	1	56579168	56645272	66105	2	8613	ENSG00000162407	PLPP3	phospholipid phosphatase 3	ENST00000476206	Promoter (<=1kb)	445
chr1:56678884-56679051	168	56678972	5.51	3.04613	3.12451	1	56645388	56715334	69947	1	5563	ENSG00000162409	PRKAA2	protein kinase AMP-activated catalytic subunit alpha 2	ENST00000610361	Intron (ENST00000371244/ENSG00000162409, intron 2 of 8)	33584
chr1:56839797-56840037	241	56839955	6.43	4.03212	3.68223	1	56823679	56826920	3242	2		ENSG00000229913			ENST00000425435	Distal Intergenic	-13035
chr1:56847242-56847380	139	56847312	7.35	4.30683	3.70923	1	56854806	56918221	63416	1	731	ENSG00000157131	C8A	complement C8 alpha chain	ENST00000361249	Distal Intergenic	-7494
chr1:56914907-56915070	164	56914960	6.43	3.76624	3.49537	1	56931594	56933381	1788	2	732	ENSG00000021852	C8B	complement C8 beta chain	ENST00000465658	Intron (ENST00000361249/ENSG00000157131, intron 10 of 10)	18421
chr1:56923575-56923713	139	56923597	6.43	3.93397	3.6135	1	56931594	56933381	1788	2	732	ENSG00000021852	C8B	complement C8 beta chain	ENST00000465658	Distal Intergenic	9784
chr1:56942441-56942744	304	56942625	9.19	6.43945	4.76066	1	56931594	56933381	1788	2	732	ENSG00000021852	C8B	complement C8 beta chain	ENST00000465658	Intron (ENST00000371237/ENSG00000021852, intron 8 of 11)	-9244
chr1:56956818-56956956	139	56956836	6.43	3.46421	3.28085	1	56963886	56996757	32872	1		ENSG00000236341			ENST00000417420	Exon (ENST00000371237/ENSG00000021852, exon 3 of 12)	-7050
chr1:57027059-57027197	139	57027102	7.35	4.27373	3.68647	1	56960063	56966140	6078	2	732	ENSG00000021852	C8B	complement C8 beta chain	ENST00000494324	Intron (ENST00000371236/ENSG00000173406, intron 9 of 14)	-60962
chr1:57062840-57063038	199	57062940	6.43	4.03212	3.68223	1	57071178	57136583	65406	2	1600	ENSG00000173406	DAB1	DAB adaptor protein 1	ENST00000489267	Exon (ENST00000371236/ENSG00000173406, exon 9 of 15)	73643
chr1:57070640-57070778	139	57070662	5.51	3.18612	3.22698	1	57071178	57136583	65406	2	1600	ENSG00000173406	DAB1	DAB adaptor protein 1	ENST00000489267	Intron (ENST00000371236/ENSG00000173406, intron 7 of 14)	65921
chr1:57144438-57144611	174	57144566	6.43	4.03212	3.68223	1	57071178	57136583	65406	2	1600	ENSG00000173406	DAB1	DAB adaptor protein 1	ENST00000489267	Intron (ENST00000371236/ENSG00000173406, intron 3 of 14)	-7983
chr1:57246138-57246351	214	57246344	6.43	2.98594	2.93824	1	57010695	57291065	280371	2	1600	ENSG00000173406	DAB1	DAB adaptor protein 1	ENST00000371231	Intron (ENST00000371236/ENSG00000173406, intron 2 of 14)	44721
chr1:57252804-57252955	152	57252927	6.43	4.03212	3.68223	1	57010695	57291065	280371	2	1600	ENSG00000173406	DAB1	DAB adaptor protein 1	ENST00000371231	Intron (ENST00000371236/ENSG00000173406, intron 2 of 14)	38138
chr1:57268936-57269121	186	57269007	5.51	3.18612	3.22698	1	57010695	57291065	280371	2	1600	ENSG00000173406	DAB1	DAB adaptor protein 1	ENST00000371231	Intron (ENST00000371236/ENSG00000173406, intron 2 of 14)	22058
chr1:57317136-57317322	187	57317240	6.43	2.34354	2.47693	1	57145417	57307364	161948	2	1600	ENSG00000173406	DAB1	DAB adaptor protein 1	ENST00000473821	Intron (ENST00000371236/ENSG00000173406, intron 1 of 14)	-9876
chr1:57491105-57491243	139	57491205	6.43	4.03212	3.68223	1	57070734	57424057	353324	2	1600	ENSG00000173406	DAB1	DAB adaptor protein 1	ENST00000371230	Intron (ENST00000485760/ENSG00000173406, intron 7 of 20)	-67148
chr1:57505697-57505966	270	57505802	5.51	3.18612	3.22698	1	57070734	57424057	353324	2	1600	ENSG00000173406	DAB1	DAB adaptor protein 1	ENST00000371230	Intron (ENST00000485760/ENSG00000173406, intron 7 of 20)	-81745
chr1:57582627-57582789	163	57582657	5.51	2.99029	3.08339	1	57605847	57606206	360	2		ENSG00000236888			ENST00000434808	Intron (ENST00000485760/ENSG00000173406, intron 7 of 20)	23549
chr1:57692881-57693129	249	57693011	6.43	3.67125	3.42812	1	57605847	57606206	360	2		ENSG00000236888			ENST00000434808	Intron (ENST00000485760/ENSG00000173406, intron 6 of 20)	-86805
chr1:57696332-57696470	139	57696351	6.43	3.76624	3.49537	1	57605847	57606206	360	2		ENSG00000236888			ENST00000434808	Intron (ENST00000485760/ENSG00000173406, intron 6 of 20)	-90145
chr1:57966383-57966521	139	57966493	6.43	4.03212	3.68223	1	57826071	57884085	58015	2	1600	ENSG00000173406	DAB1	DAB adaptor protein 1	ENST00000477280	Intron (ENST00000485760/ENSG00000173406, intron 5 of 20)	-82408
chr1:57996035-57996244	210	57996173	6.43	4.03212	3.68223	1	58048175	58049291	1117	2		ENSG00000229887			ENST00000394002	Intron (ENST00000485760/ENSG00000173406, intron 5 of 20)	53118
chr1:58003744-58003961	218	58003831	8.27	5.88595	4.59271	1	58048175	58049291	1117	2		ENSG00000229887			ENST00000394002	Intron (ENST00000485760/ENSG00000173406, intron 5 of 20)	45460
chr1:58014457-58014595	139	58014531	6.43	4.03212	3.68223	1	58048175	58049291	1117	2		ENSG00000229887			ENST00000394002	Intron (ENST00000485760/ENSG00000173406, intron 5 of 20)	34760
chr1:58037520-58037695	176	58037562	6.43	4.03212	3.68223	1	58048175	58049291	1117	2		ENSG00000229887			ENST00000394002	Intron (ENST00000485760/ENSG00000173406, intron 5 of 20)	11729
chr1:58167156-58167294	139	58167247	5.51	3.18612	3.22698	1	58228682	58229003	322	2		ENSG00000233216			ENST00000394974	Intron (ENST00000485760/ENSG00000173406, intron 4 of 20)	61756
chr1:58167885-58168070	186	58167949	6.43	3.96903	3.63809	1	58228682	58229003	322	2		ENSG00000233216			ENST00000394974	Intron (ENST00000485760/ENSG00000173406, intron 4 of 20)	61054
chr1:58174580-58174784	205	58174654	7.35	4.30683	3.70923	1	58228682	58229003	322	2		ENSG00000233216			ENST00000394974	Intron (ENST00000485760/ENSG00000173406, intron 4 of 20)	54349
chr1:58175119-58175390	272	58175254	7.35	4.30683	3.70923	1	58228682	58229003	322	2		ENSG00000233216			ENST00000394974	Intron (ENST00000485760/ENSG00000173406, intron 4 of 20)	53749
chr1:58186162-58186300	139	58186167	5.51	2.99029	3.08339	1	58228682	58229003	322	2		ENSG00000233216			ENST00000394974	Intron (ENST00000485760/ENSG00000173406, intron 4 of 20)	42836
chr1:58245245-58245437	193	58245307	6.43	4.03212	3.68223	1	58228682	58229003	322	2		ENSG00000233216			ENST00000394974	Intron (ENST00000485760/ENSG00000173406, intron 4 of 20)	-16304
chr1:58248502-58248663	162	58248560	8.27	3.62443	3.08939	1	58228682	58229003	322	2		ENSG00000233216			ENST00000394974	Intron (ENST00000485760/ENSG00000173406, intron 4 of 20)	-19557
chr1:58321809-58321947	139	58321867	4.59	2.24543	2.6484	1	58228682	58229003	322	2		ENSG00000233216			ENST00000394974	Intron (ENST00000485760/ENSG00000173406, intron 4 of 20)	-92864
chr1:58372062-58372329	268	58372254	7.35	3.4654	3.12949	1	58462552	58506199	43648	2	115209	ENSG00000162600	OMA1	OMA1 zinc metallopeptidase	ENST00000460671	Intron (ENST00000485760/ENSG00000173406, intron 3 of 20)	133945
chr1:58423251-58423389	139	58423316	6.43	4.03212	3.68223	1	58462552	58506199	43648	2	115209	ENSG00000162600	OMA1	OMA1 zinc metallopeptidase	ENST00000460671	Intron (ENST00000485760/ENSG00000173406, intron 3 of 20)	82883
chr1:58449055-58449300	246	58449163	8.27	5.88595	4.59271	1	58462552	58506199	43648	2	115209	ENSG00000162600	OMA1	OMA1 zinc metallopeptidase	ENST00000460671	Intron (ENST00000485760/ENSG00000173406, intron 3 of 20)	57036
chr1:58459739-58459983	245	58459759	5.51	3.18612	3.22698	1	58462552	58506199	43648	2	115209	ENSG00000162600	OMA1	OMA1 zinc metallopeptidase	ENST00000460671	Intron (ENST00000485760/ENSG00000173406, intron 3 of 20)	46440
chr1:58489012-58489246	235	58489118	7.35	3.4654	3.12949	1	58462552	58506199	43648	2	115209	ENSG00000162600	OMA1	OMA1 zinc metallopeptidase	ENST00000460671	Intron (ENST00000485760/ENSG00000173406, intron 3 of 20)	17081
chr1:58489829-58490160	332	58490110	8.27	4.49327	3.66476	1	58462552	58506199	43648	2	115209	ENSG00000162600	OMA1	OMA1 zinc metallopeptidase	ENST00000460671	Intron (ENST00000485760/ENSG00000173406, intron 3 of 20)	16089
chr1:58535228-58535397	170	58535274	6.43	4.03212	3.68223	1	58467927	58538818	70892	2	115209	ENSG00000162600	OMA1	OMA1 zinc metallopeptidase	ENST00000421528	Intron (ENST00000485760/ENSG00000173406, intron 1 of 20)	3544
chr1:58579556-58579694	139	58579653	7.35	4.93414	4.13747	1	58575423	58577773	2351	2	4070	ENSG00000184292	TACSTD2	tumor associated calcium signal transducer 2	ENST00000371225	Promoter (1-2kb)	-1880
chr1:58699576-58699714	139	58699597	5.51	2.73391	2.89299	1	58690188	58700072	9885	2	114803	ENSG00000162601	MYSM1	Myb like, SWIRM and MPN domains 1	ENST00000483003	Promoter (<=1kb)	475
chr1:58781975-58782264	290	58782067	8.27	5.17048	4.11736	1	58780788	58784327	3540	2	3725	ENSG00000177606	JUN	Jun proto-oncogene, AP-1 transcription factor subunit	ENST00000371222	Promoter (2-3kb)	2260
chr1:58782379-58782517	139	58782404	6.43	2.77291	2.78516	1	58780788	58784327	3540	2	3725	ENSG00000177606	JUN	Jun proto-oncogene, AP-1 transcription factor subunit	ENST00000371222	Promoter (1-2kb)	1923
chr1:58783558-58783752	195	58783648	11.94	8.01295	5.74985	1	58780788	58784327	3540	2	3725	ENSG00000177606	JUN	Jun proto-oncogene, AP-1 transcription factor subunit	ENST00000371222	Promoter (<=1kb)	679
chr1:58814881-58815033	153	58814937	10.11	7.91974	5.50319	1	58812808	58813342	535	2		ENSG00000272226			ENST00000607372	Promoter (1-2kb)	-1595
chr1:58815356-58815645	290	58815466	4.59	2.40411	2.77174	1	58812808	58813342	535	2		ENSG00000272226			ENST00000607372	Promoter (2-3kb)	-2124
chr1:58828327-58828530	204	58828443	7.35	4.30683	3.70923	1	58812808	58813342	535	2		ENSG00000272226			ENST00000607372	Intron (ENST00000419531/ENSG00000234807, intron 1 of 3)	-15101
chr1:58836563-58836701	139	58836592	6.43	4.03212	3.68223	1	58838448	58851254	12807	2		ENSG00000231740			ENST00000424592	Intron (ENST00000419531/ENSG00000234807, intron 1 of 3)	14662
chr1:58869810-58869985	176	58869885	9.19	4.33257	3.39562	1	58882872	58885662	2791	2	105378753	ENSG00000232453	LINC02777	long intergenic non-protein coding RNA 2777	ENST00000634986	Intron (ENST00000419531/ENSG00000234807, intron 1 of 3)	15777
chr1:58921784-58921951	168	58921872	5.51	3.18612	3.22698	1	58933643	59103820	170178	1		ENSG00000237352			ENST00000634502	Distal Intergenic	-11771
chr1:58944126-58944359	234	58944225	6.43	4.03212	3.68223	1	58933643	59103820	170178	1		ENSG00000237352			ENST00000634502	Intron (ENST00000634502/ENSG00000237352, intron 2 of 13)	10582
chr1:58953398-58953573	176	58953522	6.43	3.79881	3.51837	1	58933643	59103820	170178	1		ENSG00000237352			ENST00000634502	Intron (ENST00000634502/ENSG00000237352, intron 2 of 13)	19879
chr1:58982747-58982893	147	58982770	6.43	2.34354	2.47693	1	58999676	59000494	819	1		ENSG00000228121			ENST00000412562	Intron (ENST00000634502/ENSG00000237352, intron 3 of 13)	-16906
chr1:59263489-59263631	143	59263533	6.43	4.03212	3.68223	1	59289303	59289640	338	2		ENSG00000270457			ENST00000604999	Distal Intergenic	26107
chr1:59369414-59369573	160	59369511	6.43	2.34354	2.47693	1	59393208	59626023	232816	1	55277	ENSG00000172456	FGGY	FGGY carbohydrate kinase domain containing	ENST00000475949	Intron (ENST00000413489/ENSG00000172456, intron 4 of 4)	-23697
chr1:59369731-59369991	261	59369761	7.35	4.34037	3.73228	1	59393208	59626023	232816	1	55277	ENSG00000172456	FGGY	FGGY carbohydrate kinase domain containing	ENST00000475949	Intron (ENST00000413489/ENSG00000172456, intron 4 of 4)	-23447
chr1:59453582-59453720	139	59453672	6.43	4.03212	3.68223	1	59512316	59660423	148108	1	55277	ENSG00000172456	FGGY	FGGY carbohydrate kinase domain containing	ENST00000485720	Intron (ENST00000634606/ENSG00000172456, intron 4 of 16)	-58644
chr1:59460263-59460638	376	59460380	6.43	4.03212	3.68223	1	59512316	59660423	148108	1	55277	ENSG00000172456	FGGY	FGGY carbohydrate kinase domain containing	ENST00000485720	Intron (ENST00000634606/ENSG00000172456, intron 5 of 16)	-51936
chr1:59471769-59471912	144	59471787	6.43	4.03212	3.68223	1	59512316	59660423	148108	1	55277	ENSG00000172456	FGGY	FGGY carbohydrate kinase domain containing	ENST00000485720	Intron (ENST00000634606/ENSG00000172456, intron 5 of 16)	-40529
chr1:59473080-59473237	158	59473139	6.43	3.49262	3.30111	1	59512316	59660423	148108	1	55277	ENSG00000172456	FGGY	FGGY carbohydrate kinase domain containing	ENST00000485720	Intron (ENST00000634606/ENSG00000172456, intron 5 of 16)	-39177
chr1:59517378-59517605	228	59517474	6.43	4.03212	3.68223	1	59512316	59660423	148108	1	55277	ENSG00000172456	FGGY	FGGY carbohydrate kinase domain containing	ENST00000485720	Intron (ENST00000634606/ENSG00000172456, intron 6 of 16)	5158
chr1:59583537-59583896	360	59583814	7.35	4.74053	4.00609	1	59553918	59762728	208811	1	55277	ENSG00000172456	FGGY	FGGY carbohydrate kinase domain containing	ENST00000371210	Intron (ENST00000634606/ENSG00000172456, intron 7 of 16)	29896
chr1:59610251-59610389	139	59610331	8.27	4.81228	3.8779	1	59626015	59762730	136716	1	55277	ENSG00000172456	FGGY	FGGY carbohydrate kinase domain containing	ENST00000493891	Intron (ENST00000634606/ENSG00000172456, intron 8 of 16)	-15684
chr1:59611161-59611376	216	59611191	6.43	2.58094	2.64724	1	59626015	59762730	136716	1	55277	ENSG00000172456	FGGY	FGGY carbohydrate kinase domain containing	ENST00000493891	Intron (ENST00000634606/ENSG00000172456, intron 8 of 16)	-14824
chr1:59611695-59611839	145	59611762	8.27	5.17048	4.11736	1	59626015	59762730	136716	1	55277	ENSG00000172456	FGGY	FGGY carbohydrate kinase domain containing	ENST00000493891	Intron (ENST00000634606/ENSG00000172456, intron 8 of 16)	-14253
chr1:59634119-59634266	148	59634148	6.43	4.03212	3.68223	1	59638228	59680995	42768	1	55277	ENSG00000172456	FGGY	FGGY carbohydrate kinase domain containing	ENST00000466791	Intron (ENST00000634606/ENSG00000172456, intron 9 of 16)	-4080
chr1:59673499-59673693	195	59673558	7.35	4.93414	4.13747	1	59673657	59762544	88888	1	55277	ENSG00000172456	FGGY	FGGY carbohydrate kinase domain containing	ENST00000472783	Promoter (<=1kb)	-99
chr1:59693983-59694176	194	59694087	9.19	6.88252	5.04795	1	59673686	59762727	89042	1	55277	ENSG00000172456	FGGY	FGGY carbohydrate kinase domain containing	ENST00000471169	Intron (ENST00000634606/ENSG00000172456, intron 12 of 16)	20401
chr1:59737849-59737989	141	59737921	7.35	4.93414	4.13747	1	59733227	59733296	70	2	100616409	ENSG00000266150	MIR4711	microRNA 4711	ENST00000578274	Intron (ENST00000634606/ENSG00000172456, intron 12 of 16)	-4625
chr1:59892452-59892591	140	59892519	8.27	5.88595	4.59271	1	59893316	59913238	19923	2	1573	ENSG00000134716	CYP2J2	cytochrome P450 family 2 subfamily J member 2	ENST00000492633	Distal Intergenic	20719
chr1:59970336-59970474	139	59970429	5.51	3.18612	3.22698	1	59974757	59975054	298	2	106481845	ENSG00000265535	RN7SL475P	RNA, 7SL, cytoplasmic 475, pseudogene	ENST00000583379	Distal Intergenic	4625
chr1:59977756-59977894	139	59977790	6.43	4.03212	3.68223	1	59974757	59975054	298	2	106481845	ENSG00000265535	RN7SL475P	RNA, 7SL, cytoplasmic 475, pseudogene	ENST00000583379	Promoter (2-3kb)	-2736
chr1:60150804-60150942	139	60150829	7.35	2.9599	2.78316	1	60114875	60149679	34805	1		ENSG00000238242			ENST00000456878	Downstream (1-2kb)	35954
chr1:60355750-60355894	145	60355832	9.19	6.88252	5.04795	1	60519963	60596206	76244	2	105378763	ENSG00000226476	LINC01748	long intergenic non-protein coding RNA 1748	ENST00000635048	Distal Intergenic	240374
chr1:60454688-60454903	216	60454744	6.43	2.34354	2.47693	1	60519963	60596206	76244	2	105378763	ENSG00000226476	LINC01748	long intergenic non-protein coding RNA 1748	ENST00000635048	Distal Intergenic	141462
chr1:60503439-60503670	232	60503670	6.43	2.34354	2.47693	1	60519963	60596206	76244	2	105378763	ENSG00000226476	LINC01748	long intergenic non-protein coding RNA 1748	ENST00000635048	Distal Intergenic	92536
chr1:60659911-60660049	139	60659995	7.35	4.27373	3.68647	1	60540249	60640491	100243	2	105378763	ENSG00000226476	LINC01748	long intergenic non-protein coding RNA 1748	ENST00000439156	Exon (ENST00000423403/ENSG00000231252, exon 6 of 6)	-19504
chr1:60716631-60716769	139	60716693	6.43	3.49262	3.30111	1	60540249	60640491	100243	2	105378763	ENSG00000226476	LINC01748	long intergenic non-protein coding RNA 1748	ENST00000439156	Intron (ENST00000423403/ENSG00000231252, intron 4 of 5)	-76202
chr1:60733124-60733468	345	60733350	6.43	4.03212	3.68223	1	60659631	60825584	165954	2	101926964	ENSG00000231252	LOC101926964	uncharacterized LOC101926964	ENST00000423403	Intron (ENST00000423403/ENSG00000231252, intron 2 of 5)	92234
chr1:60777820-60777999	180	60777956	8.27	3.62443	3.08939	1	60659631	60825584	165954	2	101926964	ENSG00000231252	LOC101926964	uncharacterized LOC101926964	ENST00000423403	Intron (ENST00000423403/ENSG00000231252, intron 1 of 5)	47628
chr1:60778144-60778322	179	60778268	8.27	5.17048	4.11736	1	60659631	60825584	165954	2	101926964	ENSG00000231252	LOC101926964	uncharacterized LOC101926964	ENST00000423403	Intron (ENST00000423403/ENSG00000231252, intron 1 of 5)	47316
chr1:60778463-60778821	359	60778551	9.19	6.585	4.85528	1	60659631	60825584	165954	2	101926964	ENSG00000231252	LOC101926964	uncharacterized LOC101926964	ENST00000423403	Intron (ENST00000423403/ENSG00000231252, intron 1 of 5)	47033
chr1:60791910-60792160	251	60792029	6.43	2.34354	2.47693	1	60659631	60825584	165954	2	101926964	ENSG00000231252	LOC101926964	uncharacterized LOC101926964	ENST00000423403	Intron (ENST00000423403/ENSG00000231252, intron 1 of 5)	33555
chr1:60796461-60796628	168	60796574	8.27	4.81228	3.8779	1	60659631	60825584	165954	2	101926964	ENSG00000231252	LOC101926964	uncharacterized LOC101926964	ENST00000423403	Intron (ENST00000423403/ENSG00000231252, intron 1 of 5)	29010
chr1:60803734-60803872	139	60803751	5.51	2.6636	2.84037	1	60659631	60825584	165954	2	101926964	ENSG00000231252	LOC101926964	uncharacterized LOC101926964	ENST00000423403	Intron (ENST00000423403/ENSG00000231252, intron 1 of 5)	21833
chr1:60873515-60873736	222	60873557	5.51	2.99029	3.08339	1	60660227	60867998	207772	2	101926964	ENSG00000231252	LOC101926964	uncharacterized LOC101926964	ENST00000635290	Intron (ENST00000371191/ENSG00000162599, intron 1 of 10)	-5559
chr1:60915823-60915961	139	60915909	6.43	4.03212	3.68223	1	60940395	60952849	12455	2	100996570	ENSG00000237928	NFIA-AS2	NFIA antisense RNA 2	ENST00000418662	Intron (ENST00000371191/ENSG00000162599, intron 1 of 10)	36940
chr1:60963568-60963730	163	60963655	9.19	5.87097	4.38994	1	60954054	60970745	16692	2	100996570	ENSG00000237928	NFIA-AS2	NFIA antisense RNA 2	ENST00000421455	Exon (ENST00000438559/ENSG00000237928, exon 2 of 7)	7090
chr1:60966229-60966555	327	60966292	10.11	5.81724	4.1625	1	60954054	60970745	16692	2	100996570	ENSG00000237928	NFIA-AS2	NFIA antisense RNA 2	ENST00000421455	Intron (ENST00000371191/ENSG00000162599, intron 1 of 10)	4453
chr1:60991858-60991996	139	60991961	6.43	4.03212	3.68223	1	60940239	60970776	30538	2	100996570	ENSG00000237928	NFIA-AS2	NFIA antisense RNA 2	ENST00000438559	Intron (ENST00000371191/ENSG00000162599, intron 1 of 10)	-21185
chr1:61004470-61004661	192	61004586	4.59	2.40411	2.77174	1	60940239	60970776	30538	2	100996570	ENSG00000237928	NFIA-AS2	NFIA antisense RNA 2	ENST00000438559	Intron (ENST00000371191/ENSG00000162599, intron 1 of 10)	-33810
chr1:61016357-61016608	252	61016493	7.35	4.93414	4.13747	1	61053830	61332586	278757	1	4774	ENSG00000162599	NFIA	nuclear factor I A	ENST00000476646	Intron (ENST00000371191/ENSG00000162599, intron 1 of 10)	-37337
chr1:61047972-61048110	139	61048012	6.43	4.03212	3.68223	1	61053830	61332586	278757	1	4774	ENSG00000162599	NFIA	nuclear factor I A	ENST00000476646	Intron (ENST00000371191/ENSG00000162599, intron 1 of 10)	-5818
chr1:61083043-61083184	142	61083096	7.35	4.93414	4.13747	1	61082754	61455487	372734	1	4774	ENSG00000162599	NFIA	nuclear factor I A	ENST00000371184	Promoter (<=1kb)	342
chr1:61096237-61096402	166	61096314	5.51	3.18612	3.22698	1	61088412	61133028	44617	1	4774	ENSG00000162599	NFIA	nuclear factor I A	ENST00000496712	Intron (ENST00000371191/ENSG00000162599, intron 2 of 10)	7902
chr1:61154347-61154557	211	61154467	7.35	4.93414	4.13747	1	61124733	61125202	470	1		ENSG00000270742			ENST00000603233	Intron (ENST00000371191/ENSG00000162599, intron 2 of 10)	29734
chr1:61247541-61247708	168	61247620	5.51	3.18612	3.22698	1	61248998	61253484	4487	2	645030	ENSG00000237853	NFIA-AS1	NFIA antisense RNA 1	ENST00000630199	Intron (ENST00000371191/ENSG00000162599, intron 2 of 10)	5864
chr1:61493499-61493673	175	61493571	8.27	3.62443	3.08939	1	61481087	61533271	52185	1		ENSG00000284808			ENST00000647399	Intron (ENST00000647399/ENSG00000284808, intron 1 of 2)	12484
chr1:61503217-61503355	139	61503286	6.43	4.03212	3.68223	1	61481087	61533271	52185	1		ENSG00000284808			ENST00000647399	Intron (ENST00000647399/ENSG00000284808, intron 1 of 2)	22199
chr1:61615802-61615940	139	61615855	5.51	3.18612	3.22698	1	61654194	61654908	715	1		ENSG00000223920			ENST00000416440	Distal Intergenic	-38339
chr1:61654173-61654434	262	61654175	6.43	3.79881	3.51837	1	61654194	61654908	715	1		ENSG00000223920			ENST00000416440	Promoter (<=1kb)	-19
chr1:61738587-61738782	196	61738651	9.19	2.95763	2.54671	1	61742406	62163950	421545	1	10207	ENSG00000132849	PATJ	PATJ crumbs cell polarity complex component	ENST00000642238	Distal Intergenic	-3755
chr1:61869280-61869443	164	61869371	9.19	6.07863	4.52548	1	61864431	61865611	1181	1	10207	ENSG00000132849	PATJ	PATJ crumbs cell polarity complex component	ENST00000493967	Intron (ENST00000642238/ENSG00000132849, intron 20 of 43)	4940
chr1:61870183-61870356	174	61870268	5.51	2.73391	2.89299	1	61864431	61865611	1181	1	10207	ENSG00000132849	PATJ	PATJ crumbs cell polarity complex component	ENST00000493967	Intron (ENST00000642238/ENSG00000132849, intron 20 of 43)	5837
chr1:61873393-61873549	157	61873456	9.19	6.34566	4.6996	1	61864431	61865611	1181	1	10207	ENSG00000132849	PATJ	PATJ crumbs cell polarity complex component	ENST00000493967	Intron (ENST00000642238/ENSG00000132849, intron 20 of 43)	9025
chr1:61895427-61895566	140	61895548	6.43	3.49262	3.30111	1	61908455	61991779	83325	1	10207	ENSG00000132849	PATJ	PATJ crumbs cell polarity complex component	ENST00000494842	Intron (ENST00000642238/ENSG00000132849, intron 22 of 43)	-12907
chr1:62015797-62015949	153	62015899	9.19	5.31562	4.02802	1	62038842	62039111	270	1		ENSG00000236646			ENST00000444290	Intron (ENST00000642238/ENSG00000132849, intron 28 of 43)	-22943
chr1:62145146-62145284	139	62145256	6.43	4.03212	3.68223	1	62120874	62128457	7584	1	10207	ENSG00000132849	PATJ	PATJ crumbs cell polarity complex component	ENST00000472512	Intron (ENST00000642238/ENSG00000132849, intron 41 of 43)	24382
chr1:62172591-62172737	147	62172670	9.19	5.31562	4.02802	1	62189131	62189953	823	1		ENSG00000234204			ENST00000411569	Intron (ENST00000635137/ENSG00000132849, intron 16 of 16)	-16461
chr1:62173386-62173524	139	62173515	5.51	3.18612	3.22698	1	62189131	62189953	823	1		ENSG00000234204			ENST00000411569	Intron (ENST00000635137/ENSG00000132849, intron 16 of 16)	-15616
chr1:62173772-62173941	170	62173868	6.43	4.03212	3.68223	1	62189131	62189953	823	1		ENSG00000234204			ENST00000411569	Intron (ENST00000635137/ENSG00000132849, intron 16 of 16)	-15263
chr1:62188077-62188215	139	62188130	5.51	3.18612	3.22698	1	62189131	62189953	823	1		ENSG00000234204			ENST00000411569	Promoter (1-2kb)	-1001
chr1:62193754-62194039	286	62193806	6.43	4.03212	3.68223	1	62194831	62212328	17498	1	54596	ENSG00000240563	L1TD1	LINE1 type transposase domain containing 1	ENST00000498273	Promoter (1-2kb)	-1025
chr1:62208059-62208205	147	62208119	6.43	3.49262	3.30111	1	62208136	62208442	307	2		ENSG00000237227			ENST00000450606	Promoter (<=1kb)	323
chr1:62208345-62208511	167	62208460	8.27	3.62443	3.08939	1	62208136	62208442	307	2		ENSG00000237227			ENST00000450606	Promoter (<=1kb)	-18
chr1:62210236-62210374	139	62210320	5.51	2.99029	3.08339	1	62211557	62211666	110	1		ENSG00000200174			ENST00000363304	Promoter (1-2kb)	-1237
chr1:62239611-62239760	150	62239728	5.51	2.73391	2.89299	1	62236979	62263424	26446	2	163782	ENSG00000132854	KANK4	KN motif and ankyrin repeat domains 4	ENST00000317477	Intron (ENST00000317477/ENSG00000132854, intron 3 of 3)	23696
chr1:62243459-62243597	139	62243532	6.43	3.49262	3.30111	1	62236979	62263424	26446	2	163782	ENSG00000132854	KANK4	KN motif and ankyrin repeat domains 4	ENST00000317477	Intron (ENST00000317477/ENSG00000132854, intron 3 of 3)	19892
chr1:62271519-62271695	177	62271641	4.59	2.31377	2.70175	1	62237544	62272791	35248	2	163782	ENSG00000132854	KANK4	KN motif and ankyrin repeat domains 4	ENST00000371150	Promoter (1-2kb)	1150
chr1:62276467-62276636	170	62276557	7.35	4.30683	3.70923	1	62237544	62272791	35248	2	163782	ENSG00000132854	KANK4	KN motif and ankyrin repeat domains 4	ENST00000371150	Intron (ENST00000371153/ENSG00000132854, intron 2 of 9)	-3766
chr1:62307092-62307330	239	62307150	6.43	4.03212	3.68223	1	62298149	62298256	108	2	106479731	ENSG00000201153	RNU6-371P	RNA, U6 small nuclear 371, pseudogene	ENST00000364283	Intron (ENST00000371153/ENSG00000132854, intron 1 of 9)	-8894
chr1:62319977-62320221	245	62320214	5.51	3.18612	3.22698	1	62236979	62319414	82436	2	163782	ENSG00000132854	KANK4	KN motif and ankyrin repeat domains 4	ENST00000371153	Promoter (<=1kb)	-800
chr1:62358422-62358613	192	62358458	5.51	3.18612	3.22698	1	62236979	62319414	82436	2	163782	ENSG00000132854	KANK4	KN motif and ankyrin repeat domains 4	ENST00000371153	Distal Intergenic	-39044
chr1:62383851-62383989	139	62383903	6.43	4.03212	3.68223	1	62436297	62443320	7024	1	7398	ENSG00000162607	USP1	ubiquitin specific peptidase 1	ENST00000452143	Distal Intergenic	-52394
chr1:62395238-62395376	139	62395330	8.27	3.62443	3.08939	1	62436297	62443320	7024	1	7398	ENSG00000162607	USP1	ubiquitin specific peptidase 1	ENST00000452143	Distal Intergenic	-40967
chr1:62399767-62399905	139	62399900	5.51	2.73391	2.89299	1	62436297	62443320	7024	1	7398	ENSG00000162607	USP1	ubiquitin specific peptidase 1	ENST00000452143	Distal Intergenic	-36397
chr1:62445798-62445973	176	62445901	7.35	4.93414	4.13747	1	62436655	62451804	15150	1	7398	ENSG00000162607	USP1	ubiquitin specific peptidase 1	ENST00000339950	Intron (ENST00000371146/ENSG00000162607, intron 6 of 8)	9246
chr1:62447921-62448131	211	62448059	5.51	3.18612	3.22698	1	62454898	62459199	4302	2	85440	ENSG00000116641	DOCK7	dedicator of cytokinesis 7	ENST00000635348	Intron (ENST00000371146/ENSG00000162607, intron 7 of 8)	11140
chr1:62467992-62468260	269	62468253	5.51	3.18612	3.22698	1	62460934	62474044	13111	2	85440	ENSG00000116641	DOCK7	dedicator of cytokinesis 7	ENST00000637306	Intron (ENST00000634495/ENSG00000116641, intron 6 of 7)	5791
chr1:62506753-62506891	139	62506829	7.35	4.30683	3.70923	1	62455010	62511365	56356	2	85440	ENSG00000116641	DOCK7	dedicator of cytokinesis 7	ENST00000635983	Intron (ENST00000251157/ENSG00000116641, intron 35 of 49)	4536
chr1:62569853-62569991	139	62569868	5.51	3.18612	3.22698	1	62539844	62561669	21826	2	85440	ENSG00000116641	DOCK7	dedicator of cytokinesis 7	ENST00000634929	Intron (ENST00000251157/ENSG00000116641, intron 18 of 49)	-8199
chr1:62670168-62670306	139	62670203	6.43	4.03212	3.68223	1	62627559	62663106	35548	2	85440	ENSG00000116641	DOCK7	dedicator of cytokinesis 7	ENST00000635827	Intron (ENST00000251157/ENSG00000116641, intron 1 of 49)	-7097
chr1:62681177-62681315	139	62681244	6.43	2.34354	2.47693	1	62454726	62688264	233539	2	85440	ENSG00000116641	DOCK7	dedicator of cytokinesis 7	ENST00000251157	Intron (ENST00000251157/ENSG00000116641, intron 1 of 49)	7020
chr1:62704628-62705158	531	62705099	10.11	6.57875	4.64667	1	62688482	62710694	22213	1		ENSG00000235545			ENST00000453229	Intron (ENST00000453229/ENSG00000235545, intron 1 of 1)	16617
chr1:62719903-62720041	139	62720019	6.43	4.03212	3.68223	1	62688482	62710694	22213	1		ENSG00000235545			ENST00000453229	Distal Intergenic	31537
chr1:62736570-62736784	215	62736619	7.35	4.93414	4.13747	1	62784135	62819065	34931	1	84938	ENSG00000125703	ATG4C	autophagy related 4C cysteine peptidase	ENST00000443289	Distal Intergenic	-47516
chr1:62752454-62752614	161	62752541	8.27	4.49327	3.66476	1	62784135	62819065	34931	1	84938	ENSG00000125703	ATG4C	autophagy related 4C cysteine peptidase	ENST00000443289	Distal Intergenic	-31594
chr1:62755115-62755258	144	62755186	9.19	4.33257	3.39562	1	62784135	62819065	34931	1	84938	ENSG00000125703	ATG4C	autophagy related 4C cysteine peptidase	ENST00000443289	Distal Intergenic	-28949
chr1:62824859-62824997	139	62824963	5.51	3.18612	3.22698	1	62821183	62835529	14347	1	84938	ENSG00000125703	ATG4C	autophagy related 4C cysteine peptidase	ENST00000414558	Intron (ENST00000317868/ENSG00000125703, intron 6 of 10)	3780
chr1:62960020-62960170	151	62960152	6.43	4.03212	3.68223	1	63000497	63010925	10429	2	105378769	ENSG00000229537	LINC01739	long intergenic non-protein coding RNA 1739	ENST00000420285	Distal Intergenic	50773
chr1:62965382-62965650	269	62965576	6.43	2.34354	2.47693	1	63000497	63010925	10429	2	105378769	ENSG00000229537	LINC01739	long intergenic non-protein coding RNA 1739	ENST00000420285	Distal Intergenic	45349
chr1:62969033-62969312	280	62969257	5.51	2.99029	3.08339	1	63000497	63010925	10429	2	105378769	ENSG00000229537	LINC01739	long intergenic non-protein coding RNA 1739	ENST00000420285	Distal Intergenic	41668
chr1:62990158-62990296	139	62990271	5.51	3.18612	3.22698	1	63000497	63010925	10429	2	105378769	ENSG00000229537	LINC01739	long intergenic non-protein coding RNA 1739	ENST00000420285	Intron (ENST00000641890/ENSG00000229537, intron 1 of 1)	20654
chr1:63018936-63019074	139	63019046	5.51	3.18612	3.22698	1	63012211	63022504	10294	2	105378769	ENSG00000229537	LINC01739	long intergenic non-protein coding RNA 1739	ENST00000641712	Intron (ENST00000641712/ENSG00000229537, intron 1 of 3)	3458
chr1:63027568-63027706	139	63027680	7.35	4.93414	4.13747	1	63024207	63025658	1452	1		ENSG00000227485			ENST00000418091	Downstream (2-3kb)	3473
chr1:63029059-63029205	147	63029090	6.43	4.03212	3.68223	1	63024207	63025658	1452	1		ENSG00000227485			ENST00000418091	Distal Intergenic	4883
chr1:63054050-63054238	189	63054127	9.19	6.88252	5.04795	1	63078081	63079031	951	2		ENSG00000229225			ENST00000427547	Distal Intergenic	24904
chr1:63154600-63154738	139	63154676	5.51	2.99029	3.08339	1	63159087	63160410	1324	2	199899	ENSG00000224209	LINC00466	long intergenic non-protein coding RNA 466	ENST00000432537	Intron (ENST00000455038/ENSG00000203605, intron 1 of 2)	5734
chr1:63211036-63211174	139	63211085	7.35	4.93414	4.13747	1	63186336	63186450	115	2	100873288	ENSG00000252259	RNA5SP49	RNA, 5S ribosomal pseudogene 49	ENST00000516450	Intron (ENST00000635458/ENSG00000224209, intron 3 of 10)	-24635
chr1:63287351-63287614	264	63287409	7.35	4.66316	3.95335	1	63262113	63262707	595	1	107075109	ENSG00000223683	RPSAP65	ribosomal protein SA pseudogene 65	ENST00000429660	Intron (ENST00000635458/ENSG00000224209, intron 3 of 10)	25296
chr1:63302946-63303127	182	63303008	8.27	5.88595	4.59271	1	63159088	63315986	156899	2	199899	ENSG00000224209	LINC00466	long intergenic non-protein coding RNA 466	ENST00000447183	Intron (ENST00000635458/ENSG00000224209, intron 3 of 10)	12978
chr1:63308021-63308159	139	63308124	6.43	4.03212	3.68223	1	63159088	63315986	156899	2	199899	ENSG00000224209	LINC00466	long intergenic non-protein coding RNA 466	ENST00000447183	Intron (ENST00000635458/ENSG00000224209, intron 2 of 10)	7862
chr1:63310035-63310222	188	63310108	6.43	4.03212	3.68223	1	63159088	63315986	156899	2	199899	ENSG00000224209	LINC00466	long intergenic non-protein coding RNA 466	ENST00000447183	Intron (ENST00000635458/ENSG00000224209, intron 2 of 10)	5878
chr1:63324378-63324558	181	63324431	9.19	6.88252	5.04795	1	63320884	63324441	3558	2	100996301	ENSG00000230798	FOXD3-AS1	FOXD3 antisense RNA 1	ENST00000427268	Promoter (<=1kb)	10
chr1:63357127-63357265	139	63357194	6.43	4.03212	3.68223	1	63359823	63361179	1357	2	441887	ENSG00000236674	LOC441887	DnaJ heat shock protein family (Hsp40) member C7 pseudogene	ENST00000455736	Distal Intergenic	3985
chr1:63364040-63364178	139	63364128	5.51	3.18612	3.22698	1	63359823	63361179	1357	2	441887	ENSG00000236674	LOC441887	DnaJ heat shock protein family (Hsp40) member C7 pseudogene	ENST00000455736	Promoter (2-3kb)	-2949
chr1:63474254-63474536	283	63474466	13.78	5.46828	3.69507	1	63449303	63490214	40912	2	23421	ENSG00000142856	ITGB3BP	integrin subunit beta 3 binding protein	ENST00000476508	Intron (ENST00000371092/ENSG00000142856, intron 5 of 9)	15748
chr1:63626120-63626277	158	63626180	7.35	4.93414	4.13747	1	63623093	63660221	37129	1	5236	ENSG00000079739	PGM1	phosphoglucomutase 1	ENST00000371083	Intron (ENST00000371084/ENSG00000079739, intron 1 of 10)	3087
chr1:63655883-63656021	139	63655930	6.43	3.73413	3.47266	1	63655743	63656047	305	1	106479269	ENSG00000244256	RN7SL130P	RNA, 7SL, cytoplasmic 130, pseudogene	ENST00000489463	Promoter (<=1kb)	187
chr1:63669544-63669705	162	63669678	5.51	3.18612	3.22698	1	63655743	63656047	305	1	106479269	ENSG00000244256	RN7SL130P	RNA, 7SL, cytoplasmic 130, pseudogene	ENST00000489463	Distal Intergenic	13935
chr1:63671104-63671282	179	63671155	6.43	3.79881	3.51837	1	63655743	63656047	305	1	106479269	ENSG00000244256	RN7SL130P	RNA, 7SL, cytoplasmic 130, pseudogene	ENST00000489463	Distal Intergenic	15412
chr1:63690688-63690872	185	63690735	5.51	3.18612	3.22698	1	63655743	63656047	305	1	106479269	ENSG00000244256	RN7SL130P	RNA, 7SL, cytoplasmic 130, pseudogene	ENST00000489463	Distal Intergenic	34992
chr1:63706255-63706542	288	63706310	6.43	4.03212	3.68223	1	63655743	63656047	305	1	106479269	ENSG00000244256	RN7SL130P	RNA, 7SL, cytoplasmic 130, pseudogene	ENST00000489463	Distal Intergenic	50567
chr1:63740826-63741073	248	63741056	5.51	3.18612	3.22698	1	63774022	64143385	369364	1	4919	ENSG00000185483	ROR1	receptor tyrosine kinase like orphan receptor 1	ENST00000371080	Distal Intergenic	-32966
chr1:63750178-63750316	139	63750263	4.59	2.24543	2.6484	1	63774022	64143385	369364	1	4919	ENSG00000185483	ROR1	receptor tyrosine kinase like orphan receptor 1	ENST00000371080	Distal Intergenic	-23759
chr1:63902534-63902672	139	63902593	8.27	5.88595	4.59271	1	63843196	63843685	490	2		ENSG00000228056			ENST00000440942	Intron (ENST00000371080/ENSG00000185483, intron 1 of 6)	-58908
chr1:63983389-63983527	139	63983490	5.51	3.18612	3.22698	1	64009303	64181492	172190	1	4919	ENSG00000185483	ROR1	receptor tyrosine kinase like orphan receptor 1	ENST00000545203	Intron (ENST00000371080/ENSG00000185483, intron 1 of 6)	-25813
chr1:64002859-64003121	263	64002903	5.51	3.16304	3.21015	1	64009303	64181492	172190	1	4919	ENSG00000185483	ROR1	receptor tyrosine kinase like orphan receptor 1	ENST00000545203	Intron (ENST00000371080/ENSG00000185483, intron 1 of 6)	-6400
chr1:64017572-64017779	208	64017689	9.19	2.95763	2.54671	1	64009303	64181492	172190	1	4919	ENSG00000185483	ROR1	receptor tyrosine kinase like orphan receptor 1	ENST00000545203	Intron (ENST00000371080/ENSG00000185483, intron 2 of 6)	8386
chr1:64027878-64028101	224	64027969	5.51	3.18612	3.22698	1	64028894	64029000	107	2	106479924	ENSG00000207190	RNU6-809P	RNA, U6 small nuclear 809, pseudogene	ENST00000384461	Promoter (1-2kb)	1031
chr1:64169844-64170091	248	64169980	8.27	5.88595	4.59271	1	64105322	64171297	65976	2	101927034	ENSG00000223949	ROR1-AS1	ROR1 antisense RNA 1	ENST00000424995	Promoter (1-2kb)	1317
chr1:64200574-64200756	183	64200705	5.51	3.18612	3.22698	1	64203627	64260694	57068	1	148581	ENSG00000177414	UBE2U	ubiquitin conjugating enzyme E2 U	ENST00000371077	Promoter (2-3kb)	-2922
chr1:64201021-64201351	331	64201240	8.27	3.62443	3.08939	1	64203627	64260694	57068	1	148581	ENSG00000177414	UBE2U	ubiquitin conjugating enzyme E2 U	ENST00000371077	Promoter (2-3kb)	-2387
chr1:64221338-64221481	144	64221352	7.35	4.93414	4.13747	1	64220864	64267249	46386	1	148581	ENSG00000177414	UBE2U	ubiquitin conjugating enzyme E2 U	ENST00000608956	Promoter (<=1kb)	488
chr1:64293926-64294086	161	64293980	6.43	2.34354	2.47693	1	64220864	64267249	46386	1	148581	ENSG00000177414	UBE2U	ubiquitin conjugating enzyme E2 U	ENST00000608956	Distal Intergenic	73116
chr1:64353248-64353386	139	64353289	5.51	3.18612	3.22698	1	64384398	64384459	62	2	124904732	ENSG00000238653	LOC124904732	U7 small nuclear RNA	ENST00000458856	Distal Intergenic	31170
chr1:64384939-64385155	217	64384984	7.35	2.9599	2.78316	1	64384398	64384459	62	2	124904732	ENSG00000238653	LOC124904732	U7 small nuclear RNA	ENST00000458856	Promoter (<=1kb)	-525
chr1:64408149-64408358	210	64408240	7.35	2.9599	2.78316	1	64384398	64384459	62	2	124904732	ENSG00000238653	LOC124904732	U7 small nuclear RNA	ENST00000458856	Distal Intergenic	-23781
chr1:64411549-64411710	162	64411580	7.35	4.93414	4.13747	1	64384398	64384459	62	2	124904732	ENSG00000238653	LOC124904732	U7 small nuclear RNA	ENST00000458856	Distal Intergenic	-27121
chr1:64533209-64533347	139	64533276	8.27	3.62443	3.08939	1	64505915	64693053	187139	1	57685	ENSG00000158966	CACHD1	cache domain containing 1	ENST00000495994	Intron (ENST00000290039/ENSG00000158966, intron 1 of 26)	27361
chr1:64603240-64603434	195	64603321	8.27	5.88595	4.59271	1	64579847	64579923	77	1	100616338	ENSG00000264470	MIR4794	microRNA 4794	ENST00000582305	Intron (ENST00000290039/ENSG00000158966, intron 4 of 26)	23474
chr1:64611119-64611305	187	64611189	7.35	4.30683	3.70923	1	64579847	64579923	77	1	100616338	ENSG00000264470	MIR4794	microRNA 4794	ENST00000582305	Intron (ENST00000290039/ENSG00000158966, intron 4 of 26)	31342
chr1:64787491-64787814	324	64787576	5.51	3.18612	3.22698	1	64778066	64816509	38444	1	55225	ENSG00000162437	RAVER2	ribonucleoprotein, PTB binding 2	ENST00000418058	Intron (ENST00000294428/ENSG00000162437, intron 4 of 11)	9510
chr1:64801734-64801872	139	64801849	7.35	4.93414	4.13747	1	64778066	64816509	38444	1	55225	ENSG00000162437	RAVER2	ribonucleoprotein, PTB binding 2	ENST00000418058	Intron (ENST00000294428/ENSG00000162437, intron 5 of 11)	23783
chr1:64845126-64845355	230	64845177	6.43	3.35414	3.20224	1	64844096	64846909	2814	2	3716	ENSG00000162434	JAK1	Janus kinase 1	ENST00000471473	Promoter (1-2kb)	1732
chr1:64880881-64881142	262	64880910	7.35	4.93414	4.13747	1	64875985	64879063	3079	2	3716	ENSG00000162434	JAK1	Janus kinase 1	ENST00000467764	Promoter (1-2kb)	-1847
chr1:64975728-64975876	149	64975820	7.35	4.66316	3.95335	1	64833229	64966504	133276	2	3716	ENSG00000162434	JAK1	Janus kinase 1	ENST00000342505	Intron (ENST00000447748/ENSG00000226891, intron 2 of 3)	-9316
chr1:64992377-64992515	139	64992469	5.51	3.18612	3.22698	1	64972225	64993012	20788	2	101927084	ENSG00000226891	LINC01359	long intergenic non-protein coding RNA 1359	ENST00000447748	Promoter (<=1kb)	543
chr1:65032150-65032288	139	65032256	5.51	3.18612	3.22698	1	65022968	65023074	107	2	106481551	ENSG00000212257	RNU6-1176P	RNA, U6 small nuclear 1176, pseudogene	ENST00000390955	Distal Intergenic	-9182
chr1:65038673-65038859	187	65038757	9.19	6.88252	5.04795	1	65022968	65023074	107	2	106481551	ENSG00000212257	RNU6-1176P	RNA, U6 small nuclear 1176, pseudogene	ENST00000390955	Distal Intergenic	-15683
chr1:65103119-65103429	311	65103169	8.27	4.81228	3.8779	1	65092392	65092614	223	2		ENSG00000234496			ENST00000453850	Distal Intergenic	-10555
chr1:65121991-65122212	222	65122026	8.27	3.62443	3.08939	1	65147549	65226092	78544	1	205	ENSG00000162433	AK4	adenylate kinase 4	ENST00000497030	Distal Intergenic	-25523
chr1:65135112-65135347	236	65135155	6.43	4.03212	3.68223	1	65147549	65226092	78544	1	205	ENSG00000162433	AK4	adenylate kinase 4	ENST00000497030	Distal Intergenic	-12394
chr1:65152521-65152678	158	65152566	8.27	5.88595	4.59271	1	65154480	65154650	171	1		ENSG00000231622			ENST00000439662	Promoter (1-2kb)	-1914
chr1:65178689-65178827	139	65178728	4.59	2.40411	2.77174	1	65165932	65226429	60498	1	205	ENSG00000162433	AK4	adenylate kinase 4	ENST00000479060	Intron (ENST00000497030/ENSG00000162433, intron 2 of 5)	12796
chr1:65265852-65265990	139	65265860	6.43	4.03212	3.68223	1	65264764	65364761	99998	1	9829	ENSG00000116675	DNAJC6	DnaJ heat shock protein family (Hsp40) member C6	ENST00000483402	Promoter (1-2kb)	1096
chr1:65284511-65284649	139	65284594	6.43	4.03212	3.68223	1	65298755	65298980	226	2	106480267	ENSG00000234144	COX6CP13	cytochrome c oxidase subunit 6C pseudogene 13	ENST00000428703	Intron (ENST00000463018/ENSG00000116675, intron 1 of 4)	14386
chr1:65525078-65525241	164	65525130	6.43	4.03212	3.68223	1	65525689	65610268	84580	1	3953	ENSG00000116678	LEPR	leptin receptor	ENST00000462765	Promoter (<=1kb)	-559
chr1:65564179-65564322	144	65564290	6.43	4.03212	3.68223	1	65565546	65626234	60689	1	3953	ENSG00000116678	LEPR	leptin receptor	ENST00000371058	Promoter (1-2kb)	-1256
chr1:65652722-65652860	139	65652759	7.35	4.66316	3.95335	1	65619940	65623384	3445	1	3953	ENSG00000116678	LEPR	leptin receptor	ENST00000471762	Distal Intergenic	32819
chr1:65724474-65724739	266	65724582	9.19	4.33257	3.39562	1	65703962	65714847	10886	1		ENSG00000285079			ENST00000646875	Distal Intergenic	20620
chr1:65728372-65728510	139	65728424	5.51	3.18612	3.22698	1	65703962	65714847	10886	1		ENSG00000285079			ENST00000646875	Distal Intergenic	24462
chr1:65743888-65744044	157	65743906	6.43	2.98594	2.93824	1	65761058	65761352	295	2	106480383	ENSG00000239319	RN7SL854P	RNA, 7SL, cytoplasmic 854, pseudogene	ENST00000459767	Distal Intergenic	17446
chr1:65860176-65860314	139	65860274	10.11	2.54672	2.22111	1	65793181	66373504	580324	1	5142	ENSG00000184588	PDE4B	phosphodiesterase 4B	ENST00000341517	Intron (ENST00000329654/ENSG00000184588, intron 1 of 16)	67093
chr1:65921184-65921322	139	65921213	6.43	4.03212	3.68223	1	65992422	66374573	382152	1	5142	ENSG00000184588	PDE4B	phosphodiesterase 4B	ENST00000423207	Intron (ENST00000329654/ENSG00000184588, intron 3 of 16)	-71209
chr1:65975916-65976134	219	65975989	10.11	7.53504	5.2583	1	65992422	66374573	382152	1	5142	ENSG00000184588	PDE4B	phosphodiesterase 4B	ENST00000423207	Intron (ENST00000329654/ENSG00000184588, intron 3 of 16)	-16433
chr1:65978081-65978314	234	65978176	5.51	2.73391	2.89299	1	65992422	66374573	382152	1	5142	ENSG00000184588	PDE4B	phosphodiesterase 4B	ENST00000423207	Intron (ENST00000329654/ENSG00000184588, intron 3 of 16)	-14246
chr1:65987809-65987971	163	65987884	8.27	5.88595	4.59271	1	65992422	66374573	382152	1	5142	ENSG00000184588	PDE4B	phosphodiesterase 4B	ENST00000423207	Intron (ENST00000329654/ENSG00000184588, intron 3 of 16)	-4538
chr1:66027716-66027945	230	66027832	9.19	5.31562	4.02802	1	66042500	66050718	8219	2	101927139	ENSG00000227466	PDE4B-AS1	PDE4B antisense RNA 1	ENST00000424138	Intron (ENST00000329654/ENSG00000184588, intron 3 of 16)	22886
chr1:66394666-66394896	231	66394762	7.35	3.71512	3.3015	1	66367494	66368157	664	1	5142	ENSG00000184588	PDE4B	phosphodiesterase 4B	ENST00000483863	Distal Intergenic	27268
chr1:66455881-66456019	139	66455978	6.43	4.03212	3.68223	1	66533383	66744374	210992	1	84251	ENSG00000118473	SGIP1	SH3GL interacting endocytic adaptor 1	ENST00000237247	Distal Intergenic	-77405
chr1:66842937-66843075	139	66843046	6.43	3.79881	3.51837	1	66826942	66828558	1617	1		ENSG00000231080			ENST00000456389	Intron (ENST00000371026/ENSG00000152763, intron 8 of 16)	16104
chr1:66994211-66994433	223	66994322	5.51	3.18612	3.22698	1	66958911	66960078	1168	1	57708	ENSG00000198160	MIER1	MIER1 transcriptional regulator	ENST00000493357	Distal Intergenic	35411
chr1:67114725-67114983	259	67114782	7.35	2.9599	2.78316	1	67121605	67123956	2352	2		ENSG00000275678			ENST00000621423	Intron (ENST00000371007/ENSG00000203963, intron 5 of 7)	9174
chr1:67133980-67134217	238	67134021	5.51	3.18612	3.22698	1	67092395	67134970	42576	2	400757	ENSG00000203963	C1orf141	chromosome 1 open reading frame 141	ENST00000371004	Promoter (<=1kb)	949
chr1:67134645-67134787	143	67134695	9.19	6.07863	4.52548	1	67092395	67134970	42576	2	400757	ENSG00000203963	C1orf141	chromosome 1 open reading frame 141	ENST00000371004	Promoter (<=1kb)	275
chr1:67167359-67167497	139	67167479	6.43	3.79881	3.51837	1	67166400	67259979	93580	1	149233	ENSG00000162594	IL23R	interleukin 23 receptor	ENST00000347310	Promoter (1-2kb)	1079
chr1:67182229-67182367	139	67182243	9.19	4.33257	3.39562	1	67196140	67196243	104	1	106480592	ENSG00000253074	RNU6-586P	RNA, U6 small nuclear 586, pseudogene	ENST00000517265	Intron (ENST00000637002/ENSG00000162594, intron 3 of 10)	-13897
chr1:67289427-67289616	190	67289496	4.59	2.31377	2.70175	1	67278052	67278779	728	1	100130497	ENSG00000228523	DNAJB6P4	DNAJB6 pseudogene 4	ENST00000432257	Distal Intergenic	11444
chr1:67290207-67290345	139	67290290	6.43	3.79881	3.51837	1	67278052	67278779	728	1	100130497	ENSG00000228523	DNAJB6P4	DNAJB6 pseudogene 4	ENST00000432257	Distal Intergenic	12238
chr1:67307511-67307659	149	67307555	8.27	5.88595	4.59271	1	67307364	67396900	89537	1	3595	ENSG00000081985	IL12RB2	interleukin 12 receptor subunit beta 2	ENST00000544434	Promoter (<=1kb)	191
chr1:67331693-67331831	139	67331811	5.51	3.18612	3.22698	1	67326769	67338750	11982	1	3595	ENSG00000081985	IL12RB2	interleukin 12 receptor subunit beta 2	ENST00000441640	Intron (ENST00000262345/ENSG00000081985, intron 7 of 15)	5042
chr1:67387245-67387541	297	67387371	5.51	2.73391	2.89299	1	67379928	67395763	15836	1	3595	ENSG00000081985	IL12RB2	interleukin 12 receptor subunit beta 2	ENST00000465396	Intron (ENST00000262345/ENSG00000081985, intron 14 of 15)	7443
chr1:67409045-67409183	139	67409115	5.51	3.18612	3.22698	1	67417214	67417318	105	1	106481891	ENSG00000223263	RNU6-387P	RNA, U6 small nuclear 387, pseudogene	ENST00000411331	3' UTR	-8099
chr1:67423356-67423525	170	67423401	9.19	6.07863	4.52548	1	67413216	67424414	11199	2	26135	ENSG00000142864	SERBP1	SERPINE1 mRNA binding protein 1	ENST00000493607	Promoter (1-2kb)	1013
chr1:67429320-67429900	581	67429776	15.62	5.31046	3.32353	1	67424285	67429657	5373	2	26135	ENSG00000142864	SERBP1	SERPINE1 mRNA binding protein 1	ENST00000490406	Promoter (<=1kb)	-119
chr1:67445735-67445873	139	67445777	6.43	4.03212	3.68223	1	67407810	67430415	22606	2	26135	ENSG00000142864	SERBP1	SERPINE1 mRNA binding protein 1	ENST00000370994	Distal Intergenic	-15362
chr1:67522703-67522842	140	67522775	5.51	3.18612	3.22698	1	67522354	67532326	9973	1	102724481	ENSG00000235200	LINC01702	long intergenic non-protein coding RNA 1702	ENST00000634424	Promoter (<=1kb)	421
chr1:67530722-67530888	167	67530832	7.35	4.66316	3.95335	1	67522354	67532326	9973	1	102724481	ENSG00000235200	LINC01702	long intergenic non-protein coding RNA 1702	ENST00000634424	Intron (ENST00000635350/ENSG00000235200, intron 3 of 3)	8478
chr1:67531409-67531837	429	67531444	5.51	2.73391	2.89299	1	67522354	67532326	9973	1	102724481	ENSG00000235200	LINC01702	long intergenic non-protein coding RNA 1702	ENST00000634424	Intron (ENST00000635350/ENSG00000235200, intron 3 of 3)	9090
chr1:67638361-67638507	147	67638390	6.43	2.34354	2.47693	1	67656831	67657129	299	2	106480506	ENSG00000242482	RN7SL392P	RNA, 7SL, cytoplasmic 392, pseudogene	ENST00000473024	Distal Intergenic	18739
chr1:67685493-67685669	177	67685574	7.35	4.93414	4.13747	1	67685676	67686586	911	1	1647	ENSG00000116717	GADD45A	growth arrest and DNA damage inducible alpha	ENST00000484245	Promoter (<=1kb)	-102
chr1:67685773-67686094	322	67685908	7.35	2.9599	2.78316	1	67685676	67686586	911	1	1647	ENSG00000116717	GADD45A	growth arrest and DNA damage inducible alpha	ENST00000484245	Promoter (<=1kb)	232
chr1:67700016-67700154	139	67700078	8.27	5.88595	4.59271	1	67685676	67686586	911	1	1647	ENSG00000116717	GADD45A	growth arrest and DNA damage inducible alpha	ENST00000484245	Distal Intergenic	14402
chr1:67738684-67738822	139	67738799	5.51	3.18612	3.22698	1	67772593	67772653	61	2	100151677	ENSG00000238778	RNU7-80P	RNA, U7 small nuclear 80 pseudogene	ENST00000459562	Intron (ENST00000370982/ENSG00000172380, intron 2 of 3)	33854
chr1:67885936-67886139	204	67885972	7.35	4.82019	4.06024	1	67701466	67833467	132002	2	55970	ENSG00000172380	GNG12	G protein subunit gamma 12	ENST00000370982	Intron (ENST00000420587/ENSG00000232284, intron 1 of 9)	-52505
chr1:67907778-67907918	141	67907915	7.35	2.9599	2.78316	1	67955405	68026762	71358	1	100289178	ENSG00000232284	GNG12-AS1	GNG12, DIRAS3 and WLS antisense RNA 1	ENST00000414904	Intron (ENST00000420587/ENSG00000232284, intron 1 of 9)	-47490
chr1:67995101-67995241	141	67995191	7.35	4.93414	4.13747	1	67955405	68026762	71358	1	100289178	ENSG00000232284	GNG12-AS1	GNG12, DIRAS3 and WLS antisense RNA 1	ENST00000414904	Intron (ENST00000420587/ENSG00000232284, intron 1 of 9)	39786
chr1:68008784-68008992	209	68008802	7.35	3.99357	3.49351	1	68043330	68044233	904	1	100133029	ENSG00000235055	LOC100133029	sirtuin 5 pseudogene	ENST00000435784	Intron (ENST00000420587/ENSG00000232284, intron 1 of 9)	-34528
chr1:68018165-68018495	331	68018388	6.43	2.34354	2.47693	1	68043330	68044233	904	1	100133029	ENSG00000235055	LOC100133029	sirtuin 5 pseudogene	ENST00000435784	Intron (ENST00000420587/ENSG00000232284, intron 1 of 9)	-24942
chr1:68042233-68042598	366	68042508	8.27	5.36705	4.24853	1	68043330	68044233	904	1	100133029	ENSG00000235055	LOC100133029	sirtuin 5 pseudogene	ENST00000435784	Promoter (<=1kb)	-822
chr1:68050353-68050491	139	68050467	6.43	4.03212	3.68223	1	68045962	68050627	4666	2	9077	ENSG00000162595	DIRAS3	DIRAS family GTPase 3	ENST00000646789	Promoter (<=1kb)	160
chr1:68050750-68050907	158	68050850	5.51	3.18612	3.22698	1	68045962	68050627	4666	2	9077	ENSG00000162595	DIRAS3	DIRAS family GTPase 3	ENST00000646789	Promoter (<=1kb)	-223
chr1:68077612-68078005	394	68077719	6.43	3.96903	3.63809	1	68045896	68051631	5736	2	9077	ENSG00000162595	DIRAS3	DIRAS family GTPase 3	ENST00000370981	Intron (ENST00000420587/ENSG00000232284, intron 3 of 9)	-26088
chr1:68119681-68120043	363	68119735	6.43	3.49262	3.30111	1	68125974	68138162	12189	2	79971	ENSG00000116729	WLS	Wnt ligand secretion mediator	ENST00000498615	Intron (ENST00000420587/ENSG00000232284, intron 7 of 9)	18427
chr1:68123602-68123740	139	68123680	5.51	3.18612	3.22698	1	68125974	68138162	12189	2	79971	ENSG00000116729	WLS	Wnt ligand secretion mediator	ENST00000498615	Intron (ENST00000420587/ENSG00000232284, intron 8 of 9)	14482
chr1:68157118-68157256	139	68157197	6.43	4.03212	3.68223	1	68142604	68155184	12581	2	79971	ENSG00000116729	WLS	Wnt ligand secretion mediator	ENST00000491811	Promoter (2-3kb)	-2013
chr1:68162093-68162231	139	68162144	7.35	2.9599	2.78316	1	68161761	68163090	1330	2		ENSG00000234383			ENST00000422584	Promoter (<=1kb)	946
chr1:68164708-68164870	163	68164743	5.51	2.99029	3.08339	1	68161761	68163090	1330	2		ENSG00000234383			ENST00000422584	Promoter (1-2kb)	-1653
chr1:68230994-68231378	385	68231067	6.43	4.03212	3.68223	1	68153517	68231687	78171	2	79971	ENSG00000116729	WLS	Wnt ligand secretion mediator	ENST00000533537	Promoter (<=1kb)	620
chr1:68249967-68250105	139	68250044	6.43	3.49262	3.30111	1	68242474	68243055	582	2	149224	ENSG00000229133	RPS7P4	ribosomal protein S7 pseudogene 4	ENST00000444127	Distal Intergenic	-6989
chr1:68261172-68261448	277	68261349	8.27	5.57715	4.38834	1	68242474	68243055	582	2	149224	ENSG00000229133	RPS7P4	ribosomal protein S7 pseudogene 4	ENST00000444127	Distal Intergenic	-18294
chr1:68388680-68388818	139	68388798	7.35	4.93414	4.13747	1	68381441	68381657	217	2		ENSG00000229440			ENST00000421309	Distal Intergenic	-7141
chr1:68436579-68436717	139	68436605	5.51	3.18612	3.22698	1	68428822	68449959	21138	2	6121	ENSG00000116745	RPE65	retinoid isomerohydrolase RPE65	ENST00000262340	Intron (ENST00000262340/ENSG00000116745, intron 10 of 13)	13354
chr1:68496754-68496923	170	68496850	9.19	6.88252	5.04795	1	68496676	68538627	41952	1	101927220	ENSG00000234264	DEPDC1-AS1	DEPDC1 antisense RNA 1	ENST00000428732	Promoter (<=1kb)	174
chr1:68548442-68548626	185	68548492	5.51	2.8576	2.98515	1	68514375	68514669	295	2		ENSG00000225167			ENST00000443918	Distal Intergenic	-33823
chr1:68609023-68609200	178	68609102	7.35	4.93414	4.13747	1	68633701	68640425	6725	1		ENSG00000285041			ENST00000646352	Distal Intergenic	-24599
chr1:68661882-68662020	139	68661984	7.35	4.93414	4.13747	1	68679202	68943391	264190	1		ENSG00000285407			ENST00000643361	Distal Intergenic	-17218
chr1:68670467-68670605	139	68670516	5.51	2.73391	2.89299	1	68679202	68943391	264190	1		ENSG00000285407			ENST00000643361	Distal Intergenic	-8686
chr1:68687412-68687559	148	68687444	7.35	3.99357	3.49351	1	68679202	68943391	264190	1		ENSG00000285407			ENST00000643361	Intron (ENST00000643361/ENSG00000285407, intron 1 of 6)	8242
chr1:68697083-68697244	162	68697120	8.27	5.88595	4.59271	1	68679202	68943391	264190	1		ENSG00000285407			ENST00000643361	Intron (ENST00000643361/ENSG00000285407, intron 1 of 6)	17918
chr1:68858282-68858420	139	68858311	6.43	3.22406	3.10912	1	68881577	68943452	61876	1		ENSG00000285407			ENST00000646995	Intron (ENST00000643361/ENSG00000285407, intron 2 of 6)	-23266
chr1:68985881-68986043	163	68985974	6.43	3.22406	3.10912	1	68974010	69023558	49549	1		ENSG00000285473			ENST00000644104	Intron (ENST00000644104/ENSG00000285473, intron 1 of 3)	11964
chr1:69007711-69007972	262	69007802	7.35	4.30683	3.70923	1	68974010	69023558	49549	1		ENSG00000285473			ENST00000644104	Intron (ENST00000644104/ENSG00000285473, intron 1 of 3)	33792
chr1:69278760-69278898	139	69278806	6.43	4.03212	3.68223	1	69243372	69249423	6052	2		ENSG00000235446			ENST00000439878	Distal Intergenic	-29383
chr1:69340407-69340818	412	69340539	8.27	3.62443	3.08939	1	69243372	69249423	6052	2		ENSG00000235446			ENST00000439878	Distal Intergenic	-91116
chr1:69357509-69357647	139	69357601	7.35	4.66316	3.95335	1	69433255	69435409	2155	1	105378788	ENSG00000229639	LINC01758	long intergenic non-protein coding RNA 1758	ENST00000448001	Distal Intergenic	-75654
chr1:69374210-69374375	166	69374270	9.19	6.53581	4.82332	1	69433255	69435409	2155	1	105378788	ENSG00000229639	LINC01758	long intergenic non-protein coding RNA 1758	ENST00000448001	Distal Intergenic	-58985
chr1:69374528-69374666	139	69374583	6.43	3.49262	3.30111	1	69433255	69435409	2155	1	105378788	ENSG00000229639	LINC01758	long intergenic non-protein coding RNA 1758	ENST00000448001	Distal Intergenic	-58672
chr1:69410626-69410813	188	69410737	8.27	5.17048	4.11736	1	69433255	69435409	2155	1	105378788	ENSG00000229639	LINC01758	long intergenic non-protein coding RNA 1758	ENST00000448001	Distal Intergenic	-22518
chr1:69522573-69522803	231	69522673	6.43	4.03212	3.68223	1	69568398	70123488	555091	1	57554	ENSG00000033122	LRRC7	leucine rich repeat containing 7	ENST00000310961	Distal Intergenic	-45725
chr1:69911268-69911458	191	69911272	5.51	2.96298	3.06323	1	69919322	69920317	996	1	5301	ENSG00000229359	PIN1P1	peptidylprolyl cis/trans isomerase, NIMA-interacting 1 pseudogene 1	ENST00000412108	Intron (ENST00000310961/ENSG00000033122, intron 8 of 26)	-8050
chr1:70195729-70195909	181	70195809	4.59	2.40411	2.77174	1	70144805	70205620	60816	2	55631	ENSG00000066557	LRRC40	leucine rich repeat containing 40	ENST00000370952	Intron (ENST00000370952/ENSG00000066557, intron 1 of 14)	9811
chr1:70221607-70221813	207	70221702	7.35	4.78007	4.03298	1	70221724	70237550	15827	1	9295	ENSG00000116754	SRSF11	serine and arginine rich splicing factor 11	ENST00000486667	Promoter (<=1kb)	-22
chr1:70256093-70256410	318	70256220	10.11	7.91974	5.50319	1	70249742	70250946	1205	1	9295	ENSG00000116754	SRSF11	serine and arginine rich splicing factor 11	ENST00000489188	Distal Intergenic	6478
chr1:70337974-70338248	275	70338094	7.35	4.93414	4.13747	1	70305686	70324957	19272	2	81573	ENSG00000118454	ANKRD13C	ankyrin repeat domain 13C	ENST00000498735	Intron (ENST00000370944/ENSG00000118454, intron 1 of 12)	-13137
chr1:70346824-70346962	139	70346856	7.35	4.93414	4.13747	1	70260588	70354722	94135	2	81573	ENSG00000118454	ANKRD13C	ankyrin repeat domain 13C	ENST00000370944	Intron (ENST00000370944/ENSG00000118454, intron 1 of 12)	7866
chr1:70358348-70358519	172	70358475	6.43	4.03212	3.68223	1	70359562	70360437	876	2	102724548	ENSG00000226088	LINC03102	long intergenic non-protein coding RNA 3102	ENST00000413943	Promoter (1-2kb)	1962
chr1:70364958-70365096	139	70365090	5.51	3.16304	3.21015	1	70359562	70360437	876	2	102724548	ENSG00000226088	LINC03102	long intergenic non-protein coding RNA 3102	ENST00000413943	Intron (ENST00000361764/ENSG00000197568, intron 1 of 2)	-4653
chr1:70447648-70447786	139	70447780	5.51	3.18612	3.22698	1	70445071	70445536	466	1		ENSG00000271992			ENST00000607679	Promoter (2-3kb)	2709
chr1:70462957-70463147	191	70463061	8.27	4.81228	3.8779	1	70445071	70445536	466	1		ENSG00000271992			ENST00000607679	Distal Intergenic	17990
chr1:70464054-70464196	143	70464148	8.27	3.62443	3.08939	1	70445071	70445536	466	1		ENSG00000271992			ENST00000607679	Distal Intergenic	19077
chr1:70477313-70477532	220	70477437	6.43	4.03212	3.68223	1	70445071	70445536	466	1		ENSG00000271992			ENST00000607679	Distal Intergenic	32366
chr1:70559493-70559692	200	70559654	5.51	3.018	3.10381	1	70530526	70531492	967	1		ENSG00000233020			ENST00000456361	Distal Intergenic	29128
chr1:70628346-70628484	139	70628408	10.11	4.42592	3.30227	1	70660657	70661265	609	2	100131616	ENSG00000237033	CASP3P1	caspase 3 pseudogene 1	ENST00000446037	Distal Intergenic	32857
chr1:70640189-70640426	238	70640309	5.51	2.99029	3.08339	1	70660657	70661265	609	2	100131616	ENSG00000237033	CASP3P1	caspase 3 pseudogene 1	ENST00000446037	Distal Intergenic	20956
chr1:70706439-70706577	139	70706541	5.51	2.73391	2.89299	1	70706453	70786468	80016	1	101927244	ENSG00000229051	LINC01788	long intergenic non-protein coding RNA 1788	ENST00000419450	Promoter (<=1kb)	88
chr1:70709716-70709873	158	70709836	6.43	3.22406	3.10912	1	70706453	70786468	80016	1	101927244	ENSG00000229051	LINC01788	long intergenic non-protein coding RNA 1788	ENST00000419450	Intron (ENST00000419450/ENSG00000229051, intron 3 of 6)	3383
chr1:70727529-70727790	262	70727695	7.35	4.11429	3.57671	1	70715933	70720289	4357	2		ENSG00000226208			ENST00000423187	Intron (ENST00000419450/ENSG00000229051, intron 5 of 6)	-7406
chr1:70745721-70745885	165	70745767	7.35	2.9599	2.78316	1	70715933	70720289	4357	2		ENSG00000226208			ENST00000423187	Intron (ENST00000419450/ENSG00000229051, intron 5 of 6)	-25478
chr1:70762971-70763109	139	70763027	4.59	2.40411	2.77174	1	70715933	70720289	4357	2		ENSG00000226208			ENST00000423187	Intron (ENST00000419450/ENSG00000229051, intron 5 of 6)	-42738
chr1:70774338-70774498	161	70774418	9.19	4.43048	3.45786	1	70715933	70720289	4357	2		ENSG00000226208			ENST00000423187	Intron (ENST00000419450/ENSG00000229051, intron 5 of 6)	-54129
chr1:70806794-70807142	349	70807117	9.19	5.28174	4.006	1	70715933	70720289	4357	2		ENSG00000226208			ENST00000423187	Distal Intergenic	-86828
chr1:70810821-70810959	139	70810839	5.51	2.99029	3.08339	1	70715933	70720289	4357	2		ENSG00000226208			ENST00000423187	Distal Intergenic	-90550
chr1:70869942-70870080	139	70870001	6.43	2.34354	2.47693	1	70947379	70951493	4115	1		ENSG00000235782			ENST00000426775	Intron (ENST00000370931/ENSG00000050628, intron 4 of 4)	-77378
chr1:70879913-70880051	139	70879933	7.35	4.82019	4.06024	1	70947379	70951493	4115	1		ENSG00000235782			ENST00000426775	Intron (ENST00000370931/ENSG00000050628, intron 4 of 4)	-67446
chr1:70910809-70911077	269	70910943	8.27	5.66536	4.44687	1	70947379	70951493	4115	1		ENSG00000235782			ENST00000426775	Intron (ENST00000370931/ENSG00000050628, intron 4 of 4)	-36436
chr1:71038981-71039127	147	71039090	8.27	3.62443	3.08939	1	70852573	71047633	195061	2	5733	ENSG00000050628	PTGER3	prostaglandin E receptor 3	ENST00000460330	Intron (ENST00000370931/ENSG00000050628, intron 1 of 4)	8543
chr1:71054159-71054383	225	71054256	9.19	6.88252	5.04795	1	71058323	71066958	8636	1		ENSG00000235079			ENST00000426999	Intron (ENST00000450461/ENSG00000235079, intron 1 of 1)	-4067
chr1:71146881-71147077	197	71146972	7.35	3.99357	3.49351	1	71093130	71237198	144069	1		ENSG00000229956			ENST00000415780	Intron (ENST00000455406/ENSG00000229956, intron 2 of 3)	53842
chr1:71155535-71155673	139	71155588	7.35	4.78007	4.03298	1	71202088	71407679	205592	1		ENSG00000229956			ENST00000600103	Intron (ENST00000455406/ENSG00000229956, intron 2 of 3)	-46500
chr1:71215767-71216021	255	71215838	11.02	5.86499	4.00808	1	71202088	71407679	205592	1		ENSG00000229956			ENST00000600103	Intron (ENST00000455406/ENSG00000229956, intron 2 of 3)	13750
chr1:71216846-71216984	139	71216916	5.51	3.18612	3.22698	1	71202088	71407679	205592	1		ENSG00000229956			ENST00000600103	Intron (ENST00000455406/ENSG00000229956, intron 2 of 3)	14828
chr1:71323303-71323441	139	71323365	4.59	2.40411	2.77174	1	71367054	71367303	250	2		ENSG00000226324			ENST00000422522	Intron (ENST00000583678/ENSG00000229956, intron 3 of 5)	43938
chr1:71347705-71347847	143	71347764	8.27	2.41987	2.31704	1	71367054	71367303	250	2		ENSG00000226324			ENST00000422522	Intron (ENST00000583678/ENSG00000229956, intron 3 of 5)	19539
chr1:71358189-71358327	139	71358281	5.51	3.18612	3.22698	1	71367054	71367303	250	2		ENSG00000226324			ENST00000422522	Intron (ENST00000583678/ENSG00000229956, intron 3 of 5)	9022
chr1:71382709-71382847	139	71382808	6.43	3.79881	3.51837	1	71367054	71367303	250	2		ENSG00000226324			ENST00000422522	Intron (ENST00000583678/ENSG00000229956, intron 4 of 5)	-15505
chr1:71411796-71411934	139	71411915	5.51	3.18612	3.22698	1	71408939	71486447	77509	1		ENSG00000229956			ENST00000590186	Promoter (2-3kb)	2976
chr1:71613381-71613519	139	71613463	8.27	5.17048	4.11736	1	71570956	71573558	2603	1		ENSG00000231985			ENST00000446438	Intron (ENST00000357731/ENSG00000172260, intron 4 of 6)	42507
chr1:71732070-71732208	139	71732132	6.43	4.03212	3.68223	1	71738173	71738354	182	1		ENSG00000271618			ENST00000605519	Intron (ENST00000357731/ENSG00000172260, intron 3 of 6)	-6041
chr1:72134947-72135085	139	72134978	8.27	3.62443	3.08939	1	71402944	72100930	697987	2	257194	ENSG00000172260	NEGR1	neuronal growth regulator 1	ENST00000306821	Intron (ENST00000357731/ENSG00000172260, intron 1 of 6)	-34048
chr1:72255483-72255763	281	72255695	7.35	4.93414	4.13747	1	72274552	72275159	608	1	100420259	ENSG00000233994	GDI2P2	GDP dissociation inhibitor 2 pseudogene 2	ENST00000445131	Intron (ENST00000357731/ENSG00000172260, intron 1 of 6)	-18857
chr1:72274823-72275029	207	72274897	5.51	3.18612	3.22698	1	72274552	72275159	608	1	100420259	ENSG00000233994	GDI2P2	GDP dissociation inhibitor 2 pseudogene 2	ENST00000445131	Promoter (<=1kb)	345
chr1:72380456-72380804	349	72380550	7.35	4.93414	4.13747	1	72301472	72301829	358	1	100270887	ENSG00000227207	RPL31P12	ribosomal protein L31 pseudogene 12	ENST00000422587	Distal Intergenic	79078
chr1:72760583-72760760	178	72760626	5.51	3.18612	3.22698	1	72765031	72791282	26252	1		ENSG00000227016			ENST00000418078	Intron (ENST00000445976/ENSG00000225087, intron 3 of 4)	-4405
chr1:72830460-72830694	235	72830498	6.43	4.03212	3.68223	1	72765031	72791282	26252	1		ENSG00000227016			ENST00000418078	Intron (ENST00000445976/ENSG00000225087, intron 3 of 4)	65467
chr1:72830923-72831121	199	72830990	12.86	6.6833	4.62053	1	72765031	72791282	26252	1		ENSG00000227016			ENST00000418078	Intron (ENST00000445976/ENSG00000225087, intron 3 of 4)	65959
chr1:72920906-72921196	291	72921016	6.43	4.03212	3.68223	1	72748921	72899140	150220	2	105378798	ENSG00000225087	LOC105378798	uncharacterized LOC105378798	ENST00000445976	Distal Intergenic	-21876
chr1:72972002-72972188	187	72972101	5.51	3.18612	3.22698	1	72979014	72979314	301	2		ENSG00000280317			ENST00000623251	Distal Intergenic	7213
chr1:72991991-72992214	224	72992045	4.59	2.24543	2.6484	1	72979014	72979314	301	2		ENSG00000280317			ENST00000623251	Distal Intergenic	-12731
chr1:73099920-73100095	176	73099961	6.43	3.79881	3.51837	1	73104792	73106282	1491	1	126811	ENSG00000229636	KRT8P21	keratin 8 pseudogene 21	ENST00000430398	Distal Intergenic	-4831
chr1:73106108-73106323	216	73106224	10.11	5.08049	3.70185	1	73104792	73106282	1491	1	126811	ENSG00000229636	KRT8P21	keratin 8 pseudogene 21	ENST00000430398	Promoter (1-2kb)	1432
chr1:73181302-73181469	168	73181383	6.43	3.22406	3.10912	1	73191604	73191855	252	2	106479103	ENSG00000251825	RN7SKP19	RN7SK pseudogene 19	ENST00000516016	Distal Intergenic	10472
chr1:73328100-73328238	139	73328193	8.27	5.88595	4.59271	1	73307216	73319661	12446	1	101927295	ENSG00000233973	LINC01360	long intergenic non-protein coding RNA 1360	ENST00000452553	Intron (ENST00000440762/ENSG00000233973, intron 3 of 3)	20977
chr1:73344564-73344702	139	73344643	6.43	2.77291	2.78516	1	73307216	73319661	12446	1	101927295	ENSG00000233973	LINC01360	long intergenic non-protein coding RNA 1360	ENST00000452553	Intron (ENST00000635317/ENSG00000233973, intron 2 of 2)	37427
chr1:73380802-73381043	242	73380834	5.51	3.18612	3.22698	1	73307216	73319661	12446	1	101927295	ENSG00000233973	LINC01360	long intergenic non-protein coding RNA 1360	ENST00000452553	Distal Intergenic	73618
chr1:73392673-73392865	193	73392746	7.35	4.93414	4.13747	1	73307216	73319661	12446	1	101927295	ENSG00000233973	LINC01360	long intergenic non-protein coding RNA 1360	ENST00000452553	Distal Intergenic	85530
chr1:73439761-73440004	244	73439878	6.43	2.34354	2.47693	1	73307216	73319661	12446	1	101927295	ENSG00000233973	LINC01360	long intergenic non-protein coding RNA 1360	ENST00000452553	Distal Intergenic	132662
chr1:73549961-73550242	282	73549970	7.35	4.30683	3.70923	1	73635216	73709581	74366	1		ENSG00000223479			ENST00000424953	Distal Intergenic	-85246
chr1:73601060-73601295	236	73601179	6.43	2.34354	2.47693	1	73635216	73709581	74366	1		ENSG00000223479			ENST00000424953	Distal Intergenic	-34037
chr1:73628816-73629055	240	73628943	6.43	2.34354	2.47693	1	73635216	73709581	74366	1		ENSG00000223479			ENST00000424953	Distal Intergenic	-6273
chr1:73668235-73668570	336	73668478	6.43	4.03212	3.68223	1	73635216	73709581	74366	1		ENSG00000223479			ENST00000424953	Intron (ENST00000424953/ENSG00000223479, intron 1 of 2)	33262
chr1:73836647-73836785	139	73836676	5.51	2.99029	3.08339	1	73883714	73883822	109	1	106481157	ENSG00000252005	RNU4ATAC8P	RNA, U4atac small nuclear 8, pseudogene	ENST00000516196	Distal Intergenic	-47038
chr1:73884998-73885151	154	73885037	7.35	4.30683	3.70923	1	73883714	73883822	109	1	106481157	ENSG00000252005	RNU4ATAC8P	RNA, U4atac small nuclear 8, pseudogene	ENST00000516196	Promoter (1-2kb)	1323
chr1:73933291-73933429	139	73933396	5.51	3.18612	3.22698	1	73883714	73883822	109	1	106481157	ENSG00000252005	RNU4ATAC8P	RNA, U4atac small nuclear 8, pseudogene	ENST00000516196	Distal Intergenic	49682
chr1:73983207-73983416	210	73983307	6.43	4.03212	3.68223	1	74026015	74074790	48776	2	127255	ENSG00000162620	LRRIQ3	leucine rich repeats and IQ motif containing 3	ENST00000417067	Distal Intergenic	91483
chr1:74060824-74061018	195	74060896	6.43	4.03212	3.68223	1	74026015	74074790	48776	2	127255	ENSG00000162620	LRRIQ3	leucine rich repeats and IQ motif containing 3	ENST00000417067	Intron (ENST00000417067/ENSG00000162620, intron 1 of 1)	13894
chr1:74223779-74224114	336	74223900	8.27	5.88595	4.59271	1	74235401	74544424	309024	1	51086	ENSG00000116783	TNNI3K	TNNI3 interacting kinase	ENST00000326637	Intron (ENST00000557284/ENSG00000259030, intron 3 of 26)	-11501
chr1:74252901-74253054	154	74252996	5.51	2.73391	2.89299	1	74235401	74544424	309024	1	51086	ENSG00000116783	TNNI3K	TNNI3 interacting kinase	ENST00000326637	Intron (ENST00000557284/ENSG00000259030, intron 6 of 26)	17595
chr1:74280441-74280651	211	74280519	5.51	2.50976	2.72473	1	74235401	74544424	309024	1	51086	ENSG00000116783	TNNI3K	TNNI3 interacting kinase	ENST00000326637	Intron (ENST00000557284/ENSG00000259030, intron 7 of 26)	45118
chr1:74424443-74424581	139	74424557	6.43	4.03212	3.68223	1	74439065	74463549	24485	1	51086	ENSG00000116783	TNNI3K	TNNI3 interacting kinase	ENST00000370889	Intron (ENST00000557284/ENSG00000259030, intron 19 of 26)	-14508
chr1:74465305-74465443	139	74465443	5.51	2.99029	3.08339	1	74468195	74469124	930	1		ENSG00000233894			ENST00000442876	Promoter (2-3kb)	-2752
chr1:74480297-74480453	157	74480321	7.35	4.30683	3.70923	1	74468513	74469543	1031	1		ENSG00000233894			ENST00000411417	Exon (ENST00000294635/ENSG00000162621, exon 3 of 5)	11808
chr1:74491432-74491589	158	74491452	8.27	3.62443	3.08939	1	74469878	74512614	42737	2	105378803	ENSG00000162621	LRRC53	leucine rich repeat containing 53	ENST00000294635	Intron (ENST00000557284/ENSG00000259030, intron 24 of 26)	21162
chr1:74543264-74543407	144	74543305	6.43	3.83186	3.54168	1	74540255	74544428	4174	1	51086	ENSG00000116783	TNNI3K	TNNI3 interacting kinase	ENST00000465473	Intron (ENST00000557284/ENSG00000259030, intron 26 of 26)	3050
chr1:74571491-74571636	146	74571573	7.35	4.93414	4.13747	1	74577430	74626098	48669	1	101927320	ENSG00000234497	ERICH3-AS1	ERICH3 antisense RNA 1	ENST00000612390	Exon (ENST00000326665/ENSG00000178965, exon 14 of 15)	-5857
chr1:74674597-74674789	193	74674673	6.43	3.49262	3.30111	1	74568111	74673738	105628	2	127254	ENSG00000178965	ERICH3	glutamate rich 3	ENST00000326665	Promoter (<=1kb)	-935
chr1:74725892-74726035	144	74725985	8.27	5.17048	4.11736	1	74710109	74732811	22703	2	1429	ENSG00000116791	CRYZ	crystallin zeta	ENST00000441120	Intron (ENST00000370872/ENSG00000116791, intron 1 of 6)	6826
chr1:74743085-74743288	204	74743202	6.43	2.77291	2.78516	1	74748641	74763989	15349	1	127253	ENSG00000162623	TYW3	tRNA-yW synthesizing protein 3 homolog	ENST00000485401	Intron (ENST00000457880/ENSG00000162623, intron 2 of 4)	-5439
chr1:74756975-74757143	169	74757011	7.35	4.30683	3.70923	1	74751134	74764001	12868	1	127253	ENSG00000162623	TYW3	tRNA-yW synthesizing protein 3 homolog	ENST00000486467	Intron (ENST00000457880/ENSG00000162623, intron 4 of 4)	5877
chr1:74950293-74950510	218	74950426	5.51	2.73391	2.89299	1	74963314	74965118	1805	1		ENSG00000229943			ENST00000438619	Distal Intergenic	-12888
chr1:74951218-74951364	147	74951321	8.27	3.62443	3.08939	1	74963314	74965118	1805	1		ENSG00000229943			ENST00000438619	Distal Intergenic	-11993
chr1:74966980-74967127	148	74967086	5.51	2.99029	3.08339	1	74963314	74965118	1805	1		ENSG00000229943			ENST00000438619	Downstream (1-2kb)	3772
chr1:75001854-75001992	139	75001977	5.51	2.99029	3.08339	1	74963314	74965118	1805	1		ENSG00000229943			ENST00000438619	Distal Intergenic	38663
chr1:75047308-75047479	172	75047445	6.43	4.03212	3.68223	1	75122518	75123927	1410	2		ENSG00000261213			ENST00000565735	Distal Intergenic	76482
chr1:75125324-75125624	301	75125489	8.27	5.88595	4.59271	1	75122518	75123927	1410	2		ENSG00000261213			ENST00000565735	Promoter (1-2kb)	-1562
chr1:75128793-75128982	190	75128898	5.51	2.96298	3.06323	1	75128434	75161533	33100	1	431707	ENSG00000162624	LHX8	LIM homeobox 8	ENST00000294638	Promoter (<=1kb)	464
chr1:75181487-75181743	257	75181535	8.27	5.17048	4.11736	1	75183045	75183147	103	1	106479841	ENSG00000206999	RNU6-622P	RNA, U6 small nuclear 622, pseudogene	ENST00000384272	Promoter (1-2kb)	-1510
chr1:75254132-75254337	206	75254204	11.02	8.9942	5.95843	1	75183045	75183147	103	1	106479841	ENSG00000206999	RNU6-622P	RNA, U6 small nuclear 622, pseudogene	ENST00000384272	Intron (ENST00000370859/ENSG00000137968, intron 6 of 23)	71159
chr1:75258468-75258702	235	75258578	8.27	5.17048	4.11736	1	75183045	75183147	103	1	106479841	ENSG00000206999	RNU6-622P	RNA, U6 small nuclear 622, pseudogene	ENST00000384272	Intron (ENST00000370859/ENSG00000137968, intron 6 of 23)	75533
chr1:75267835-75267973	139	75267904	4.59	2.40411	2.77174	1	75183045	75183147	103	1	106479841	ENSG00000206999	RNU6-622P	RNA, U6 small nuclear 622, pseudogene	ENST00000384272	Intron (ENST00000370859/ENSG00000137968, intron 6 of 23)	84859
chr1:75291516-75291749	234	75291617	6.43	4.03212	3.68223	1	75183045	75183147	103	1	106479841	ENSG00000206999	RNU6-622P	RNA, U6 small nuclear 622, pseudogene	ENST00000384272	Intron (ENST00000370859/ENSG00000137968, intron 5 of 23)	108572
chr1:75439018-75439232	215	75439228	6.43	2.34354	2.47693	1	75521562	75522231	670	1		ENSG00000224493			ENST00000440382	Intron (ENST00000370859/ENSG00000137968, intron 2 of 23)	-82334
chr1:75450191-75450440	250	75450376	6.43	4.03212	3.68223	1	75521562	75522231	670	1		ENSG00000224493			ENST00000440382	Intron (ENST00000370859/ENSG00000137968, intron 2 of 23)	-71186
chr1:75589863-75590259	397	75589956	6.43	3.49262	3.30111	1	75582099	75582555	457	1		ENSG00000213579			ENST00000413677	Intron (ENST00000370859/ENSG00000137968, intron 1 of 23)	7857
chr1:75647227-75647457	231	75647300	7.35	2.9599	2.78316	1	75641346	75642087	742	2		ENSG00000230863			ENST00000446582	Distal Intergenic	-5213
chr1:75655575-75655741	167	75655673	8.27	5.17048	4.11736	1	75641346	75642087	742	2		ENSG00000230863			ENST00000446582	Distal Intergenic	-13586
chr1:75697735-75697956	222	75697821	6.43	4.03212	3.68223	1	75710003	75724011	14009	2		ENSG00000178193			ENST00000433521	Distal Intergenic	26190
chr1:75754779-75755083	305	75754984	9.19	2.95763	2.54671	1	75750451	75763491	13041	1	34	ENSG00000117054	ACADM	acyl-CoA dehydrogenase medium chain	ENST00000481374	3' UTR	4533
chr1:75758862-75759000	139	75758920	5.51	3.16304	3.21015	1	75750451	75763491	13041	1	34	ENSG00000117054	ACADM	acyl-CoA dehydrogenase medium chain	ENST00000481374	Intron (ENST00000541113/ENSG00000117054, intron 9 of 10)	8469
chr1:75778385-75778523	139	75778483	6.43	3.64046	3.40628	1	75786197	75794833	8637	1	5876	ENSG00000137955	RABGGTB	Rab geranylgeranyltransferase subunit beta	ENST00000496055	Intron (ENST00000528016/ENSG00000117054, intron 3 of 4)	-7714
chr1:75907876-75908014	139	75907914	7.35	4.93414	4.13747	1	75918873	75932431	13559	2	127247	ENSG00000154007	ASB17	ankyrin repeat and SOCS box containing 17	ENST00000284142	Intron (ENST00000263187/ENSG00000057468, intron 19 of 19)	24517
chr1:76001462-76001667	206	76001565	7.35	4.93414	4.13747	1	76003026	76019350	16325	1		ENSG00000225605			ENST00000436121	Promoter (1-2kb)	-1461
chr1:76111826-76111964	139	76111878	5.51	3.18612	3.22698	1	76074719	76634601	559883	1	256435	ENSG00000184005	ST6GALNAC3	ST6 N-acetylgalactosaminide alpha-2,6-sialyltransferase 3	ENST00000328299	Intron (ENST00000328299/ENSG00000184005, intron 1 of 4)	37159
chr1:76112131-76112391	261	76112197	8.27	5.88595	4.59271	1	76074719	76634601	559883	1	256435	ENSG00000184005	ST6GALNAC3	ST6 N-acetylgalactosaminide alpha-2,6-sialyltransferase 3	ENST00000328299	Intron (ENST00000328299/ENSG00000184005, intron 1 of 4)	37478
chr1:76112934-76113132	199	76113072	4.59	2.03842	2.48486	1	76074719	76634601	559883	1	256435	ENSG00000184005	ST6GALNAC3	ST6 N-acetylgalactosaminide alpha-2,6-sialyltransferase 3	ENST00000328299	Intron (ENST00000328299/ENSG00000184005, intron 1 of 4)	38353
chr1:76122681-76122819	139	76122743	6.43	4.03212	3.68223	1	76074719	76634601	559883	1	256435	ENSG00000184005	ST6GALNAC3	ST6 N-acetylgalactosaminide alpha-2,6-sialyltransferase 3	ENST00000328299	Intron (ENST00000328299/ENSG00000184005, intron 1 of 4)	48024
chr1:76330158-76330296	139	76330263	6.43	3.79881	3.51837	1	76313913	76577209	263297	1	256435	ENSG00000184005	ST6GALNAC3	ST6 N-acetylgalactosaminide alpha-2,6-sialyltransferase 3	ENST00000464140	Intron (ENST00000328299/ENSG00000184005, intron 2 of 4)	16350
chr1:76344984-76345269	286	76345055	5.51	3.18612	3.22698	1	76353583	76354246	664	2	100418965	ENSG00000223905	LOC100418965	peroxiredoxin 5 pseudogene	ENST00000394513	Intron (ENST00000328299/ENSG00000184005, intron 2 of 4)	9191
chr1:76378833-76379059	227	76378943	6.43	3.49262	3.30111	1	76353583	76354246	664	2	100418965	ENSG00000223905	LOC100418965	peroxiredoxin 5 pseudogene	ENST00000394513	Intron (ENST00000328299/ENSG00000184005, intron 2 of 4)	-24697
chr1:76534182-76534320	139	76534273	6.43	4.03212	3.68223	1	76636877	76637339	463	1		ENSG00000272855			ENST00000608243	Intron (ENST00000328299/ENSG00000184005, intron 3 of 4)	-102604
chr1:76612279-76612417	139	76612372	6.43	4.03212	3.68223	1	76636877	76637339	463	1		ENSG00000272855			ENST00000608243	Intron (ENST00000328299/ENSG00000184005, intron 3 of 4)	-24505
chr1:76613641-76613794	154	76613700	7.35	2.9599	2.78316	1	76636877	76637339	463	1		ENSG00000272855			ENST00000608243	Intron (ENST00000328299/ENSG00000184005, intron 3 of 4)	-23177
chr1:76649558-76649735	178	76649614	5.51	3.18612	3.22698	1	76636877	76637339	463	1		ENSG00000272855			ENST00000608243	Distal Intergenic	12737
chr1:76699908-76700046	139	76699932	4.59	2.40411	2.77174	1	76699789	76700538	750	1		ENSG00000226415			ENST00000420977	Promoter (<=1kb)	143
chr1:76741036-76741229	194	76741127	8.27	5.71042	4.47673	1	76753135	76753240	106	1	106480387	ENSG00000199921	RNU6-161P	RNA, U6 small nuclear 161, pseudogene	ENST00000363051	Distal Intergenic	-12008
chr1:76741668-76741953	286	76741930	8.27	4.81228	3.8779	1	76753135	76753240	106	1	106480387	ENSG00000199921	RNU6-161P	RNA, U6 small nuclear 161, pseudogene	ENST00000363051	Distal Intergenic	-11205
chr1:76877211-76877432	222	76877239	5.51	2.31162	2.57498	1	76867482	76869074	1593	1	81849	ENSG00000117069	ST6GALNAC5	ST6 N-acetylgalactosaminide alpha-2,6-sialyltransferase 5	ENST00000496845	Intron (ENST00000477717/ENSG00000117069, intron 2 of 4)	9757
chr1:76879833-76879971	139	76879882	7.35	4.93414	4.13747	1	76867482	76869074	1593	1	81849	ENSG00000117069	ST6GALNAC5	ST6 N-acetylgalactosaminide alpha-2,6-sialyltransferase 5	ENST00000496845	Intron (ENST00000477717/ENSG00000117069, intron 2 of 4)	12400
chr1:76969268-76969459	192	76969348	10.11	5.4895	3.95637	1	76995457	77050316	54860	1	81849	ENSG00000117069	ST6GALNAC5	ST6 N-acetylgalactosaminide alpha-2,6-sialyltransferase 5	ENST00000488940	Intron (ENST00000477717/ENSG00000117069, intron 2 of 4)	-26109
chr1:77077506-77077707	202	77077678	6.43	3.49262	3.30111	1	77067920	77078482	10563	1		ENSG00000230498			ENST00000454305	Intron (ENST00000454305/ENSG00000230498, intron 3 of 3)	9758
chr1:77148848-77148986	139	77148948	4.59	2.40411	2.77174	1	77129114	77129668	555	1	645441	ENSG00000226084	RPL17P6	ribosomal protein L17 pseudogene 6	ENST00000471722	Intron (ENST00000370812/ENSG00000142892, intron 9 of 10)	19834
chr1:77353753-77353891	139	77353815	7.35	4.93414	4.13747	1	77346046	77349585	3540	2		ENSG00000233099			ENST00000436206	Intron (ENST00000354567/ENSG00000154027, intron 6 of 13)	-4230
chr1:77385284-77385435	152	77385306	7.35	4.93414	4.13747	1	77371378	77535885	164508	1	26289	ENSG00000154027	AK5	adenylate kinase 5	ENST00000530826	Intron (ENST00000354567/ENSG00000154027, intron 6 of 13)	13928
chr1:77406227-77406409	183	77406306	10.11	7.91974	5.50319	1	77417693	77558729	141037	1	26289	ENSG00000154027	AK5	adenylate kinase 5	ENST00000527263	Intron (ENST00000354567/ENSG00000154027, intron 6 of 13)	-11387
chr1:77448138-77448460	323	77448150	10.11	5.08049	3.70185	1	77420325	77420386	62	1	100147756	ENSG00000251767	RNU7-8P	RNA, U7 small nuclear 8 pseudogene	ENST00000515958	Intron (ENST00000354567/ENSG00000154027, intron 8 of 13)	27825
chr1:77448726-77448893	168	77448739	7.35	2.9599	2.78316	1	77420325	77420386	62	1	100147756	ENSG00000251767	RNU7-8P	RNA, U7 small nuclear 8 pseudogene	ENST00000515958	Intron (ENST00000354567/ENSG00000154027, intron 8 of 13)	28414
chr1:77496276-77496472	197	77496407	8.27	3.62443	3.08939	1	77532107	77558731	26625	1	26289	ENSG00000154027	AK5	adenylate kinase 5	ENST00000478255	Intron (ENST00000354567/ENSG00000154027, intron 10 of 13)	-35700
chr1:77515689-77515827	139	77515759	5.51	2.71017	2.87523	1	77532107	77558731	26625	1	26289	ENSG00000154027	AK5	adenylate kinase 5	ENST00000478255	Intron (ENST00000354567/ENSG00000154027, intron 10 of 13)	-16348
chr1:77532049-77532260	212	77532239	5.51	3.18612	3.22698	1	77532107	77558731	26625	1	26289	ENSG00000154027	AK5	adenylate kinase 5	ENST00000478255	Promoter (<=1kb)	132
chr1:77785334-77785556	223	77785513	8.27	4.49327	3.66476	1	77779904	77779999	96	1	100873276	ENSG00000222849	RNA5SP21	RNA, 5S ribosomal pseudogene 21	ENST00000410917	Intron (ENST00000370791/ENSG00000180488, intron 2 of 15)	5609
chr1:77804682-77804831	150	77804729	6.43	4.03212	3.68223	1	77803389	77862215	58827	1	374986	ENSG00000180488	MIGA1	mitoguardin 1	ENST00000476203	Promoter (1-2kb)	1340
chr1:77818802-77818940	139	77818846	6.43	3.49262	3.30111	1	77810861	77811781	921	2		ENSG00000219201			ENST00000427577	Intron (ENST00000370791/ENSG00000180488, intron 7 of 15)	-7065
chr1:77846810-77846969	160	77846877	7.35	4.93414	4.13747	1	77847110	77848802	1693	1	100420557	ENSG00000235613	NSRP1P1	nuclear speckle splicing regulatory protein 1 pseudogene 1	ENST00000444067	Promoter (<=1kb)	-233
chr1:77869832-77869989	158	77869915	10.11	7.91974	5.50319	1	77853355	77853893	539	1		ENSG00000232015			ENST00000455484	Intron (ENST00000370791/ENSG00000180488, intron 14 of 15)	16560
chr1:77884888-77885026	139	77884976	4.59	2.40411	2.77174	1	77888513	77933384	44872	1	91624	ENSG00000162614	NEXN	nexilin F-actin binding protein	ENST00000401035	Intron (ENST00000421331/ENSG00000235927, intron 2 of 2)	-3537
chr1:77981389-77981698	310	77981514	7.35	2.9599	2.78316	1	77980184	78013355	33172	1	11080	ENSG00000162616	DNAJB4	DnaJ heat shock protein family (Hsp40) member B4	ENST00000426517	Promoter (1-2kb)	1330
chr1:78012275-78012607	333	78012313	6.43	4.03212	3.68223	1	78004935	78016299	11365	1	11080	ENSG00000162616	DNAJB4	DnaJ heat shock protein family (Hsp40) member B4	ENST00000476396	Intron (ENST00000487931/ENSG00000162616, intron 1 of 2)	7378
chr1:78076656-78076794	139	78076685	5.51	3.18612	3.22698	1	78088988	78089083	96	2	106481527	ENSG00000251958	RNU6-1102P	RNA, U6 small nuclear 1102, pseudogene	ENST00000516149	Intron (ENST00000476882/ENSG00000137960, intron 1 of 2)	12398
chr1:78112454-78112592	139	78112469	6.43	4.03212	3.68223	1	78094807	78094915	109	2	100873277	ENSG00000202263	RNA5SP22	RNA, 5S ribosomal pseudogene 22	ENST00000365393	Intron (ENST00000370759/ENSG00000137960, intron 3 of 5)	-17554
chr1:78121341-78121484	144	78121411	9.19	6.53581	4.82332	1	78094807	78094915	109	2	100873277	ENSG00000202263	RNA5SP22	RNA, 5S ribosomal pseudogene 22	ENST00000365393	Intron (ENST00000370759/ENSG00000137960, intron 4 of 5)	-26496
chr1:78134858-78135164	307	78134958	7.35	4.66316	3.95335	1	78170481	78171237	757	2		ENSG00000233333			ENST00000443064	Intron (ENST00000370759/ENSG00000137960, intron 5 of 5)	36279
chr1:78153368-78153546	179	78153460	7.35	4.93414	4.13747	1	78170481	78171237	757	2		ENSG00000233333			ENST00000443064	Distal Intergenic	17777
chr1:78158911-78159132	222	78158983	7.35	4.93414	4.13747	1	78170481	78171237	757	2		ENSG00000233333			ENST00000443064	Distal Intergenic	12254
chr1:78159240-78159390	151	78159311	9.19	5.31562	4.02802	1	78170481	78171237	757	2		ENSG00000233333			ENST00000443064	Distal Intergenic	11926
chr1:78175407-78175545	139	78175478	6.43	4.03212	3.68223	1	78170481	78171237	757	2		ENSG00000233333			ENST00000443064	Distal Intergenic	-4241
chr1:78177343-78177489	147	78177468	6.43	4.03212	3.68223	1	78170481	78171237	757	2		ENSG00000233333			ENST00000443064	Distal Intergenic	-6231
chr1:78198522-78198660	139	78198526	5.51	2.71017	2.87523	1	78170481	78171237	757	2		ENSG00000233333			ENST00000443064	Distal Intergenic	-27289
chr1:78203436-78203684	249	78203549	6.43	3.22406	3.10912	1	78229599	78293890	64292	1	149047	ENSG00000237413	MGC27382	uncharacterized MGC27382	ENST00000436742	Distal Intergenic	-26050
chr1:78203830-78204044	215	78204014	6.43	3.86539	3.5653	1	78229599	78293890	64292	1	149047	ENSG00000237413	MGC27382	uncharacterized MGC27382	ENST00000436742	Distal Intergenic	-25585
chr1:78211223-78211361	139	78211263	8.27	3.94713	3.30181	1	78229599	78293890	64292	1	149047	ENSG00000237413	MGC27382	uncharacterized MGC27382	ENST00000436742	Distal Intergenic	-18336
chr1:78212091-78212229	139	78212117	9.19	2.95763	2.54671	1	78229599	78293890	64292	1	149047	ENSG00000237413	MGC27382	uncharacterized MGC27382	ENST00000436742	Distal Intergenic	-17482
chr1:78213767-78214065	299	78213950	8.27	2.41987	2.31704	1	78229599	78293890	64292	1	149047	ENSG00000237413	MGC27382	uncharacterized MGC27382	ENST00000436742	Distal Intergenic	-15649
chr1:78226991-78227189	199	78227061	9.19	5.67534	4.26228	1	78229599	78293890	64292	1	149047	ENSG00000237413	MGC27382	uncharacterized MGC27382	ENST00000436742	Promoter (2-3kb)	-2538
chr1:78239140-78239325	186	78239231	6.43	3.79881	3.51837	1	78229622	78369464	139843	1	149047	ENSG00000237413	MGC27382	uncharacterized MGC27382	ENST00000413519	Intron (ENST00000436742/ENSG00000237413, intron 1 of 5)	9609
chr1:78250759-78250897	139	78250853	4.59	2.03842	2.48486	1	78229622	78369464	139843	1	149047	ENSG00000237413	MGC27382	uncharacterized MGC27382	ENST00000413519	Exon (ENST00000436742/ENSG00000237413, exon 2 of 6)	21231
chr1:78257743-78257949	207	78257822	10.11	3.53412	2.77638	1	78229622	78369464	139843	1	149047	ENSG00000237413	MGC27382	uncharacterized MGC27382	ENST00000413519	Intron (ENST00000436742/ENSG00000237413, intron 3 of 5)	28200
chr1:78298670-78298808	139	78298684	7.35	3.90669	3.4336	1	78303884	78539749	235866	1	5737	ENSG00000122420	PTGFR	prostaglandin F receptor	ENST00000370758	Intron (ENST00000413519/ENSG00000237413, intron 3 of 5)	-5200
chr1:78329510-78329694	185	78329574	5.51	3.18612	3.22698	1	78317157	78317263	107	2		ENSG00000227556			ENST00000419107	Intron (ENST00000413519/ENSG00000237413, intron 3 of 5)	-12311
chr1:78346434-78346582	149	78346548	6.43	2.98594	2.93824	1	78375164	78375268	105	2	100873278	ENSG00000212308	RNA5SP23	RNA, 5S ribosomal pseudogene 23	ENST00000391006	Intron (ENST00000413519/ENSG00000237413, intron 4 of 5)	28720
chr1:78378859-78379021	163	78378978	8.27	5.88595	4.59271	1	78375164	78375268	105	2	100873278	ENSG00000212308	RNA5SP23	RNA, 5S ribosomal pseudogene 23	ENST00000391006	Intron (ENST00000370758/ENSG00000122420, intron 1 of 3)	-3710
chr1:78399767-78399917	151	78399838	9.19	6.53581	4.82332	1	78375164	78375268	105	2	100873278	ENSG00000212308	RNA5SP23	RNA, 5S ribosomal pseudogene 23	ENST00000391006	Intron (ENST00000370758/ENSG00000122420, intron 2 of 3)	-24570
chr1:78448186-78448429	244	78448279	7.35	2.9599	2.78316	1	78491072	78537010	45939	1	5737	ENSG00000122420	PTGFR	prostaglandin F receptor	ENST00000497923	Intron (ENST00000370758/ENSG00000122420, intron 2 of 3)	-42793
chr1:78510260-78510420	161	78510315	9.19	4.33257	3.39562	1	78491072	78539749	48678	1	5737	ENSG00000122420	PTGFR	prostaglandin F receptor	ENST00000370757	Intron (ENST00000370758/ENSG00000122420, intron 3 of 3)	19243
chr1:78552289-78552665	377	78552374	6.43	3.49262	3.30111	1	78491072	78539749	48678	1	5737	ENSG00000122420	PTGFR	prostaglandin F receptor	ENST00000370757	Distal Intergenic	61302
chr1:78739536-78739703	168	78739673	6.43	4.03212	3.68223	1	78749073	78750659	1587	1	652549	ENSG00000235400	LOC652549	SNW domain containing 1 pseudogene	ENST00000444644	Distal Intergenic	-9400
chr1:78754840-78755026	187	78754890	6.43	3.79881	3.51837	1	78749073	78750659	1587	1	652549	ENSG00000235400	LOC652549	SNW domain containing 1 pseudogene	ENST00000444644	Distal Intergenic	5817
chr1:78850426-78850587	162	78850492	9.19	6.88252	5.04795	1	78889764	78917885	28122	2	64123	ENSG00000162618	ADGRL4	adhesion G protein-coupled receptor L4	ENST00000401034	Distal Intergenic	67393
chr1:79104487-79104712	226	79104510	4.59	2.40411	2.77174	1	79054945	79056055	1111	2	729779	ENSG00000230787	PSAT1P3	phosphoserine aminotransferase 1 pseudogene 3	ENST00000439132	Distal Intergenic	-48455
chr1:79221118-79221485	368	79221236	6.43	4.03212	3.68223	1	79323769	79324863	1095	1		ENSG00000235011			ENST00000415629	Distal Intergenic	-102533
chr1:79521926-79522064	139	79521964	6.43	3.79881	3.51837	1	79521080	79522203	1124	1	343296	ENSG00000232676	ADH5P2	ADH5 pseudogene 2	ENST00000425922	Promoter (<=1kb)	884
chr1:79622451-79622674	224	79622563	7.35	4.30683	3.70923	1	79521080	79522203	1124	1	343296	ENSG00000232676	ADH5P2	ADH5 pseudogene 2	ENST00000425922	Distal Intergenic	101483
chr1:79780578-79780716	139	79780631	9.19	6.88252	5.04795	1	79521080	79522203	1124	1	343296	ENSG00000232676	ADH5P2	ADH5 pseudogene 2	ENST00000425922	Distal Intergenic	259551
chr1:79905304-79905535	232	79905406	8.27	5.17048	4.11736	1	79967733	80051404	83672	2		ENSG00000285409			ENST00000644002	Distal Intergenic	145998
chr1:80053274-80053460	187	80053357	10.11	3.53412	2.77638	1	79967733	80051404	83672	2		ENSG00000285409			ENST00000644002	Promoter (1-2kb)	-1953
chr1:80097916-80098113	198	80098015	11.02	5.86499	4.00808	1	80092103	80093237	1135	2		ENSG00000235756			ENST00000416270	Distal Intergenic	-4778
chr1:80142349-80142611	263	80142585	7.35	2.9599	2.78316	1	80124004	80124361	358	1		ENSG00000277670			ENST00000620434	Distal Intergenic	18581
chr1:80153764-80153931	168	80153816	5.51	2.99029	3.08339	1	80124004	80124361	358	1		ENSG00000277670			ENST00000620434	Distal Intergenic	29812
chr1:80400232-80400403	172	80400332	8.27	5.17048	4.11736	1	80373364	80374621	1258	2		ENSG00000225598			ENST00000458146	Distal Intergenic	-25711
chr1:80789297-80789462	166	80789371	7.35	4.30683	3.70923	1	80641284	80646788	5505	1	101927412	ENSG00000234184	LINC01781	long intergenic non-protein coding RNA 1781	ENST00000443565	Distal Intergenic	148087
chr1:81078061-81078199	139	81078115	6.43	4.03212	3.68223	1	81080790	81081171	382	1	100873234	ENSG00000227937	MTND2P30	MT-ND2 pseudogene 30	ENST00000456663	Promoter (2-3kb)	-2675
chr1:81422304-81422442	139	81422351	5.51	3.18612	3.22698	1	81426456	81427605	1150	1	729817	ENSG00000224494	HNRNPA3P14	heterogeneous nuclear ribonucleoprotein A3 pseudogene 14	ENST00000444546	Intron (ENST00000473719/ENSG00000117114, intron 1 of 4)	-4105
chr1:81616917-81617133	217	81616952	4.59	2.40411	2.77174	1	81585941	81625713	39773	2		ENSG00000236676			ENST00000430748	Intron (ENST00000473719/ENSG00000117114, intron 3 of 4)	8761
chr1:81801906-81802044	139	81801938	8.27	5.88595	4.59271	1	81800397	81992422	192026	1	23266	ENSG00000117114	ADGRL2	adhesion G protein-coupled receptor L2	ENST00000627151	Promoter (1-2kb)	1541
chr1:82047319-82047517	199	82047470	6.43	2.34354	2.47693	1	81988392	81990709	2318	1	23266	ENSG00000117114	ADGRL2	adhesion G protein-coupled receptor L2	ENST00000464551	Distal Intergenic	59078
chr1:82239352-82239715	364	82239468	7.35	4.30683	3.70923	1	82215220	82261133	45914	2		ENSG00000233290			ENST00000420549	Intron (ENST00000420549/ENSG00000233290, intron 1 of 1)	21665
chr1:82591420-82591558	139	82591535	4.59	2.40411	2.77174	1	82903183	83166815	263633	1	103283057	ENSG00000230817	LINC01362	long intergenic non-protein coding RNA 1362	ENST00000452901	Distal Intergenic	-311648
chr1:82776137-82776275	139	82776195	5.51	3.18612	3.22698	1	82903183	83166815	263633	1	103283057	ENSG00000230817	LINC01362	long intergenic non-protein coding RNA 1362	ENST00000452901	Distal Intergenic	-126988
chr1:83141153-83141413	261	83141284	6.43	4.03212	3.68223	1	82973929	82986208	12280	2	101927498	ENSG00000236268	LINC01361	long intergenic non-protein coding RNA 1361	ENST00000421931	Intron (ENST00000452901/ENSG00000230817, intron 9 of 10)	-155076
chr1:83298495-83298813	319	83298741	7.35	4.93414	4.13747	1	83445967	83462687	16721	1	105375358	ENSG00000231364	LOC105375358	uncharacterized LOC105375358	ENST00000446227	Distal Intergenic	-147226
chr1:83538916-83539203	288	83539131	5.51	3.18612	3.22698	1	83445967	83462687	16721	1	105375358	ENSG00000231364	LOC105375358	uncharacterized LOC105375358	ENST00000446227	Distal Intergenic	93164
chr1:83599140-83599278	139	83599237	6.43	4.03212	3.68223	1	83445967	83462687	16721	1	105375358	ENSG00000231364	LOC105375358	uncharacterized LOC105375358	ENST00000446227	Intron (ENST00000417975/ENSG00000233008, intron 2 of 2)	153270
chr1:84037606-84037768	163	84037726	8.27	5.88595	4.59271	1	84038529	84065031	26503	1		ENSG00000285201			ENST00000646678	Promoter (<=1kb)	-803
chr1:84063119-84063257	139	84063243	5.51	3.18612	3.22698	1	84076331	84077931	1601	2		ENSG00000271576			ENST00000605506	Intron (ENST00000646678/ENSG00000285201, intron 1 of 1)	14688
chr1:84234522-84234662	141	84234655	9.19	2.08979	2.03737	1	84244334	84244577	244	1		ENSG00000226970			ENST00000441775	Intron (ENST00000370689/ENSG00000142875, intron 9 of 9)	-9679
chr1:84299076-84299214	139	84299145	6.43	4.03212	3.68223	1	84299558	84350070	50513	1	148418	ENSG00000203943	SAMD13	sterile alpha motif domain containing 13	ENST00000370671	Promoter (<=1kb)	-413
chr1:84337287-84337672	386	84337363	8.27	5.88595	4.59271	1	84344678	84349661	4984	1		ENSG00000249237			ENST00000510918	Intron (ENST00000370673/ENSG00000203943, intron 3 of 3)	-7315
chr1:84514728-84514866	139	84514817	5.51	3.18612	3.22698	1	84520115	84526076	5962	1	100505741	ENSG00000122432	SPATA1	spermatogenesis associated 1	ENST00000485121	Intron (ENST00000490879/ENSG00000122432, intron 1 of 12)	-5298
chr1:84585032-84585270	239	84585240	6.43	3.79881	3.51837	1	84574585	84583616	9032	1		ENSG00000284882			ENST00000644618	Downstream (1-2kb)	10655
chr1:84613575-84613859	285	84613678	8.27	5.88595	4.59271	1	84607099	84610697	3599	1		ENSG00000285374			ENST00000644179	Downstream (2-3kb)	6579
chr1:84652872-84653018	147	84652883	9.19	6.88252	5.04795	1	84650371	84652441	2071	2	117178	ENSG00000117155	SSX2IP	SSX family member 2 interacting protein	ENST00000490476	Promoter (<=1kb)	-442
chr1:84747777-84747985	209	84747869	8.27	5.88595	4.59271	1	84785427	84786714	1288	1		ENSG00000285325			ENST00000643511	Distal Intergenic	-37558
chr1:84750980-84751118	139	84751083	5.51	3.18612	3.22698	1	84785427	84786714	1288	1		ENSG00000285325			ENST00000643511	Distal Intergenic	-34344
chr1:84772853-84772991	139	84772883	5.51	3.18612	3.22698	1	84785427	84786714	1288	1		ENSG00000285325			ENST00000643511	Distal Intergenic	-12544
chr1:85002809-85002997	189	85002946	8.27	5.88595	4.59271	1	84999147	85133138	133992	1	126820	ENSG00000162643	DNAI3	dynein axonemal intermediate chain 3	ENST00000370596	Intron (ENST00000370596/ENSG00000162643, intron 1 of 21)	3799
chr1:85057114-85057252	139	85057163	6.43	4.03212	3.68223	1	85062312	85133138	70827	1	126820	ENSG00000162643	DNAI3	dynein axonemal intermediate chain 3	ENST00000326813	Intron (ENST00000370596/ENSG00000162643, intron 1 of 21)	-5149
chr1:85241671-85242120	450	85242038	6.43	2.34354	2.47693	1	85257443	85259633	2191	2	148423	ENSG00000162642	C1orf52	chromosome 1 open reading frame 52	ENST00000344356	Distal Intergenic	17595
chr1:85248747-85248942	196	85248815	5.51	3.18612	3.22698	1	85257443	85259633	2191	2	148423	ENSG00000162642	C1orf52	chromosome 1 open reading frame 52	ENST00000344356	Distal Intergenic	10818
chr1:85284445-85284583	139	85284513	7.35	4.93414	4.13747	1	85277672	85448124	170453	1		ENSG00000223653			ENST00000426125	Intron (ENST00000427819/ENSG00000223653, intron 2 of 4)	6841
chr1:85332924-85333123	200	85333029	6.43	4.03212	3.68223	1	85277672	85448124	170453	1		ENSG00000223653			ENST00000426125	Intron (ENST00000427819/ENSG00000223653, intron 2 of 4)	55357
chr1:85558180-85558318	139	85558291	6.43	4.03212	3.68223	1	85495739	85576858	81120	2		ENSG00000282057			ENST00000467666	Intron (ENST00000535924/ENSG00000153904, intron 1 of 6)	18567
chr1:85639894-85640213	320	85640100	6.43	4.03212	3.68223	1	85599131	85600734	1604	1		ENSG00000230285			ENST00000426794	Distal Intergenic	40969
chr1:85901475-85901613	139	85901507	6.43	4.03212	3.68223	1	85883680	85883798	119	2	100873289	ENSG00000201620	RNA5SP51	RNA, 5S ribosomal pseudogene 51	ENST00000364750	Intron (ENST00000370571/ENSG00000171502, intron 28 of 59)	-17709
chr1:85926533-85926701	169	85926602	6.43	4.03212	3.68223	1	85883680	85883798	119	2	100873289	ENSG00000201620	RNA5SP51	RNA, 5S ribosomal pseudogene 51	ENST00000364750	Intron (ENST00000370571/ENSG00000171502, intron 24 of 59)	-42804
chr1:86104656-86104966	311	86104939	6.43	2.77291	2.78516	1	85729233	86156763	427531	2	255631	ENSG00000171502	COL24A1	collagen type XXIV alpha 1 chain	ENST00000370571	Intron (ENST00000370571/ENSG00000171502, intron 5 of 59)	51824
chr1:86168115-86168337	223	86168328	6.43	3.22406	3.10912	1	86126092	86156943	30852	2	255631	ENSG00000171502	COL24A1	collagen type XXIV alpha 1 chain	ENST00000496682	Distal Intergenic	-11385
chr1:86281116-86281254	139	86281137	4.59	2.40411	2.77174	1	86288721	86296783	8063	2		ENSG00000285210			ENST00000647509	Distal Intergenic	15646
chr1:86307874-86308012	139	86307969	6.43	4.03212	3.68223	1	86288721	86296783	8063	2		ENSG00000285210			ENST00000647509	Intron (ENST00000645733/ENSG00000285210, intron 4 of 4)	-11186
chr1:86377180-86377407	228	86377352	6.43	3.49262	3.30111	1	86356462	86375000	18539	2	57489	ENSG00000122417	ODF2L	outer dense fiber of sperm tails 2 like	ENST00000524695	Promoter (2-3kb)	-2352
chr1:86481250-86481415	166	86481288	7.35	4.93414	4.13747	1	86468843	86500289	31447	1	1179	ENSG00000016490	CLCA1	chloride channel accessory 1	ENST00000394711	Intron (ENST00000234701/ENSG00000016490, intron 5 of 14)	12445
chr1:86496930-86497068	139	86496982	7.35	4.93414	4.13747	1	86468843	86500289	31447	1	1179	ENSG00000016490	CLCA1	chloride channel accessory 1	ENST00000394711	Intron (ENST00000234701/ENSG00000016490, intron 13 of 14)	28139
chr1:86523899-86524037	139	86524018	4.59	2.24543	2.6484	1	86547078	86580754	33677	1	22802	ENSG00000016602	CLCA4	chloride channel accessory 4	ENST00000370563	Distal Intergenic	-23060
chr1:86531583-86531827	245	86531626	5.51	3.18612	3.22698	1	86547078	86580754	33677	1	22802	ENSG00000016602	CLCA4	chloride channel accessory 4	ENST00000370563	Distal Intergenic	-15452
chr1:86541047-86541233	187	86541136	5.51	3.18612	3.22698	1	86547078	86580754	33677	1	22802	ENSG00000016602	CLCA4	chloride channel accessory 4	ENST00000370563	Distal Intergenic	-5942
chr1:86552846-86553013	168	86552906	6.43	2.98594	2.93824	1	86552625	86553342	718	2		ENSG00000224466			ENST00000441182	Promoter (<=1kb)	436
chr1:86553153-86553434	282	86553182	8.27	4.81228	3.8779	1	86552625	86553342	718	2		ENSG00000224466			ENST00000441182	Promoter (<=1kb)	160
chr1:86633920-86634058	139	86633985	8.27	4.81228	3.8779	1	86634273	86651666	17394	1		ENSG00000153923			ENST00000284054	Promoter (<=1kb)	-288
chr1:86707833-86707971	139	86707905	5.51	3.18612	3.22698	1	86704895	86743268	38374	1	51100	ENSG00000097033	SH3GLB1	SH3 domain containing GRB2 like, endophilin B1	ENST00000482504	Intron (ENST00000535010/ENSG00000097033, intron 1 of 7)	3010
chr1:86778380-86778518	139	86778440	7.35	4.93414	4.13747	1	86784913	86785467	555	1	388132	ENSG00000230721	RPL17P5	ribosomal protein L17 pseudogene 5	ENST00000447415	Distal Intergenic	-6473
chr1:86872698-86872866	169	86872813	9.19	6.88252	5.04795	1	86863517	86903352	39836	2	9403	ENSG00000183291	SELENOF	selenoprotein F	ENST00000497861	Intron (ENST00000331835/ENSG00000183291, intron 3 of 4)	30539
chr1:86923707-86923889	183	86923803	7.35	4.66316	3.95335	1	86914674	87109998	195325	1	9653	ENSG00000153936	HS2ST1	heparan sulfate 2-O-sulfotransferase 1	ENST00000370550	Intron (ENST00000370551/ENSG00000153936, intron 1 of 4)	9129
chr1:87151739-87151889	151	87151760	7.35	4.93414	4.13747	1	87132055	87162137	30083	1	339524	ENSG00000267272	LINC01140	long intergenic non-protein coding RNA 1140	ENST00000587165	Intron (ENST00000370548/ENSG00000267561, intron 7 of 7)	19705
chr1:87211489-87211627	139	87211587	6.43	4.03212	3.68223	1	87212669	87251331	38663	1	101927844	ENSG00000284240	LINC02801	long intergenic non-protein coding RNA 2801	ENST00000640491	Promoter (1-2kb)	-1082
chr1:87285701-87285839	139	87285721	6.43	4.03212	3.68223	1	87328468	87348923	20456	1	8543	ENSG00000143013	LMO4	LIM domain only 4	ENST00000370544	Distal Intergenic	-42747
chr1:87533653-87533864	212	87533742	8.27	5.88595	4.59271	1	87453240	87453373	134	2	100873290	ENSG00000199318	RNA5SP52	RNA, 5S ribosomal pseudogene 52	ENST00000362448	Distal Intergenic	-80369
chr1:87704813-87704966	154	87704895	7.35	2.9599	2.78316	1	87805286	87808372	3087	2		ENSG00000279778			ENST00000623157	Intron (ENST00000642677/ENSG00000237505, intron 2 of 6)	103477
chr1:87731447-87731606	160	87731559	6.43	4.03212	3.68223	1	87805286	87808372	3087	2		ENSG00000279778			ENST00000623157	Intron (ENST00000642677/ENSG00000237505, intron 2 of 6)	76813
chr1:88037409-88037557	149	88037499	7.35	4.66316	3.95335	1	87903830	87993277	89448	2	101927891	ENSG00000237505	PKN2-AS1	PKN2 antisense RNA 1	ENST00000643720	Intron (ENST00000642677/ENSG00000237505, intron 1 of 6)	-44222
chr1:88201897-88202167	271	88201982	7.35	4.30683	3.70923	1	87620803	88228297	607495	2	101927891	ENSG00000237505	PKN2-AS1	PKN2 antisense RNA 1	ENST00000642677	Intron (ENST00000642677/ENSG00000237505, intron 1 of 6)	26315
chr1:88322998-88323141	144	88323087	6.43	2.34354	2.47693	1	87899454	88329083	429630	2	101927891	ENSG00000237505	PKN2-AS1	PKN2 antisense RNA 1	ENST00000643530	Intron (ENST00000645056/ENSG00000237505, intron 3 of 5)	5996
chr1:88341917-88342127	211	88342044	6.43	3.79881	3.51837	1	87899454	88329083	429630	2	101927891	ENSG00000237505	PKN2-AS1	PKN2 antisense RNA 1	ENST00000643530	Intron (ENST00000645056/ENSG00000237505, intron 3 of 5)	-12961
chr1:88392614-88392752	139	88392715	8.27	5.88595	4.59271	1	87899454	88329083	429630	2	101927891	ENSG00000237505	PKN2-AS1	PKN2 antisense RNA 1	ENST00000643530	Intron (ENST00000645056/ENSG00000237505, intron 3 of 5)	-63632
chr1:88483115-88483293	179	88483242	7.35	4.93414	4.13747	1	88477828	88478114	287	2	106481082	ENSG00000239504	RN7SL583P	RNA, 7SL, cytoplasmic 583, pseudogene	ENST00000475692	Intron (ENST00000645056/ENSG00000237505, intron 3 of 5)	-5128
chr1:88597310-88597448	139	88597390	6.43	3.86539	3.5653	1	88577880	88578201	322	1		ENSG00000237959			ENST00000421785	Intron (ENST00000645890/ENSG00000237505, intron 1 of 6)	19510
chr1:88788558-88788750	193	88788614	7.35	4.93414	4.13747	1	88771455	88804894	33440	1	5586	ENSG00000065243	PKN2	protein kinase N2	ENST00000436111	Intron (ENST00000316005/ENSG00000065243, intron 8 of 10)	17159
chr1:89043151-89043401	251	89043273	11.02	7.07767	4.75454	1	89053300	89055341	2042	2	2633	ENSG00000117228	GBP1	guanylate binding protein 1	ENST00000484970	Distal Intergenic	12068
chr1:89088828-89088967	140	89088960	5.51	2.99029	3.08339	1	89104285	89104767	483	2		ENSG00000234518			ENST00000439531	Distal Intergenic	15807
chr1:89092034-89092172	139	89092082	7.35	4.93414	4.13747	1	89104285	89104767	483	2		ENSG00000234518			ENST00000439531	Distal Intergenic	12685
chr1:89205085-89205345	261	89205099	7.35	2.9599	2.78316	1	89203280	89203464	185	2		ENSG00000284637			ENST00000642066	Promoter (1-2kb)	-1635
chr1:89209971-89210109	139	89210038	5.51	2.99029	3.08339	1	89203280	89203464	185	2		ENSG00000284637			ENST00000642066	Downstream (2-3kb)	-6574
chr1:89235555-89235716	162	89235613	9.19	6.53581	4.82332	1	89260582	89269754	9173	1		ENSG00000237568			ENST00000437128	Distal Intergenic	-24969
chr1:89236342-89236637	296	89236465	9.19	5.67534	4.26228	1	89260582	89269754	9173	1		ENSG00000237568			ENST00000437128	Distal Intergenic	-24117
chr1:89284284-89284422	139	89284333	7.35	2.9599	2.78316	1	89289676	89290337	662	2		ENSG00000238081			ENST00000446360	Distal Intergenic	6004
chr1:89288727-89288865	139	89288787	5.51	2.31162	2.57498	1	89289676	89290337	662	2		ENSG00000238081			ENST00000446360	Promoter (1-2kb)	1550
chr1:89490988-89491274	287	89491143	5.51	2.99029	3.08339	1	89524836	89582961	58126	1	23507	ENSG00000197147	LRRC8B	leucine rich repeat containing 8 VRAC subunit B	ENST00000449440	Distal Intergenic	-33693
chr1:89525133-89525271	139	89525200	7.35	4.93414	4.13747	1	89524903	89597864	72962	1	23507	ENSG00000197147	LRRC8B	leucine rich repeat containing 8 VRAC subunit B	ENST00000330947	Promoter (<=1kb)	297
chr1:89816014-89816152	139	89816064	6.43	2.34354	2.47693	1	89820174	89820868	695	2		ENSG00000272931			ENST00000609194	Intron (ENST00000370453/ENSG00000271949, intron 2 of 3)	4804
chr1:90124950-90125250	301	90124952	5.51	3.18612	3.22698	1	90253456	90253559	104	2	106481400	ENSG00000212459	RNU6-695P	RNA, U6 small nuclear 695, pseudogene	ENST00000391157	Distal Intergenic	128607
chr1:90154803-90155051	249	90154988	7.35	3.71512	3.3015	1	90253456	90253559	104	2	106481400	ENSG00000212459	RNU6-695P	RNA, U6 small nuclear 695, pseudogene	ENST00000391157	Distal Intergenic	98571
chr1:90167690-90167829	140	90167772	9.19	4.33257	3.39562	1	90253456	90253559	104	2	106481400	ENSG00000212459	RNU6-695P	RNA, U6 small nuclear 695, pseudogene	ENST00000391157	Distal Intergenic	85787
chr1:90223042-90223241	200	90223142	6.43	4.03212	3.68223	1	90253456	90253559	104	2	106481400	ENSG00000212459	RNU6-695P	RNA, U6 small nuclear 695, pseudogene	ENST00000391157	Distal Intergenic	30417
chr1:90235992-90236130	139	90236107	6.43	4.03212	3.68223	1	90253456	90253559	104	2	106481400	ENSG00000212459	RNU6-695P	RNA, U6 small nuclear 695, pseudogene	ENST00000391157	Distal Intergenic	17452
chr1:90236452-90236603	152	90236584	6.43	3.79881	3.51837	1	90253456	90253559	104	2	106481400	ENSG00000212459	RNU6-695P	RNA, U6 small nuclear 695, pseudogene	ENST00000391157	Distal Intergenic	16975
chr1:90314828-90315012	185	90314905	5.51	2.73391	2.89299	1	90253456	90253559	104	2	106481400	ENSG00000212459	RNU6-695P	RNA, U6 small nuclear 695, pseudogene	ENST00000391157	Distal Intergenic	-61346
chr1:90328328-90328466	139	90328343	6.43	4.03212	3.68223	1	90253456	90253559	104	2	106481400	ENSG00000212459	RNU6-695P	RNA, U6 small nuclear 695, pseudogene	ENST00000391157	Distal Intergenic	-74784
chr1:90329278-90329529	252	90329406	7.35	4.93414	4.13747	1	90253456	90253559	104	2	106481400	ENSG00000212459	RNU6-695P	RNA, U6 small nuclear 695, pseudogene	ENST00000391157	Distal Intergenic	-75847
chr1:90792854-90793097	244	90792908	4.59	2.40411	2.77174	1	90831788	90834689	2902	2	105378853	ENSG00000233593	LINC02609	long intergenic non-protein coding RNA 2609	ENST00000635959	Intron (ENST00000635581/ENSG00000233593, intron 1 of 2)	41781
chr1:90878375-90878529	155	90878463	7.35	4.66316	3.95335	1	90892992	90893612	621	2		ENSG00000232882			ENST00000420457	Distal Intergenic	15149
chr1:91188316-91188454	139	91188389	6.43	3.79881	3.51837	1	91261625	91261724	100	1		ENSG00000206817			ENST00000384090	Distal Intergenic	-73236
chr1:91193365-91193569	205	91193457	5.51	3.18612	3.22698	1	91261625	91261724	100	1		ENSG00000206817			ENST00000384090	Distal Intergenic	-68168
chr1:91195180-91195318	139	91195301	5.51	3.18612	3.22698	1	91261625	91261724	100	1		ENSG00000206817			ENST00000384090	Distal Intergenic	-66324
chr1:91367312-91367861	550	91367628	10.11	7.91974	5.50319	1	91260766	91352637	91872	2	164045	ENSG00000162669	HFM1	helicase for meiosis 1	ENST00000462405	Intron (ENST00000370425/ENSG00000162669, intron 13 of 38)	-14991
chr1:91387255-91387526	272	91387376	73.49	35.165	6.2079	1	91394173	91404735	10563	2	164045	ENSG00000162669	HFM1	helicase for meiosis 1	ENST00000455133	Intron (ENST00000370425/ENSG00000162669, intron 4 of 38)	17359
chr1:91442024-91442162	139	91442107	6.43	3.79881	3.51837	1	91260766	91404869	144104	2	164045	ENSG00000162669	HFM1	helicase for meiosis 1	ENST00000370425	Distal Intergenic	-37238
chr1:91531666-91531804	139	91531726	5.51	3.18612	3.22698	1	91534666	91535593	928	2		ENSG00000241318			ENST00000444540	Distal Intergenic	3867
chr1:91599595-91599843	249	91599652	6.43	4.03212	3.68223	1	91600171	91600321	151	1		ENSG00000229067			ENST00000439897	Promoter (<=1kb)	-519
chr1:91747117-91747398	282	91747292	6.43	4.03212	3.68223	1	91727777	91766432	38656	2	7049	ENSG00000069702	TGFBR3	transforming growth factor beta receptor 3	ENST00000468996	Intron (ENST00000533089/ENSG00000069702, intron 7 of 19)	19140
chr1:91940014-91940152	139	91940050	5.51	3.18612	3.22698	1	91949371	92014421	65051	1	676	ENSG00000137948	BRDT	bromodomain testis associated	ENST00000362005	Distal Intergenic	-9321
chr1:92217654-92217792	139	92217699	7.35	4.93414	4.13747	1	92217940	92245813	27874	1	388649	ENSG00000203910	C1orf146	chromosome 1 open reading frame 146	ENST00000370375	Promoter (<=1kb)	-241
chr1:92237451-92237617	167	92237533	8.27	5.88595	4.59271	1	92229018	92229435	418	2	100462767	ENSG00000233125	ACTBP12	ACTB pseudogene 12	ENST00000435871	Intron (ENST00000370375/ENSG00000203910, intron 2 of 5)	-8098
chr1:92344209-92344347	139	92344309	4.59	2.40411	2.77174	1	92333242	92387233	53992	1	79871	ENSG00000122484	RPAP2	RNA polymerase II associated protein 2	ENST00000477322	Intron (ENST00000610020/ENSG00000122484, intron 10 of 12)	11067
chr1:92351027-92351165	139	92351084	7.35	4.93414	4.13747	1	92333242	92387233	53992	1	79871	ENSG00000122484	RPAP2	RNA polymerase II associated protein 2	ENST00000477322	Intron (ENST00000610020/ENSG00000122484, intron 11 of 12)	17842
chr1:92387642-92387844	203	92387763	6.43	2.34354	2.47693	1	92402389	92402685	297	2	106481146	ENSG00000242764	RN7SL824P	RNA, 7SL, cytoplasmic 824, pseudogene	ENST00000470692	3' UTR	14922
chr1:92436658-92436796	139	92436706	7.35	4.30683	3.70923	1	92402389	92402685	297	2	106481146	ENSG00000242764	RN7SL824P	RNA, 7SL, cytoplasmic 824, pseudogene	ENST00000470692	Distal Intergenic	-34021
chr1:92475913-92476092	180	92475995	6.43	3.49262	3.30111	1	92474762	92483954	9193	2	2672	ENSG00000162676	GFI1	growth factor independent 1 transcriptional repressor	ENST00000370332	3' UTR	7959
chr1:92482840-92483199	360	92482937	10.11	5.81724	4.1625	1	92474762	92483954	9193	2	2672	ENSG00000162676	GFI1	growth factor independent 1 transcriptional repressor	ENST00000370332	Promoter (1-2kb)	1017
chr1:92486662-92486800	139	92486740	6.43	4.03212	3.68223	1	92474764	92486876	12113	2	2672	ENSG00000162676	GFI1	growth factor independent 1 transcriptional repressor	ENST00000294702	Promoter (<=1kb)	136
chr1:92616901-92617048	148	92616946	7.35	4.30683	3.70923	1	92607449	92625934	18486	2	7813	ENSG00000067208	EVI5	ecotropic viral integration site 5	ENST00000492513	Intron (ENST00000370331/ENSG00000067208, intron 14 of 17)	8988
chr1:92748168-92748306	139	92748214	6.43	3.79881	3.51837	1	92749175	92749330	156	2	115482682	ENSG00000234202	H3P3	H3 histone pseudogene 3	ENST00000429959	Promoter (1-2kb)	1116
chr1:92832478-92832873	396	92832713	8.27	5.88595	4.59271	1	92832762	92836271	3510	1	6125	ENSG00000122406	RPL5	ribosomal protein L5	ENST00000461952	Promoter (<=1kb)	-49
chr1:92849599-92849763	165	92849656	7.35	4.30683	3.70923	1	92846059	92846182	124	1	124900443	ENSG00000207022	LOC124900443	uncharacterized LOC124900443	ENST00000384295	Intron (ENST00000615519/ENSG00000154511, intron 3 of 4)	3597
chr1:92891797-92891986	190	92891862	8.27	5.17048	4.11736	1	92842160	92877150	34991	2	388650	ENSG00000154511	DIPK1A	divergent protein kinase domain 1A	ENST00000613047	Intron (ENST00000615519/ENSG00000154511, intron 1 of 4)	-14712
chr1:93007687-93007839	153	93007754	6.43	4.03212	3.68223	1	93010257	93010351	95	1	106479659	ENSG00000252752	RNU6-210P	RNA, U6 small nuclear 210, pseudogene	ENST00000516943	Promoter (2-3kb)	-2503
chr1:93071416-93071649	234	93071522	5.51	3.18612	3.22698	1	93079235	93139079	59845	1	22823	ENSG00000143033	MTF2	metal response element binding transcription factor 2	ENST00000540243	Distal Intergenic	-7713
chr1:93083040-93083199	160	93083121	8.27	4.81228	3.8779	1	93079311	93137151	57841	1	22823	ENSG00000143033	MTF2	metal response element binding transcription factor 2	ENST00000370303	Intron (ENST00000540243/ENSG00000143033, intron 1 of 12)	3810
chr1:93170470-93170618	149	93170565	7.35	4.93414	4.13747	1	93154196	93163210	9015	2	50999	ENSG00000117500	TMED5	transmembrane p24 trafficking protein 5	ENST00000483033	Intron (ENST00000370282/ENSG00000117500, intron 1 of 3)	-7355
chr1:93419641-93419811	171	93419755	8.27	5.88595	4.59271	1	93448131	93554659	106529	1	54874	ENSG00000137942	FNBP1L	formin binding protein 1 like	ENST00000260506	Distal Intergenic	-28376
chr1:93433950-93434151	202	93434062	10.11	6.1782	4.39128	1	93448131	93554659	106529	1	54874	ENSG00000137942	FNBP1L	formin binding protein 1 like	ENST00000260506	Distal Intergenic	-14069
chr1:93435188-93435357	170	93435300	4.59	2.40411	2.77174	1	93448131	93554659	106529	1	54874	ENSG00000137942	FNBP1L	formin binding protein 1 like	ENST00000260506	Distal Intergenic	-12831
chr1:93478174-93478312	139	93478275	6.43	4.03212	3.68223	1	93488333	93488452	120	2	100873291	ENSG00000212601	RNA5SP53	RNA, 5S ribosomal pseudogene 53	ENST00000391299	Intron (ENST00000260506/ENSG00000137942, intron 1 of 13)	10177
chr1:93520745-93520935	191	93520857	6.43	4.03212	3.68223	1	93529710	93552579	22870	1	54874	ENSG00000137942	FNBP1L	formin binding protein 1 like	ENST00000424449	Intron (ENST00000260506/ENSG00000137942, intron 2 of 13)	-8853
chr1:93588975-93589159	185	93588991	6.43	4.03212	3.68223	1	93589083	93590378	1296	2	8412	ENSG00000137936	BCAR3	BCAR3 adaptor protein, NSP family member	ENST00000490377	Promoter (1-2kb)	1387
chr1:93605016-93605154	139	93605111	6.43	4.03212	3.68223	1	93561786	93614097	52312	2	8412	ENSG00000137936	BCAR3	BCAR3 adaptor protein, NSP family member	ENST00000370247	Intron (ENST00000417401/ENSG00000224093, intron 2 of 2)	8986
chr1:93642710-93642904	195	93642804	6.43	4.03212	3.68223	1	93592306	93648822	56517	2	8412	ENSG00000137936	BCAR3	BCAR3 adaptor protein, NSP family member	ENST00000479503	Intron (ENST00000260502/ENSG00000137936, intron 2 of 11)	6018
chr1:93697327-93697537	211	93697459	7.35	4.93414	4.13747	1	93561791	93681829	120039	2	8412	ENSG00000137936	BCAR3	BCAR3 adaptor protein, NSP family member	ENST00000260502	Intron (ENST00000370244/ENSG00000137936, intron 3 of 13)	-15630
chr1:93747190-93747328	139	93747292	6.43	4.03212	3.68223	1	93752924	93775444	22521	2		ENSG00000230439			ENST00000433544	Intron (ENST00000370244/ENSG00000137936, intron 2 of 13)	28152
chr1:93832229-93832367	139	93832320	5.51	3.18612	3.22698	1	93720189	93845712	125524	2	8412	ENSG00000137936	BCAR3	BCAR3 adaptor protein, NSP family member	ENST00000469315	Intron (ENST00000370244/ENSG00000137936, intron 2 of 13)	13392
chr1:93846783-93846921	139	93846858	6.43	2.34354	2.47693	1	93846832	93846911	80	1	100126348	ENSG00000211575	MIR760	microRNA 760	ENST00000390220	Promoter (<=1kb)	26
chr1:93855624-93855820	197	93855683	5.51	3.18612	3.22698	1	93847174	93848939	1766	1		ENSG00000260464			ENST00000565336	Distal Intergenic	8509
chr1:93916079-93916217	139	93916106	6.43	3.49262	3.30111	1	93921268	93921667	400	2	100874508	ENSG00000223490	CHCHD2P5	coiled-coil-helix-coiled-coil-helix domain containing 2 pseudogene 5	ENST00000421414	Distal Intergenic	5561
chr1:93956650-93956788	139	93956786	6.43	2.34354	2.47693	1	93934479	93935244	766	2		ENSG00000233129			ENST00000438864	Distal Intergenic	-21542
chr1:94015111-94015249	139	94015210	6.43	4.03212	3.68223	1	94001508	94010929	9422	2	24	ENSG00000198691	ABCA4	ATP binding cassette subfamily A member 4	ENST00000465352	Intron (ENST00000536513/ENSG00000198691, intron 15 of 27)	-4281
chr1:94046089-94046227	139	94046127	7.35	2.9599	2.78316	1	94059469	94061439	1971	2	24	ENSG00000198691	ABCA4	ATP binding cassette subfamily A member 4	ENST00000472033	Intron (ENST00000536513/ENSG00000198691, intron 1 of 27)	15312
chr1:94109662-94109918	257	94109800	4.59	2.40411	2.77174	1	93992837	94121132	128296	2	24	ENSG00000198691	ABCA4	ATP binding cassette subfamily A member 4	ENST00000370225	Intron (ENST00000370225/ENSG00000198691, intron 3 of 49)	11332
chr1:94128807-94128945	139	94128823	6.43	3.79881	3.51837	1	93992837	94121132	128296	2	24	ENSG00000198691	ABCA4	ATP binding cassette subfamily A member 4	ENST00000370225	Distal Intergenic	-7691
chr1:94302442-94302597	156	94302516	6.43	2.34354	2.47693	1	94302038	94303022	985	1		ENSG00000178596			ENST00000429913	Promoter (<=1kb)	478
chr1:94429631-94430015	385	94429719	6.43	4.03212	3.68223	1	94418831	94475694	56864	1	5825	ENSG00000117528	ABCD3	ATP binding cassette subfamily D member 3	ENST00000468860	Intron (ENST00000370214/ENSG00000117528, intron 1 of 22)	10888
chr1:94580479-94580674	196	94580555	7.35	4.66316	3.95335	1	94585556	94592297	6742	2		ENSG00000223675			ENST00000413541	Distal Intergenic	11742
chr1:94592128-94592266	139	94592162	5.51	3.18612	3.22698	1	94585556	94592297	6742	2		ENSG00000223675			ENST00000413541	Promoter (<=1kb)	135
chr1:94629507-94629728	222	94629519	7.35	2.9599	2.78316	1	94621151	94624184	3034	2	101928079	ENSG00000224081	SLC44A3-AS1	SLC44A3 antisense RNA 1	ENST00000435559	Intron (ENST00000634870/ENSG00000224081, intron 4 of 5)	-5335
chr1:94727247-94727385	139	94727315	7.35	4.93414	4.13747	1	94672897	94732345	59449	2	101928079	ENSG00000224081	SLC44A3-AS1	SLC44A3 antisense RNA 1	ENST00000432162	Intron (ENST00000634870/ENSG00000224081, intron 2 of 5)	5030
chr1:94877762-94877900	139	94877840	6.43	4.03212	3.68223	1	94867331	94895052	27722	1	126969	ENSG00000143036	SLC44A3	solute carrier family 44 member 3	ENST00000532670	Intron (ENST00000446120/ENSG00000143036, intron 11 of 13)	10509
chr1:95324349-95324487	139	95324445	7.35	4.93414	4.13747	1	95310928	95318263	7336	2	100996630	ENSG00000228504	LINC01760	long intergenic non-protein coding RNA 1760	ENST00000423410	Distal Intergenic	-6182
chr1:95391112-95391423	312	95391192	6.43	4.03212	3.68223	1	95356229	95381000	24772	2		ENSG00000237954			ENST00000426881	Distal Intergenic	-10192
chr1:95404198-95404337	140	95404285	8.27	4.81228	3.8779	1	95356229	95381000	24772	2		ENSG00000237954			ENST00000426881	Distal Intergenic	-23285
chr1:95407578-95407738	161	95407674	8.27	5.17048	4.11736	1	95356229	95381000	24772	2		ENSG00000237954			ENST00000426881	Distal Intergenic	-26674
chr1:95418266-95418497	232	95418308	7.35	3.99357	3.49351	1	95356229	95381000	24772	2		ENSG00000237954			ENST00000426881	Distal Intergenic	-37308
chr1:95449085-95449311	227	95449187	5.51	2.73391	2.89299	1	95474737	95479356	4620	1	440594	ENSG00000233907	LINC01761	long intergenic non-protein coding RNA 1761	ENST00000424943	Distal Intergenic	-25550
chr1:95725068-95725231	164	95725095	6.43	4.03212	3.68223	1	95743096	95759470	16375	1		ENSG00000271252			ENST00000603401	Intron (ENST00000456933/ENSG00000228971, intron 2 of 3)	-18001
chr1:95839877-95840015	139	95839989	8.27	3.94713	3.30181	1	95743096	95759470	16375	1		ENSG00000271252			ENST00000603401	Distal Intergenic	96893
chr1:95852537-95852675	139	95852592	9.19	4.33257	3.39562	1	95937901	96022866	84966	1	102723661	ENSG00000237435	LINC02790	long intergenic non-protein coding RNA 2790	ENST00000442558	Distal Intergenic	-85309
chr1:95974811-95975000	190	95974867	5.51	3.18612	3.22698	1	95991986	96022781	30796	1	102723661	ENSG00000237435	LINC02790	long intergenic non-protein coding RNA 2790	ENST00000593954	Intron (ENST00000442558/ENSG00000237435, intron 1 of 1)	-17119
chr1:96029004-96029278	275	96029172	11.02	3.03847	2.40484	1	96010696	96022678	11983	1	102723661	ENSG00000237435	LINC02790	long intergenic non-protein coding RNA 2790	ENST00000631091	Distal Intergenic	18476
chr1:96071270-96071408	139	96071379	6.43	4.03212	3.68223	1	96010696	96022678	11983	1	102723661	ENSG00000237435	LINC02790	long intergenic non-protein coding RNA 2790	ENST00000631091	Distal Intergenic	60683
chr1:96147220-96147358	139	96147284	7.35	4.93414	4.13747	1	96225901	96226060	160	1	106480192	ENSG00000200800	RNU1-130P	RNA, U1 small nuclear 130, pseudogene	ENST00000363930	Distal Intergenic	-78617
chr1:96149342-96149523	182	96149468	7.35	4.93414	4.13747	1	96225901	96226060	160	1	106480192	ENSG00000200800	RNU1-130P	RNA, U1 small nuclear 130, pseudogene	ENST00000363930	Distal Intergenic	-76433
chr1:96153082-96153355	274	96153189	6.43	3.49262	3.30111	1	96225901	96226060	160	1	106480192	ENSG00000200800	RNU1-130P	RNA, U1 small nuclear 130, pseudogene	ENST00000363930	Distal Intergenic	-72712
chr1:96223660-96223798	139	96223673	6.43	3.49262	3.30111	1	96225901	96226060	160	1	106480192	ENSG00000200800	RNU1-130P	RNA, U1 small nuclear 130, pseudogene	ENST00000363930	Promoter (2-3kb)	-2228
chr1:96246327-96246509	183	96246503	7.35	2.9599	2.78316	1	96225901	96226060	160	1	106480192	ENSG00000200800	RNU1-130P	RNA, U1 small nuclear 130, pseudogene	ENST00000363930	Distal Intergenic	20602
chr1:96278108-96278285	178	96278186	10.11	5.4895	3.95637	1	96225901	96226060	160	1	106480192	ENSG00000200800	RNU1-130P	RNA, U1 small nuclear 130, pseudogene	ENST00000363930	Intron (ENST00000435311/ENSG00000231987, intron 5 of 5)	52285
chr1:96288614-96288752	139	96288672	6.43	2.34354	2.47693	1	96225901	96226060	160	1	106480192	ENSG00000200800	RNU1-130P	RNA, U1 small nuclear 130, pseudogene	ENST00000363930	Intron (ENST00000435311/ENSG00000231987, intron 5 of 5)	62771
chr1:96438743-96438881	139	96438811	6.43	3.61009	3.38471	1	96446930	96448318	1389	1		ENSG00000228502			ENST00000415278	Distal Intergenic	-8119
chr1:96574773-96574911	139	96574817	7.35	4.93414	4.13747	1	96583209	96583527	319	1	106481862	ENSG00000241992	RN7SL831P	RNA, 7SL, cytoplasmic 831, pseudogene	ENST00000460344	Distal Intergenic	-8392
chr1:96617381-96617609	229	96617390	6.43	4.03212	3.68223	1	96584422	96584727	306	2	100286918	ENSG00000234226	NDUFS5P2	NADH:ubiquinone oxidoreductase subunit S5 pseudogene 2	ENST00000484004	Distal Intergenic	-32663
chr1:96651815-96651953	139	96651884	7.35	4.93414	4.13747	1	96678874	96679620	747	2	653702	ENSG00000137970	RPL7P9	ribosomal protein L7 pseudogene 9	ENST00000468715	Distal Intergenic	27736
chr1:96699492-96699630	139	96699623	5.51	3.18612	3.22698	1	96695856	96696167	312	2	106479216	ENSG00000223229	RN7SKP270	RN7SK pseudogene 270	ENST00000411297	Distal Intergenic	-3456
chr1:96763381-96763519	139	96763465	5.51	3.18612	3.22698	1	96784948	96812928	27981	1	58155	ENSG00000117569	PTBP2	polypyrimidine tract binding protein 2	ENST00000459735	Intron (ENST00000482253/ENSG00000117569, intron 2 of 12)	-21483
chr1:96873167-96873379	213	96873251	6.43	2.34354	2.47693	1	96806811	96812928	6118	1	58155	ENSG00000117569	PTBP2	polypyrimidine tract binding protein 2	ENST00000462433	Distal Intergenic	66440
chr1:96914246-96914440	195	96914327	7.35	4.93414	4.13747	1	96806811	96812928	6118	1	58155	ENSG00000117569	PTBP2	polypyrimidine tract binding protein 2	ENST00000462433	Distal Intergenic	107516
chr1:96928402-96928540	139	96928450	8.27	5.88595	4.59271	1	96806811	96812928	6118	1	58155	ENSG00000117569	PTBP2	polypyrimidine tract binding protein 2	ENST00000462433	Distal Intergenic	121639
chr1:97043691-97044165	475	97043786	6.43	4.03212	3.68223	1	97095923	97322955	227033	1	100873932	ENSG00000232878	DPYD-AS1	DPYD antisense RNA 1	ENST00000422980	Distal Intergenic	-52137
chr1:97057126-97057264	139	97057246	6.43	2.34354	2.47693	1	97095923	97322955	227033	1	100873932	ENSG00000232878	DPYD-AS1	DPYD antisense RNA 1	ENST00000422980	Distal Intergenic	-38677
chr1:97287151-97287311	161	97287219	7.35	4.93414	4.13747	1	97265446	97296147	30702	1	100873932	ENSG00000232878	DPYD-AS1	DPYD antisense RNA 1	ENST00000630798	Intron (ENST00000422980/ENSG00000232878, intron 2 of 4)	21773
chr1:97439970-97440108	139	97440018	7.35	4.93414	4.13747	1	97394154	97420141	25988	2		ENSG00000232542			ENST00000424982	Intron (ENST00000370192/ENSG00000188641, intron 14 of 22)	-19877
chr1:97464831-97464969	139	97464856	7.35	4.30683	3.70923	1	97394154	97420141	25988	2		ENSG00000232542			ENST00000424982	Intron (ENST00000370192/ENSG00000188641, intron 13 of 22)	-44715
chr1:97994425-97994563	139	97994465	5.51	2.73391	2.89299	1	97883264	97995000	111737	2	1806	ENSG00000188641	DPYD	dihydropyrimidine dehydrogenase	ENST00000646851	Promoter (<=1kb)	535
chr1:98563431-98563641	211	98563452	6.43	2.34354	2.47693	1	98660388	98661059	672	2		ENSG00000280040			ENST00000623685	Distal Intergenic	97607
chr1:98712833-98712971	139	98712896	5.51	3.18612	3.22698	1	98662223	98691577	29355	1	51375	ENSG00000162627	SNX7	sorting nexin 7	ENST00000454199	Intron (ENST00000529992/ENSG00000162627, intron 6 of 7)	50673
chr1:99036660-99036825	166	99036753	11.02	5.86499	4.00808	1	99008218	99008474	257	1		ENSG00000227034			ENST00000457507	Intron (ENST00000425113/ENSG00000232825, intron 1 of 2)	28535
chr1:99162298-99162509	212	99162412	4.59	2.40411	2.77174	1	99263953	99309590	45638	1	9890	ENSG00000117600	PLPPR4	phospholipid phosphatase related 4	ENST00000370185	Distal Intergenic	-101541
chr1:99331774-99331912	139	99331813	8.27	5.88595	4.59271	1	99298864	99309590	10727	1	9890	ENSG00000117600	PLPPR4	phospholipid phosphatase related 4	ENST00000370184	Distal Intergenic	32949
chr1:99444109-99444247	139	99444238	5.51	3.18612	3.22698	1	99464378	99464776	399	1	124904580	ENSG00000233983	LOC124904580	CXXC motif containing zinc binding protein-like	ENST00000432923	Distal Intergenic	-20140
chr1:99536050-99536188	139	99536158	4.59	2.40411	2.77174	1	99472415	99534015	61601	2	101928270	ENSG00000224445	LINC01708	long intergenic non-protein coding RNA 1708	ENST00000438829	Promoter (2-3kb)	-2143
chr1:99823328-99823488	161	99823410	8.27	5.88595	4.59271	1	99842610	99842761	152	1		ENSG00000231996			ENST00000412047	Distal Intergenic	-19200
chr1:99979601-99979739	139	99979611	5.51	3.18612	3.22698	1	99978939	99979045	107	1	106479897	ENSG00000212248	RNU6-750P	RNA, U6 small nuclear 750, pseudogene	ENST00000390946	Promoter (<=1kb)	672
chr1:100603534-100603704	171	100603656	7.35	4.93414	4.13747	1	100586649	100587431	783	2	100270897	ENSG00000213421	RPL7AP17	ribosomal protein L7a pseudogene 17	ENST00000455141	Distal Intergenic	-16225
chr1:100647760-100647912	153	100647796	8.27	5.17048	4.11736	1	100651947	100652267	321	1		ENSG00000224685			ENST00000435130	Distal Intergenic	-4151
chr1:100668439-100668618	180	100668544	8.27	5.17048	4.11736	1	100651947	100652267	321	1		ENSG00000224685			ENST00000435130	Distal Intergenic	16597
chr1:100682322-100682491	170	100682395	9.19	5.67534	4.26228	1	100651947	100652267	321	1		ENSG00000224685			ENST00000435130	Distal Intergenic	30448
chr1:100691616-100691853	238	100691738	7.35	3.99357	3.49351	1	100719742	100738613	18872	1	7412	ENSG00000162692	VCAM1	vascular cell adhesion molecule 1	ENST00000370119	Distal Intergenic	-28004
chr1:100801815-100801990	176	100801848	4.59	2.40411	2.77174	1	100735175	100739039	3865	1	7412	ENSG00000162692	VCAM1	vascular cell adhesion molecule 1	ENST00000603679	Distal Intergenic	66673
chr1:100889509-100889755	247	100889635	6.43	3.22406	3.10912	1	100874160	100894664	20505	2	2135	ENSG00000162694	EXTL2	exostosin like glycosyltransferase 2	ENST00000450240	Intron (ENST00000535414/ENSG00000162694, intron 1 of 3)	5029
chr1:100889859-100890235	377	100890042	10.11	5.08049	3.70185	1	100874160	100894664	20505	2	2135	ENSG00000162694	EXTL2	exostosin like glycosyltransferase 2	ENST00000450240	Intron (ENST00000535414/ENSG00000162694, intron 1 of 3)	4622
chr1:100895555-100895745	191	100895719	4.59	2.40411	2.77174	1	100872387	100895998	23612	2	2135	ENSG00000162694	EXTL2	exostosin like glycosyltransferase 2	ENST00000370114	Promoter (<=1kb)	279
chr1:101315203-101315341	139	101315228	5.51	3.18612	3.22698	1	101323337	101350176	26840	1	104355286	ENSG00000231671	LINC01307	long intergenic non-protein coding RNA 1307	ENST00000454466	Distal Intergenic	-8109
chr1:101362769-101363023	255	101362826	7.35	4.93414	4.13747	1	101350049	101390303	40255	1	104355286	ENSG00000231671	LINC01307	long intergenic non-protein coding RNA 1307	ENST00000444327	Intron (ENST00000439146/ENSG00000231671, intron 4 of 4)	12777
chr1:101387212-101387462	251	101387372	7.35	4.66316	3.95335	1	101350049	101390303	40255	1	104355286	ENSG00000231671	LINC01307	long intergenic non-protein coding RNA 1307	ENST00000444327	Intron (ENST00000444327/ENSG00000231671, intron 1 of 1)	37323
chr1:101435761-101435952	192	101435899	4.59	2.40411	2.77174	1	101350049	101390303	40255	1	104355286	ENSG00000231671	LINC01307	long intergenic non-protein coding RNA 1307	ENST00000444327	Distal Intergenic	85850
chr1:101472692-101472830	139	101472798	6.43	2.34354	2.47693	1	101350049	101390303	40255	1	104355286	ENSG00000231671	LINC01307	long intergenic non-protein coding RNA 1307	ENST00000444327	Distal Intergenic	122749
chr1:101656925-101657195	271	101657195	6.43	2.34354	2.47693	1	101639586	101787572	147987	1	105378872	ENSG00000226715	LINC01709	long intergenic non-protein coding RNA 1709	ENST00000635702	Intron (ENST00000415532/ENSG00000226715, intron 1 of 2)	17609
chr1:101774963-101775101	139	101774984	7.35	2.9599	2.78316	1	101786340	101787219	880	2	730029	ENSG00000183298	RPSAP19	ribosomal protein SA pseudogene 19	ENST00000431241	Intron (ENST00000635702/ENSG00000226715, intron 5 of 6)	12235
chr1:101984492-101984675	184	101984599	7.35	4.93414	4.13747	1	101803486	101996905	193420	2	118427	ENSG00000118733	OLFM3	olfactomedin 3	ENST00000462354	Intron (ENST00000370103/ENSG00000118733, intron 1 of 5)	12306
chr1:102058281-102058419	139	102058307	5.51	3.18612	3.22698	1	101802574	101997030	194457	2	118427	ENSG00000118733	OLFM3	olfactomedin 3	ENST00000370103	Distal Intergenic	-61277
chr1:102384837-102385198	362	102385000	7.35	4.66316	3.95335	1	102199739	102389630	189892	2		ENSG00000233359			ENST00000447916	Intron (ENST00000447916/ENSG00000233359, intron 4 of 5)	4630
chr1:102393265-102393403	139	102393368	6.43	4.03212	3.68223	1	102199739	102389630	189892	2		ENSG00000233359			ENST00000447916	Distal Intergenic	-3738
chr1:102675412-102675645	234	102675543	5.51	3.18612	3.22698	1	102763322	102853842	90521	2		ENSG00000230864			ENST00000414418	Distal Intergenic	178299
chr1:102773682-102773820	139	102773717	5.51	3.18612	3.22698	1	102763322	102853842	90521	2		ENSG00000230864			ENST00000414418	Intron (ENST00000414418/ENSG00000230864, intron 2 of 6)	80125
chr1:102826568-102826763	196	102826699	8.27	5.17048	4.11736	1	102763322	102853842	90521	2		ENSG00000230864			ENST00000414418	Intron (ENST00000414418/ENSG00000230864, intron 1 of 6)	27143
chr1:102826963-102827316	354	102826996	6.43	4.03212	3.68223	1	102763322	102853842	90521	2		ENSG00000230864			ENST00000414418	Intron (ENST00000414418/ENSG00000230864, intron 1 of 6)	26846
chr1:102853519-102853745	227	102853629	7.35	4.66316	3.95335	1	102763322	102853842	90521	2		ENSG00000230864			ENST00000414418	Promoter (<=1kb)	213
chr1:102872059-102872197	139	102872161	5.51	3.18612	3.22698	1	102877717	102880018	2302	2	1301	ENSG00000060718	COL11A1	collagen type XI alpha 1 chain	ENST00000470170	Distal Intergenic	7857
chr1:102872366-102872504	139	102872427	7.35	4.93414	4.13747	1	102877717	102880018	2302	2	1301	ENSG00000060718	COL11A1	collagen type XI alpha 1 chain	ENST00000470170	Distal Intergenic	7591
chr1:103569606-103569785	180	103569666	6.43	2.34354	2.47693	1	103569553	103570674	1122	1		ENSG00000236085			ENST00000425123	Promoter (<=1kb)	113
chr1:103587674-103587866	193	103587805	6.43	4.03212	3.68223	1	103577387	103579534	2148	1	280	ENSG00000240038	AMY2B	amylase alpha 2B	ENST00000481821	Distal Intergenic	10418
chr1:103645177-103645434	258	103645279	7.35	4.40876	3.77924	1	103655290	103658604	3315	1	276	ENSG00000237763	AMY1A	amylase alpha 1A	ENST00000430659	Distal Intergenic	-10011
chr1:103652366-103652676	311	103652548	9.19	5.18217	3.94137	1	103655290	103658604	3315	1	276	ENSG00000237763	AMY1A	amylase alpha 1A	ENST00000430659	Promoter (2-3kb)	-2742
chr1:103717582-103717720	139	103717649	9.19	4.18477	3.30206	1	103713723	103719871	6149	1	281	ENSG00000227408	AMYP1	amylase alpha pseudogene 1	ENST00000440059	Intron (ENST00000440059/ENSG00000227408, intron 4 of 6)	3926
chr1:103783820-103783991	172	103783904	6.43	4.03212	3.68223	1	103750406	103758690	8285	1	278	ENSG00000187733	AMY1C	amylase alpha 1C	ENST00000370079	Distal Intergenic	33498
chr1:103835458-103835664	207	103835562	5.51	3.18612	3.22698	1	103750406	103758690	8285	1	278	ENSG00000187733	AMY1C	amylase alpha 1C	ENST00000370079	Distal Intergenic	85156
chr1:103960491-103960731	241	103960581	7.35	3.4654	3.12949	1	103926567	103927806	1240	1	100131348	ENSG00000225191	LOC100131348	adaptor related protein complex 2 subunit beta 1 pseudogene	ENST00000441083	Distal Intergenic	34014
chr1:104011436-104011574	139	104011536	6.43	4.03212	3.68223	1	104072983	104126914	53932	1	100129138	ENSG00000215869	LOC100129138	THAP domain containing 3 pseudogene	ENST00000634580	Distal Intergenic	-61447
chr1:104019018-104019158	141	104019108	6.43	4.03212	3.68223	1	104072983	104126914	53932	1	100129138	ENSG00000215869	LOC100129138	THAP domain containing 3 pseudogene	ENST00000634580	Distal Intergenic	-53875
chr1:104056936-104057074	139	104057004	6.43	4.03212	3.68223	1	104072983	104126914	53932	1	100129138	ENSG00000215869	LOC100129138	THAP domain containing 3 pseudogene	ENST00000634580	Distal Intergenic	-15979
chr1:104462769-104462949	181	104462864	7.35	2.9599	2.78316	1	104153306	104153830	525	2		ENSG00000228347			ENST00000432567	Distal Intergenic	-309034
chr1:104466567-104466742	176	104466670	5.51	2.99029	3.08339	1	104153306	104153830	525	2		ENSG00000228347			ENST00000432567	Distal Intergenic	-312840
chr1:104582087-104582295	209	104582216	5.51	2.99029	3.08339	1	104153306	104153830	525	2		ENSG00000228347			ENST00000432567	Distal Intergenic	-428386
chr1:104663999-104664141	143	104664013	6.43	4.03212	3.68223	1	104153306	104153830	525	2		ENSG00000228347			ENST00000432567	Distal Intergenic	-510183
chr1:104736181-104736319	139	104736232	10.11	4.66114	3.44465	1	104153306	104153830	525	2		ENSG00000228347			ENST00000432567	Distal Intergenic	-582402
chr1:104831809-104831947	139	104831846	7.35	4.93414	4.13747	1	105433994	105434821	828	1	359941	ENSG00000225036	CDK4P1	cyclin dependent kinase 4 pseudogene 1	ENST00000454213	Distal Intergenic	-602148
chr1:104849230-104849368	139	104849286	6.43	4.03212	3.68223	1	105433994	105434821	828	1	359941	ENSG00000225036	CDK4P1	cyclin dependent kinase 4 pseudogene 1	ENST00000454213	Distal Intergenic	-584708
chr1:104940620-104940779	160	104940688	7.35	2.9599	2.78316	1	105433994	105434821	828	1	359941	ENSG00000225036	CDK4P1	cyclin dependent kinase 4 pseudogene 1	ENST00000454213	Distal Intergenic	-493306
chr1:104985290-104985498	209	104985364	7.35	2.9599	2.78316	1	105433994	105434821	828	1	359941	ENSG00000225036	CDK4P1	cyclin dependent kinase 4 pseudogene 1	ENST00000454213	Distal Intergenic	-448630
chr1:105141492-105141723	232	105141600	8.27	5.88595	4.59271	1	105433994	105434821	828	1	359941	ENSG00000225036	CDK4P1	cyclin dependent kinase 4 pseudogene 1	ENST00000454213	Distal Intergenic	-292394
chr1:105227793-105228153	361	105227886	9.19	6.88252	5.04795	1	105433994	105434821	828	1	359941	ENSG00000225036	CDK4P1	cyclin dependent kinase 4 pseudogene 1	ENST00000454213	Distal Intergenic	-206108
chr1:105437519-105437846	328	105437609	7.35	4.93414	4.13747	1	105433994	105434821	828	1	359941	ENSG00000225036	CDK4P1	cyclin dependent kinase 4 pseudogene 1	ENST00000454213	Downstream (2-3kb)	3615
chr1:105597241-105597379	139	105597323	6.43	4.03212	3.68223	1	105590039	105606003	15965	2	101928476	ENSG00000230768	LINC01676	long intergenic non-protein coding RNA 1676	ENST00000623447	Intron (ENST00000600656/ENSG00000230768, intron 2 of 3)	8680
chr1:105630599-105630846	248	105630736	4.59	2.40411	2.77174	1	105602152	105618958	16807	2	101928476	ENSG00000230768	LINC01676	long intergenic non-protein coding RNA 1676	ENST00000435253	Distal Intergenic	-11778
chr1:105910176-105910342	167	105910215	5.51	3.18612	3.22698	1	105891739	105893517	1779	1	401957	ENSG00000232952	LOC401957	matrin 3 pseudogene	ENST00000415279	Distal Intergenic	18476
chr1:105926333-105926471	139	105926380	6.43	4.03212	3.68223	1	105927624	105952894	25271	2		ENSG00000233047			ENST00000446693	Distal Intergenic	26514
chr1:105958242-105958436	195	105958343	8.27	4.49327	3.66476	1	105956740	106063067	106328	1		ENSG00000237480			ENST00000635233	Promoter (1-2kb)	1603
chr1:105981816-105981984	169	105981886	8.27	5.17048	4.11736	1	105956740	106063067	106328	1		ENSG00000237480			ENST00000635233	Intron (ENST00000635570/ENSG00000237480, intron 3 of 7)	25146
chr1:106113835-106114041	207	106113927	6.43	3.79881	3.51837	1	106080801	106081379	579	2		ENSG00000230932			ENST00000415580	Intron (ENST00000634868/ENSG00000237480, intron 5 of 5)	-32548
chr1:106120620-106120758	139	106120706	5.51	2.99029	3.08339	1	106080801	106081379	579	2		ENSG00000230932			ENST00000415580	Intron (ENST00000634868/ENSG00000237480, intron 5 of 5)	-39327
chr1:106120937-106121075	139	106120976	7.35	4.30683	3.70923	1	106080801	106081379	579	2		ENSG00000230932			ENST00000415580	Intron (ENST00000634868/ENSG00000237480, intron 5 of 5)	-39597
chr1:106121488-106121674	187	106121600	5.51	3.18612	3.22698	1	106080801	106081379	579	2		ENSG00000230932			ENST00000415580	Intron (ENST00000634868/ENSG00000237480, intron 5 of 5)	-40221
chr1:106150161-106150300	140	106150189	7.35	4.93414	4.13747	1	106080801	106081379	579	2		ENSG00000230932			ENST00000415580	Distal Intergenic	-68810
chr1:106291315-106291553	239	106291388	5.51	3.18612	3.22698	1	106080801	106081379	579	2		ENSG00000230932			ENST00000415580	Distal Intergenic	-210009
chr1:106349196-106349357	162	106349276	5.51	2.73391	2.89299	1	106544342	106544744	403	2		ENSG00000270342			ENST00000604628	Distal Intergenic	195468
chr1:106412716-106412854	139	106412831	6.43	4.03212	3.68223	1	106544342	106544744	403	2		ENSG00000270342			ENST00000604628	Distal Intergenic	131913
chr1:106479760-106479917	158	106479796	7.35	4.66316	3.95335	1	106544342	106544744	403	2		ENSG00000270342			ENST00000604628	Distal Intergenic	64948
chr1:106586708-106586846	139	106586825	7.35	4.66316	3.95335	1	106544342	106544744	403	2		ENSG00000270342			ENST00000604628	Distal Intergenic	-42081
chr1:106594318-106594471	154	106594375	8.27	5.88595	4.59271	1	106544342	106544744	403	2		ENSG00000270342			ENST00000604628	Distal Intergenic	-49631
chr1:106619744-106620132	389	106620062	8.27	3.62443	3.08939	1	106544342	106544744	403	2		ENSG00000270342			ENST00000604628	Distal Intergenic	-75318
chr1:106853769-106853934	166	106853835	6.43	3.49262	3.30111	1	106818239	106838167	19929	1		ENSG00000237460			ENST00000415910	Distal Intergenic	35596
chr1:106974114-106974360	247	106974319	5.51	3.18612	3.22698	1	107056679	107059294	2616	1	55170	ENSG00000198890	PRMT6	protein arginine methyltransferase 6	ENST00000370078	Distal Intergenic	-82360
chr1:106981611-106981814	204	106981700	8.27	5.88595	4.59271	1	107056679	107059294	2616	1	55170	ENSG00000198890	PRMT6	protein arginine methyltransferase 6	ENST00000370078	Distal Intergenic	-74979
chr1:107045752-107045890	139	107045801	6.43	4.03212	3.68223	1	107056679	107059294	2616	1	55170	ENSG00000198890	PRMT6	protein arginine methyltransferase 6	ENST00000370078	Distal Intergenic	-10878
chr1:107524340-107524478	139	107524444	5.51	3.18612	3.22698	1	107505203	107505448	246	1		ENSG00000224550			ENST00000416095	Distal Intergenic	19241
chr1:107543654-107543898	245	107543783	5.51	3.18612	3.22698	1	107505203	107505448	246	1		ENSG00000224550			ENST00000416095	Distal Intergenic	38580
chr1:107926096-107926234	139	107926133	6.43	4.03212	3.68223	1	107897223	107897304	82	1	102465839	ENSG00000275455	MIR7852	microRNA 7852	ENST00000617442	Intron (ENST00000370056/ENSG00000134215, intron 1 of 26)	28910
chr1:107970009-107970299	291	107970215	5.51	3.18612	3.22698	1	107571160	107965144	393985	2	10451	ENSG00000134215	VAV3	vav guanine nucleotide exchange factor 3	ENST00000370056	Intron (ENST00000438318/ENSG00000230489, intron 1 of 2)	-5071
chr1:108031123-108031272	150	108031242	8.27	5.17048	4.11736	1	108040263	108074519	34257	1		ENSG00000226822			ENST00000419428	Distal Intergenic	-9021
chr1:108160191-108160384	194	108160314	5.51	3.18612	3.22698	1	108134823	108192818	57996	2	29957	ENSG00000085491	SLC25A24	solute carrier family 25 member 24	ENST00000370041	Intron (ENST00000565488/ENSG00000085491, intron 4 of 9)	32504
chr1:108273136-108273326	191	108273255	11.02	8.9942	5.95843	1	108273139	108337387	64249	1		ENSG00000241361			ENST00000434803	Promoter (<=1kb)	116
chr1:108363950-108364271	322	108364180	9.19	2.95763	2.54671	1	108375838	108410814	34977	1		ENSG00000243967			ENST00000357046	Distal Intergenic	-11658
chr1:108374577-108374794	218	108374674	6.43	3.79881	3.51837	1	108375838	108410814	34977	1		ENSG00000243967			ENST00000357046	Promoter (1-2kb)	-1164
chr1:108388985-108389175	191	108389104	6.43	4.03212	3.68223	1	108376119	108385897	9779	1		ENSG00000243967			ENST00000545941	Intron (ENST00000357046/ENSG00000243967, intron 9 of 9)	12985
chr1:108421540-108421880	341	108421581	9.19	6.88252	5.04795	1	108383736	108421295	37560	2	100422608	ENSG00000238118	SLC25A24P2	SLC25A24 pseudogene 2	ENST00000415059	Promoter (<=1kb)	-286
chr1:108490168-108490337	170	108490232	8.27	3.71074	3.14602	1	108495475	108501144	5670	2		ENSG00000283354			ENST00000637607	Distal Intergenic	10912
chr1:108536348-108536486	139	108536401	6.43	4.03212	3.68223	1	108560089	108639327	79239	1	284611	ENSG00000162636	EEIG2	EEIG family member 2	ENST00000370035	Distal Intergenic	-23688
chr1:108536597-108536735	139	108536638	6.43	4.03212	3.68223	1	108560089	108639327	79239	1	284611	ENSG00000162636	EEIG2	EEIG family member 2	ENST00000370035	Distal Intergenic	-23451
chr1:108540633-108540771	139	108540664	4.59	2.40411	2.77174	1	108560089	108639327	79239	1	284611	ENSG00000162636	EEIG2	EEIG family member 2	ENST00000370035	Distal Intergenic	-19425
chr1:108668361-108668643	283	108668574	6.43	2.34354	2.47693	1	108648295	108661526	13232	2	113802	ENSG00000162639	HENMT1	HEN methyltransferase 1	ENST00000370032	Distal Intergenic	-7048
chr1:108783025-108783163	139	108783088	6.43	2.34354	2.47693	1	108781861	108793631	11771	1	6814	ENSG00000116266	STXBP3	syntaxin binding protein 3	ENST00000495245	Promoter (1-2kb)	1227
chr1:108784873-108785053	181	108784976	6.43	3.79881	3.51837	1	108781861	108793631	11771	1	6814	ENSG00000116266	STXBP3	syntaxin binding protein 3	ENST00000495245	Intron (ENST00000370008/ENSG00000116266, intron 11 of 18)	3115
chr1:108805637-108805882	246	108805713	4.59	2.40411	2.77174	1	108796235	108807481	11247	1	6814	ENSG00000116266	STXBP3	syntaxin binding protein 3	ENST00000472099	Intron (ENST00000370008/ENSG00000116266, intron 17 of 18)	9478
chr1:108834370-108834508	139	108834389	6.43	3.79881	3.51837	1	108823276	108830734	7459	2	254268	ENSG00000162641	AKNAD1	AKNA domain containing 1	ENST00000603450	Intron (ENST00000370001/ENSG00000162641, intron 9 of 15)	-3655
chr1:108954413-108954610	198	108954531	6.43	4.03212	3.68223	1	108934658	108950448	15791	2	23155	ENSG00000121940	CLCC1	chloride channel CLIC like 1	ENST00000348264	Intron (ENST00000357393/ENSG00000274068, intron 1 of 5)	-4083
chr1:109008733-109008871	139	109008852	5.51	3.18612	3.22698	1	108992282	108992836	555	1	100132742	ENSG00000244716	RPL17P7	ribosomal protein L17 pseudogene 7	ENST00000414070	Intron (ENST00000400794/ENSG00000085433, intron 5 of 14)	16570
chr1:109041784-109041922	139	109041848	7.35	4.93414	4.13747	1	108970214	109041986	71773	2	22911	ENSG00000085433	WDR47	WD repeat domain 47	ENST00000400794	Promoter (<=1kb)	138
chr1:109049514-109049707	194	109049594	7.35	4.93414	4.13747	1	109046828	109047482	655	1		ENSG00000228054			ENST00000427731	Promoter (2-3kb)	2766
chr1:109073560-109073849	290	109073592	6.43	4.03212	3.68223	1	109062486	109075971	13486	2	6884	ENSG00000197780	TAF13	TATA-box binding protein associated factor 13	ENST00000461096	Promoter (2-3kb)	2379
chr1:109100262-109100564	303	109100337	5.51	3.18612	3.22698	1	109100193	109100612	420	1	677766	ENSG00000278249	SCARNA2	small Cajal body-specific RNA 2	ENST00000458748	Promoter (<=1kb)	144
chr1:109165243-109165411	169	109165280	6.43	2.34354	2.47693	1	109161606	109164626	3021	1	57535	ENSG00000116299	ELAPOR1	endosome-lysosome associated apoptosis and autophagy regulator 1	ENST00000533374	Intron (ENST00000531664/ENSG00000116299, intron 4 of 4)	3674
chr1:109172537-109172675	139	109172555	6.43	4.03212	3.68223	1	109161606	109164626	3021	1	57535	ENSG00000116299	ELAPOR1	endosome-lysosome associated apoptosis and autophagy regulator 1	ENST00000533374	3' UTR	10949
chr1:109177067-109177225	159	109177121	8.27	5.88595	4.59271	1	109186549	109203231	16683	1	57535	ENSG00000116299	ELAPOR1	endosome-lysosome associated apoptosis and autophagy regulator 1	ENST00000369938	Intron (ENST00000369939/ENSG00000116299, intron 7 of 21)	-9428
chr1:109217937-109218075	139	109217956	6.43	4.03212	3.68223	1	109213982	109238148	24167	1	6301	ENSG00000031698	SARS1	seryl-tRNA synthetase 1	ENST00000369923	Intron (ENST00000234677/ENSG00000031698, intron 1 of 10)	3974
chr1:109237157-109237442	286	109237295	6.43	4.03212	3.68223	1	109236231	109238169	1939	1	6301	ENSG00000031698	SARS1	seryl-tRNA synthetase 1	ENST00000468588	Promoter (1-2kb)	1064
chr1:109252094-109252232	139	109252195	6.43	3.79881	3.51837	1	109250019	109275750	25732	1	1952	ENSG00000143126	CELSR2	cadherin EGF LAG seven-pass G-type receptor 2	ENST00000271332	Promoter (2-3kb)	2176
chr1:109255610-109255774	165	109255688	6.43	3.79881	3.51837	1	109250019	109275750	25732	1	1952	ENSG00000143126	CELSR2	cadherin EGF LAG seven-pass G-type receptor 2	ENST00000271332	Intron (ENST00000271332/ENSG00000143126, intron 1 of 33)	5669
chr1:109265560-109265735	176	109265637	8.27	5.17048	4.11736	1	109265269	109266439	1171	1	1952	ENSG00000143126	CELSR2	cadherin EGF LAG seven-pass G-type receptor 2	ENST00000459940	Promoter (<=1kb)	368
chr1:109280484-109281247	764	109280940	5.51	2.99029	3.08339	1	109280809	109281679	871	2	84722	ENSG00000134222	PSRC1	proline and serine rich coiled-coil 1	ENST00000474126	Promoter (<=1kb)	739
chr1:109296968-109297115	148	109297016	7.35	4.93414	4.13747	1	109292365	109296353	3989	2	343263	ENSG00000221986	MYBPHL	myosin binding protein H like	ENST00000489706	Promoter (<=1kb)	-663
chr1:109313521-109313706	186	109313598	6.43	4.03212	3.68223	1	109313801	109316927	3127	2	6272	ENSG00000134243	SORT1	sortilin 1	ENST00000485149	3' UTR	3329
chr1:109437307-109437446	140	109437386	8.27	5.88595	4.59271	1	109411953	109426427	14475	2	5686	ENSG00000143106	PSMA5	proteasome 20S subunit alpha 5	ENST00000484563	Distal Intergenic	-10959
chr1:109453931-109454137	207	109453953	6.43	4.03212	3.68223	1	109466628	109482137	15510	1	284612	ENSG00000143028	SYPL2	synaptophysin like 2	ENST00000369872	Distal Intergenic	-12675
chr1:109486314-109486452	139	109486358	6.43	4.03212	3.68223	1	109485546	109492727	7182	1	127002	ENSG00000162650	ATXN7L2	ataxin 7 like 2	ENST00000497545	Promoter (<=1kb)	812
chr1:109491312-109491660	349	109491431	7.35	4.66316	3.95335	1	109491016	109492734	1719	1	127002	ENSG00000162650	ATXN7L2	ataxin 7 like 2	ENST00000459635	Promoter (<=1kb)	415
chr1:109495313-109495509	197	109495429	8.27	5.88595	4.59271	1	109494115	109500440	6326	1	284613	ENSG00000174151	CYB561D1	cytochrome b561 family member D1	ENST00000430195	Promoter (1-2kb)	1314
chr1:109512220-109512438	219	109512353	7.35	4.93414	4.13747	1	109507068	109509738	2671	2	57463	ENSG00000181754	AMIGO1	adhesion molecule with Ig like domain 1	ENST00000369862	Promoter (2-3kb)	-2615
chr1:109529121-109529259	139	109529239	6.43	2.34354	2.47693	1	109539872	109545833	5962	1	83873	ENSG00000156097	GPR61	G protein-coupled receptor 61	ENST00000618721	Distal Intergenic	-10633
chr1:109620018-109620210	193	109620091	7.35	2.9599	2.78316	1	109608721	109619929	11209	2	2780	ENSG00000134183	GNAT2	G protein subunit alpha transducin 2	ENST00000622865	Promoter (<=1kb)	-162
chr1:109623145-109623310	166	109623253	6.43	3.49262	3.30111	1	109623814	109631217	7404	1	271	ENSG00000116337	AMPD2	adenosine monophosphate deaminase 2	ENST00000528454	Promoter (<=1kb)	-561
chr1:109627785-109627936	152	109627909	6.43	3.76624	3.49537	1	109627774	109628535	762	1	271	ENSG00000116337	AMPD2	adenosine monophosphate deaminase 2	ENST00000529299	Promoter (<=1kb)	135
chr1:109655238-109655376	139	109655254	4.59	2.40411	2.77174	1	109656081	109661700	5620	1	2948	ENSG00000168765	GSTM4	glutathione S-transferase mu 4	ENST00000369836	Promoter (<=1kb)	-827
chr1:109659765-109659903	139	109659791	5.51	2.99029	3.08339	1	109658814	109661700	2887	1	2948	ENSG00000168765	GSTM4	glutathione S-transferase mu 4	ENST00000493395	Promoter (<=1kb)	977
chr1:109734685-109734823	139	109734711	6.43	4.03212	3.68223	1	109736975	109738143	1169	2	2947	ENSG00000134202	GSTM3	glutathione S-transferase mu 3	ENST00000476321	3' UTR	3432
chr1:109738901-109739039	139	109738962	6.43	4.03212	3.68223	1	109736975	109738143	1169	2	2947	ENSG00000134202	GSTM3	glutathione S-transferase mu 3	ENST00000476321	Promoter (<=1kb)	-819
chr1:109739681-109739828	148	109739796	7.35	2.9599	2.78316	1	109736976	109740301	3326	2	2947	ENSG00000134202	GSTM3	glutathione S-transferase mu 3	ENST00000488824	Promoter (<=1kb)	505
chr1:109795523-109795693	171	109795613	8.27	5.88595	4.59271	1	109810642	109810998	357	2		ENSG00000224927			ENST00000432147	Distal Intergenic	15385
chr1:109816029-109816459	431	109816138	11.02	5.86499	4.00808	1	109810642	109810998	357	2		ENSG00000224927			ENST00000432147	Distal Intergenic	-5140
chr1:109866786-109866924	139	109866796	5.51	3.18612	3.22698	1	109884176	109886264	2089	2		ENSG00000235005			ENST00000415166	Intron (ENST00000453347/ENSG00000228420, intron 3 of 3)	19468
chr1:109887380-109887539	160	109887514	6.43	4.03212	3.68223	1	109884176	109886264	2089	2		ENSG00000235005			ENST00000415166	Promoter (1-2kb)	-1250
chr1:109919022-109919192	171	109919084	5.51	2.8576	2.98515	1	109915657	109922549	6893	1	1435	ENSG00000184371	CSF1	colony stimulating factor 1	ENST00000526001	Intron (ENST00000527192/ENSG00000184371, intron 4 of 4)	3427
chr1:109943540-109943678	139	109943577	6.43	4.03212	3.68223	1	109915657	109922549	6893	1	1435	ENSG00000184371	CSF1	colony stimulating factor 1	ENST00000526001	Distal Intergenic	27920
chr1:110062717-110062855	139	110062760	6.43	4.00464	3.66302	1	110058340	110062555	4216	1		ENSG00000258634			ENST00000554749	Intron (ENST00000473429/ENSG00000143093, intron 12 of 13)	4420
chr1:110122487-110122625	139	110122543	6.43	4.03212	3.68223	1	110112468	110113945	1478	1	164153	ENSG00000186150	UBL4B	ubiquitin like 4B	ENST00000334179	Distal Intergenic	10075
chr1:110204318-110204456	139	110204418	6.43	4.03212	3.68223	1	110208834	110209987	1154	2		ENSG00000224965			ENST00000455967	Downstream (2-3kb)	5569
chr1:110225400-110225545	146	110225412	6.43	4.03212	3.68223	1	110223830	110229151	5322	1	3749	ENSG00000116396	KCNC4	potassium voltage-gated channel subfamily C member 4	ENST00000636402	Promoter (1-2kb)	1582
chr1:110230424-110230562	139	110230473	8.27	5.57715	4.38834	1	110223830	110229151	5322	1	3749	ENSG00000116396	KCNC4	potassium voltage-gated channel subfamily C member 4	ENST00000636402	Intron (ENST00000469655/ENSG00000116396, intron 3 of 4)	6643
chr1:110339615-110339770	156	110339716	4.59	2.40411	2.77174	1	110339466	110346677	7212	1	64783	ENSG00000162775	RBM15	RNA binding motif protein 15	ENST00000617047	Promoter (<=1kb)	250
chr1:110341540-110341678	139	110341605	7.35	2.9599	2.78316	1	110339466	110346677	7212	1	64783	ENSG00000162775	RBM15	RNA binding motif protein 15	ENST00000617047	Promoter (2-3kb)	2139
chr1:110341783-110341980	198	110341857	5.51	2.50976	2.72473	1	110339466	110346677	7212	1	64783	ENSG00000162775	RBM15	RNA binding motif protein 15	ENST00000617047	Promoter (2-3kb)	2391
chr1:110447421-110447581	161	110447473	4.59	2.40411	2.77174	1	110451200	110457354	6155	1	84432	ENSG00000143125	PROK1	prokineticin 1	ENST00000271331	Distal Intergenic	-3727
chr1:110514133-110514356	224	110514270	6.43	4.03212	3.68223	1	110517217	110519175	1959	2	3744	ENSG00000143105	KCNA10	potassium voltage-gated channel subfamily A member 10	ENST00000369771	Distal Intergenic	4905
chr1:110515468-110515606	139	110515585	5.51	2.73391	2.89299	1	110517217	110519175	1959	2	3744	ENSG00000143105	KCNA10	potassium voltage-gated channel subfamily A member 10	ENST00000369771	Distal Intergenic	3590
chr1:110538560-110538777	218	110538644	5.51	2.31162	2.57498	1	110517217	110519175	1959	2	3744	ENSG00000143105	KCNA10	potassium voltage-gated channel subfamily A member 10	ENST00000369771	Exon (ENST00000640680/ENSG00000177301, exon 4 of 9)	-19469
chr1:110547227-110547365	139	110547259	4.59	2.24543	2.6484	1	110517217	110519175	1959	2	3744	ENSG00000143105	KCNA10	potassium voltage-gated channel subfamily A member 10	ENST00000369771	Intron (ENST00000640680/ENSG00000177301, intron 3 of 8)	-28084
chr1:110566510-110566650	141	110566602	6.43	3.79881	3.51837	1	110574471	110604550	30080	2	3737	ENSG00000177301	KCNA2	potassium voltage-gated channel subfamily A member 2	ENST00000639227	Intron (ENST00000640680/ENSG00000177301, intron 3 of 8)	37948
chr1:110574585-110574723	139	110574679	6.43	4.03212	3.68223	1	110574471	110604550	30080	2	3737	ENSG00000177301	KCNA2	potassium voltage-gated channel subfamily A member 2	ENST00000639227	Exon (ENST00000639227/ENSG00000177301, exon 3 of 3)	29871
chr1:110580575-110580713	139	110580595	7.35	4.93414	4.13747	1	110574471	110604550	30080	2	3737	ENSG00000177301	KCNA2	potassium voltage-gated channel subfamily A member 2	ENST00000639227	Intron (ENST00000640680/ENSG00000177301, intron 2 of 8)	23955
chr1:110635542-110635692	151	110635679	6.43	3.79881	3.51837	1	110593580	110631474	37895	2	3737	ENSG00000177301	KCNA2	potassium voltage-gated channel subfamily A member 2	ENST00000369770	Distal Intergenic	-4205
chr1:110787569-110787849	281	110787620	7.35	4.93414	4.13747	1	110764408	110764506	99	2		ENSG00000199710			ENST00000362840	Distal Intergenic	-23114
chr1:110886618-110886763	146	110886640	9.19	6.88252	5.04795	1	110880237	110899514	19278	1	963	ENSG00000143119	CD53	CD53 molecule	ENST00000476408	Intron (ENST00000271324/ENSG00000143119, intron 1 of 7)	6403
chr1:110903673-110903883	211	110903749	6.43	2.34354	2.47693	1	110897670	110899316	1647	1	963	ENSG00000143119	CD53	CD53 molecule	ENST00000464329	Distal Intergenic	6079
chr1:110984107-110984245	139	110984164	5.51	3.18612	3.22698	1	110947185	110964079	16895	2	55791	ENSG00000121931	LRIF1	ligand dependent nuclear receptor interacting factor 1	ENST00000369763	Distal Intergenic	-20085
chr1:110987071-110987334	264	110987129	7.35	4.30683	3.70923	1	110947185	110964079	16895	2	55791	ENSG00000121931	LRIF1	ligand dependent nuclear receptor interacting factor 1	ENST00000369763	Distal Intergenic	-23050
chr1:110993047-110993185	139	110993126	7.35	4.93414	4.13747	1	111007700	111015530	7831	2		ENSG00000225672			ENST00000423082	Distal Intergenic	22404
chr1:111008315-111008630	316	111008390	7.35	4.93414	4.13747	1	111007700	111015530	7831	2		ENSG00000225672			ENST00000423082	Intron (ENST00000423082/ENSG00000225672, intron 2 of 2)	7140
chr1:111066344-111066497	154	111066428	7.35	4.66316	3.95335	1	111041834	111041925	92	1	100873292	ENSG00000252760	RNA5SP54	RNA, 5S ribosomal pseudogene 54	ENST00000516951	Distal Intergenic	24594
chr1:111096789-111096950	162	111096880	6.43	4.03212	3.68223	1	111118560	111120596	2037	2	128338	ENSG00000156171	DRAM2	DNA damage regulated autophagy modulator 2	ENST00000477588	Distal Intergenic	23716
chr1:111101642-111101892	251	111101855	9.19	5.31562	4.02802	1	111118560	111120596	2037	2	128338	ENSG00000156171	DRAM2	DNA damage regulated autophagy modulator 2	ENST00000477588	Distal Intergenic	18741
chr1:111200637-111200775	139	111200728	6.43	3.79881	3.51837	1	111187174	111200689	13516	2	79961	ENSG00000162777	DENND2D	DENN domain containing 2D	ENST00000357640	Promoter (<=1kb)	-39
chr1:111255642-111255780	139	111255764	7.35	4.66316	3.95335	1	111250254	111256715	6462	1	100420342	ENSG00000236040	CHIAP1	chitinase, acidic pseudogene 1	ENST00000456220	Intron (ENST00000456220/ENSG00000236040, intron 7 of 7)	5510
chr1:111270538-111270676	139	111270553	7.35	4.93414	4.13747	1	111280059	111286108	6050	1		ENSG00000203878			ENST00000369743	Distal Intergenic	-9506
chr1:111271336-111271580	245	111271574	5.51	3.18612	3.22698	1	111280059	111286108	6050	1		ENSG00000203878			ENST00000369743	Distal Intergenic	-8485
chr1:111312229-111312431	203	111312262	5.51	3.18612	3.22698	1	111310477	111320566	10090	1	27159	ENSG00000134216	CHIA	chitinase acidic	ENST00000430615	Promoter (1-2kb)	1785
chr1:111333058-111333225	168	111333169	11.94	8.01295	5.74985	1	111317600	111323981	6382	2		ENSG00000229283			ENST00000426321	Distal Intergenic	-9188
chr1:111335754-111335957	204	111335839	8.27	5.57715	4.38834	1	111346288	111353013	6726	1	128344	ENSG00000173947	CIMAP3	ciliary microtubule associated protein 3	ENST00000369738	Distal Intergenic	-10449
chr1:111370709-111370847	139	111370748	4.59	2.40411	2.77174	1	111353275	111367409	14135	2		ENSG00000234020			ENST00000423668	Distal Intergenic	-3339
chr1:111503623-111503761	139	111503718	4.59	2.40411	2.77174	1	111499429	111503760	4332	2	140	ENSG00000282608	ADORA3	adenosine A3 receptor	ENST00000241356	Promoter (<=1kb)	42
chr1:111607658-111607796	139	111607675	5.51	3.18612	3.22698	1	111599655	111608318	8664	2		ENSG00000231346			ENST00000450155	Promoter (<=1kb)	643
chr1:111798361-111798499	139	111798424	6.43	3.49262	3.30111	1	111762417	111765830	3414	1	11218	ENSG00000064703	DDX20	DEAD-box helicase 20	ENST00000534200	Intron (ENST00000369697/ENSG00000171385, intron 1 of 5)	36007
chr1:111802138-111802276	139	111802198	7.35	3.71512	3.3015	1	111762417	111765830	3414	1	11218	ENSG00000064703	DDX20	DEAD-box helicase 20	ENST00000534200	Intron (ENST00000369697/ENSG00000171385, intron 1 of 5)	39781
chr1:111809438-111809643	206	111809514	6.43	4.03212	3.68223	1	111762417	111765830	3414	1	11218	ENSG00000064703	DDX20	DEAD-box helicase 20	ENST00000534200	Intron (ENST00000369697/ENSG00000171385, intron 1 of 5)	47097
chr1:111810254-111810397	144	111810261	5.51	3.18612	3.22698	1	111853762	111856905	3144	2	100874295	ENSG00000232558	KCND3-IT1	KCND3 intronic transcript 1	ENST00000439736	Intron (ENST00000369697/ENSG00000171385, intron 1 of 5)	46644
chr1:111810868-111811086	219	111810948	6.43	4.03212	3.68223	1	111853762	111856905	3144	2	100874295	ENSG00000232558	KCND3-IT1	KCND3 intronic transcript 1	ENST00000439736	Intron (ENST00000369697/ENSG00000171385, intron 1 of 5)	45957
chr1:111812949-111813106	158	111813064	7.35	4.93414	4.13747	1	111853762	111856905	3144	2	100874295	ENSG00000232558	KCND3-IT1	KCND3 intronic transcript 1	ENST00000439736	Intron (ENST00000369697/ENSG00000171385, intron 1 of 5)	43841
chr1:111818467-111818685	219	111818572	6.43	4.03212	3.68223	1	111853762	111856905	3144	2	100874295	ENSG00000232558	KCND3-IT1	KCND3 intronic transcript 1	ENST00000439736	Intron (ENST00000369697/ENSG00000171385, intron 1 of 5)	38333
chr1:111859034-111859226	193	111859216	6.43	3.22406	3.10912	1	111853762	111856905	3144	2	100874295	ENSG00000232558	KCND3-IT1	KCND3 intronic transcript 1	ENST00000439736	Promoter (2-3kb)	-2311
chr1:111878424-111878562	139	111878462	5.51	3.18612	3.22698	1	111853762	111856905	3144	2	100874295	ENSG00000232558	KCND3-IT1	KCND3 intronic transcript 1	ENST00000439736	Intron (ENST00000369697/ENSG00000171385, intron 1 of 5)	-21557
chr1:111890985-111891123	139	111891053	6.43	4.03212	3.68223	1	111909336	111910161	826	1	100873995	ENSG00000237556	KCND3-AS1	KCND3 antisense RNA 1	ENST00000441125	Intron (ENST00000369697/ENSG00000171385, intron 1 of 5)	-18283
chr1:111892278-111892429	152	111892295	4.59	2.03842	2.48486	1	111909336	111910161	826	1	100873995	ENSG00000237556	KCND3-AS1	KCND3 antisense RNA 1	ENST00000441125	Intron (ENST00000369697/ENSG00000171385, intron 1 of 5)	-17041
chr1:111903178-111903477	300	111903210	7.35	4.30683	3.70923	1	111909336	111910161	826	1	100873995	ENSG00000237556	KCND3-AS1	KCND3 antisense RNA 1	ENST00000441125	Intron (ENST00000369697/ENSG00000171385, intron 1 of 5)	-6126
chr1:111911832-111911986	155	111911890	6.43	4.03212	3.68223	1	111909685	111910930	1246	1	100873995	ENSG00000237556	KCND3-AS1	KCND3 antisense RNA 1	ENST00000419258	Promoter (2-3kb)	2205
chr1:111964135-111964323	189	111964235	6.43	4.03212	3.68223	1	111770662	111982796	212135	2	3752	ENSG00000171385	KCND3	potassium voltage-gated channel subfamily D member 3	ENST00000369697	Intron (ENST00000369697/ENSG00000171385, intron 1 of 5)	18561
chr1:111967944-111968090	147	111968025	6.43	4.03212	3.68223	1	111770662	111982796	212135	2	3752	ENSG00000171385	KCND3	potassium voltage-gated channel subfamily D member 3	ENST00000369697	Intron (ENST00000369697/ENSG00000171385, intron 1 of 5)	14771
chr1:111968670-111968808	139	111968770	7.35	3.99357	3.49351	1	111770662	111982796	212135	2	3752	ENSG00000171385	KCND3	potassium voltage-gated channel subfamily D member 3	ENST00000369697	Intron (ENST00000369697/ENSG00000171385, intron 1 of 5)	14026
chr1:111981489-111981796	308	111981591	6.43	4.03212	3.68223	1	111770662	111982796	212135	2	3752	ENSG00000171385	KCND3	potassium voltage-gated channel subfamily D member 3	ENST00000369697	Promoter (1-2kb)	1205
chr1:111982902-111983072	171	111982946	10.11	5.08049	3.70185	1	111770662	111982796	212135	2	3752	ENSG00000171385	KCND3	potassium voltage-gated channel subfamily D member 3	ENST00000369697	Promoter (<=1kb)	-150
chr1:111992189-111992348	160	111992259	8.27	5.88595	4.59271	1	111990536	111998842	8307	1	643355	ENSG00000231437	LINC01750	long intergenic non-protein coding RNA 1750	ENST00000438293	Promoter (1-2kb)	1723
chr1:112014880-112015038	159	112014979	5.51	2.73391	2.89299	1	111990536	111998842	8307	1	643355	ENSG00000231437	LINC01750	long intergenic non-protein coding RNA 1750	ENST00000438293	Distal Intergenic	24443
chr1:112035030-112035229	200	112035132	8.27	5.02197	4.01811	1	111990536	111998842	8307	1	643355	ENSG00000231437	LINC01750	long intergenic non-protein coding RNA 1750	ENST00000438293	Distal Intergenic	44596
chr1:112050718-112050947	230	112050747	7.35	2.9599	2.78316	1	111990536	111998842	8307	1	643355	ENSG00000231437	LINC01750	long intergenic non-protein coding RNA 1750	ENST00000438293	Distal Intergenic	60211
chr1:112066984-112067261	278	112067033	6.43	3.76624	3.49537	1	111990536	111998842	8307	1	643355	ENSG00000231437	LINC01750	long intergenic non-protein coding RNA 1750	ENST00000438293	Distal Intergenic	76497
chr1:112132480-112132681	202	112132544	7.35	4.93414	4.13747	1	111990536	111998842	8307	1	643355	ENSG00000231437	LINC01750	long intergenic non-protein coding RNA 1750	ENST00000438293	Distal Intergenic	142008
chr1:112239449-112239708	260	112239523	5.51	2.88339	3.0043	1	112177234	112360528	183295	2	105378909	ENSG00000231246	LINC02884	long intergenic non-protein coding RNA 2884	ENST00000427290	Intron (ENST00000427290/ENSG00000231246, intron 1 of 1)	121005
chr1:112250303-112250476	174	112250348	7.35	4.58796	3.90199	1	112177234	112360528	183295	2	105378909	ENSG00000231246	LINC02884	long intergenic non-protein coding RNA 2884	ENST00000427290	Intron (ENST00000427290/ENSG00000231246, intron 1 of 1)	110180
chr1:112252320-112252506	187	112252430	9.19	6.63488	4.88766	1	112177234	112360528	183295	2	105378909	ENSG00000231246	LINC02884	long intergenic non-protein coding RNA 2884	ENST00000427290	Intron (ENST00000427290/ENSG00000231246, intron 1 of 1)	108098
chr1:112312696-112312834	139	112312766	5.51	2.50976	2.72473	1	112177234	112360528	183295	2	105378909	ENSG00000231246	LINC02884	long intergenic non-protein coding RNA 2884	ENST00000427290	Intron (ENST00000427290/ENSG00000231246, intron 1 of 1)	47762
chr1:112325268-112325419	152	112325353	7.35	4.93414	4.13747	1	112177234	112360528	183295	2	105378909	ENSG00000231246	LINC02884	long intergenic non-protein coding RNA 2884	ENST00000427290	Intron (ENST00000427290/ENSG00000231246, intron 1 of 1)	35175
chr1:112328984-112329122	139	112329058	5.51	3.18612	3.22698	1	112177234	112360528	183295	2	105378909	ENSG00000231246	LINC02884	long intergenic non-protein coding RNA 2884	ENST00000427290	Intron (ENST00000427290/ENSG00000231246, intron 1 of 1)	31470
chr1:112470362-112470500	139	112470445	7.35	4.93414	4.13747	1	112467434	112530165	62732	1	7482	ENSG00000134245	WNT2B	Wnt family member 2B	ENST00000369686	Intron (ENST00000256640/ENSG00000134245, intron 1 of 4)	3011
chr1:112478993-112479135	143	112479038	8.27	4.49327	3.66476	1	112467434	112530165	62732	1	7482	ENSG00000134245	WNT2B	Wnt family member 2B	ENST00000369686	Intron (ENST00000256640/ENSG00000134245, intron 1 of 4)	11604
chr1:112516917-112517071	155	112516961	7.35	4.93414	4.13747	1	112517799	112518441	643	2		ENSG00000273483			ENST00000608357	Promoter (1-2kb)	1480
chr1:112663666-112663876	211	112663743	4.59	2.40411	2.77174	1	112666920	112669594	2675	1	829	ENSG00000116489	CAPZA1	capping actin protein of muscle Z-line subunit alpha 1	ENST00000476820	Intron (ENST00000263168/ENSG00000116489, intron 7 of 9)	-3177
chr1:112724156-112724377	222	112724293	10.11	7.91974	5.50319	1	112720577	112727235	6659	1	284467	ENSG00000184599	TAFA3	TAFA chemokine like family member 3	ENST00000361886	Intron (ENST00000369630/ENSG00000184599, intron 4 of 4)	3716
chr1:112743323-112743637	315	112743524	6.43	4.03212	3.68223	1	112748095	112748475	381	1	128322	ENSG00000234790	NUTF2P4	nuclear transport factor 2 pseudogene 4	ENST00000458353	Distal Intergenic	-4571
chr1:112764534-112764715	182	112764615	4.59	2.40411	2.77174	1	112748095	112748475	381	1	128322	ENSG00000234790	NUTF2P4	nuclear transport factor 2 pseudogene 4	ENST00000458353	Distal Intergenic	16520
chr1:112773309-112773447	139	112773381	7.35	2.9599	2.78316	1	112748095	112748475	381	1	128322	ENSG00000234790	NUTF2P4	nuclear transport factor 2 pseudogene 4	ENST00000458353	Distal Intergenic	25286
chr1:112781304-112781445	142	112781392	6.43	4.03212	3.68223	1	112748095	112748475	381	1	128322	ENSG00000234790	NUTF2P4	nuclear transport factor 2 pseudogene 4	ENST00000458353	Distal Intergenic	33297
chr1:112781784-112781922	139	112781884	6.43	4.03212	3.68223	1	112748095	112748475	381	1	128322	ENSG00000234790	NUTF2P4	nuclear transport factor 2 pseudogene 4	ENST00000458353	Distal Intergenic	33789
chr1:112786300-112786454	155	112786384	7.35	4.93414	4.13747	1	112748095	112748475	381	1	128322	ENSG00000234790	NUTF2P4	nuclear transport factor 2 pseudogene 4	ENST00000458353	Distal Intergenic	38289
chr1:112786891-112787029	139	112787015	6.43	4.03212	3.68223	1	112748095	112748475	381	1	128322	ENSG00000234790	NUTF2P4	nuclear transport factor 2 pseudogene 4	ENST00000458353	Distal Intergenic	38920
chr1:112789924-112790062	139	112790028	5.51	3.18612	3.22698	1	112748095	112748475	381	1	128322	ENSG00000234790	NUTF2P4	nuclear transport factor 2 pseudogene 4	ENST00000458353	Distal Intergenic	41933
chr1:112804559-112804698	140	112804619	5.51	2.8576	2.98515	1	112820290	112849777	29488	2	100996702	ENSG00000215866	LINC01356	long intergenic non-protein coding RNA 1356	ENST00000449572	Distal Intergenic	45158
chr1:112816599-112816858	260	112816815	6.43	4.03212	3.68223	1	112820290	112849777	29488	2	100996702	ENSG00000215866	LINC01356	long intergenic non-protein coding RNA 1356	ENST00000449572	Distal Intergenic	32962
chr1:112850756-112850924	169	112850893	5.51	3.18612	3.22698	1	112820174	112850643	30470	2	100996702	ENSG00000215866	LINC01356	long intergenic non-protein coding RNA 1356	ENST00000401018	Promoter (<=1kb)	-250
chr1:112893050-112893273	224	112893172	8.27	3.62443	3.08939	1	112890767	112890922	156	2		ENSG00000228040			ENST00000416137	Promoter (2-3kb)	-2250
chr1:112902019-112902157	139	112902060	6.43	4.03212	3.68223	1	112890767	112890922	156	2		ENSG00000228040			ENST00000416137	Distal Intergenic	-11138
chr1:112924074-112924212	139	112924148	6.43	4.03212	3.68223	1	112923423	112924337	915	1		ENSG00000229020			ENST00000460134	Promoter (<=1kb)	725
chr1:112955651-112955789	139	112955712	6.43	4.03212	3.68223	1	112911852	112956063	44212	2	6566	ENSG00000155380	SLC16A1	solute carrier family 16 member 1	ENST00000538576	Promoter (<=1kb)	351
chr1:113009708-113010015	308	113009897	8.27	5.88595	4.59271	1	113008254	113047055	38802	1	100506392	ENSG00000226419	SLC16A1-AS1	SLC16A1 antisense RNA 1	ENST00000413231	Promoter (1-2kb)	1643
chr1:113063749-113064144	396	113064004	8.27	5.88595	4.59271	1	113011687	113073105	61419	2	100996251	ENSG00000238198	LRIG2-DT	LRIG2 divergent transcript	ENST00000421157	Intron (ENST00000421157/ENSG00000238198, intron 1 of 2)	9101
chr1:113285164-113285360	197	113285238	6.43	4.03212	3.68223	1	113198825	113199258	434	1	728428	ENSG00000236887	RPS15P1	ribosomal protein S15 pseudogene 1	ENST00000412567	Distal Intergenic	86413
chr1:113328724-113328862	139	113328776	4.59	2.40411	2.77174	1	113390749	113682434	291686	1	260425	ENSG00000081026	MAGI3	membrane associated guanylate kinase, WW and PDZ domain containing 3	ENST00000369617	Distal Intergenic	-61973
chr1:113386306-113386444	139	113386404	4.59	2.40411	2.77174	1	113390749	113682434	291686	1	260425	ENSG00000081026	MAGI3	membrane associated guanylate kinase, WW and PDZ domain containing 3	ENST00000369617	Distal Intergenic	-4345
chr1:113423625-113423855	231	113423786	6.43	4.03212	3.68223	1	113449700	113450728	1029	1	100421402	ENSG00000232499	LOC100421402	heterogeneous nuclear ribonucleoprotein A1 pseudogene	ENST00000424736	Intron (ENST00000369617/ENSG00000081026, intron 1 of 21)	-25914
chr1:113478376-113478585	210	113478476	4.59	2.38538	2.75728	1	113449700	113450728	1029	1	100421402	ENSG00000232499	LOC100421402	heterogeneous nuclear ribonucleoprotein A1 pseudogene	ENST00000424736	Intron (ENST00000369617/ENSG00000081026, intron 1 of 21)	28776
chr1:113480306-113480444	139	113480356	4.59	2.24543	2.6484	1	113449700	113450728	1029	1	100421402	ENSG00000232499	LOC100421402	heterogeneous nuclear ribonucleoprotein A1 pseudogene	ENST00000424736	Intron (ENST00000369617/ENSG00000081026, intron 1 of 21)	30656
chr1:113546638-113546776	139	113546639	6.43	2.34354	2.47693	1	113576757	113576899	143	2	100873269	ENSG00000238256	MTND5P20	MT-ND5 pseudogene 20	ENST00000448677	Intron (ENST00000369617/ENSG00000081026, intron 1 of 21)	30260
chr1:113576134-113576379	246	113576248	8.27	5.88595	4.59271	1	113576757	113576899	143	2	100873269	ENSG00000238256	MTND5P20	MT-ND5 pseudogene 20	ENST00000448677	Promoter (<=1kb)	651
chr1:113736443-113736581	139	113736520	7.35	4.93414	4.13747	1	113725335	113738268	12934	2	10745	ENSG00000116793	PHTF1	putative homeodomain transcription factor 1	ENST00000472612	Promoter (1-2kb)	1748
chr1:113841705-113841907	203	113841803	6.43	4.03212	3.68223	1	113856635	113901237	44603	1	100287722	ENSG00000226167	AP4B1-AS1	AP4B1 antisense RNA 1	ENST00000419536	Intron (ENST00000460620/ENSG00000134242, intron 6 of 7)	-14832
chr1:113918948-113919086	139	113919056	6.43	2.34354	2.47693	1	113929192	113973648	44457	1	204851	ENSG00000163349	HIPK1	homeodomain interacting protein kinase 1	ENST00000426820	Distal Intergenic	-10136
chr1:113942128-113942266	139	113942141	7.35	4.93414	4.13747	1	113951145	113977804	26660	1	204851	ENSG00000163349	HIPK1	homeodomain interacting protein kinase 1	ENST00000340480	Intron (ENST00000426820/ENSG00000163349, intron 2 of 15)	-9004
chr1:114056355-114056493	139	114056476	5.51	3.18612	3.22698	1	114032393	114034511	2119	1		ENSG00000282048			ENST00000632517	Distal Intergenic	24083
chr1:114056721-114056886	166	114056786	11.02	8.9942	5.95843	1	114032393	114034511	2119	1		ENSG00000282048			ENST00000632517	Distal Intergenic	24393
chr1:114062402-114062540	139	114062510	5.51	3.04613	3.12451	1	114032393	114034511	2119	1		ENSG00000282048			ENST00000632517	Distal Intergenic	30117
chr1:114096525-114096671	147	114096583	7.35	4.90225	4.11588	1	114089292	114152440	63149	2	148281	ENSG00000134207	SYT6	synaptotagmin 6	ENST00000607941	Intron (ENST00000610121/ENSG00000134207, intron 6 of 6)	55857
chr1:114097029-114097194	166	114097092	7.35	4.93414	4.13747	1	114089292	114152440	63149	2	148281	ENSG00000134207	SYT6	synaptotagmin 6	ENST00000607941	Intron (ENST00000610121/ENSG00000134207, intron 6 of 6)	55348
chr1:114118661-114118920	260	114118856	5.51	3.18612	3.22698	1	114089292	114152440	63149	2	148281	ENSG00000134207	SYT6	synaptotagmin 6	ENST00000607941	Intron (ENST00000610121/ENSG00000134207, intron 3 of 6)	33584
chr1:114123039-114123265	227	114123139	10.11	7.91974	5.50319	1	114089292	114152440	63149	2	148281	ENSG00000134207	SYT6	synaptotagmin 6	ENST00000607941	Intron (ENST00000610121/ENSG00000134207, intron 3 of 6)	29301
chr1:114123517-114123655	139	114123594	6.43	4.03212	3.68223	1	114089292	114152440	63149	2	148281	ENSG00000134207	SYT6	synaptotagmin 6	ENST00000607941	Intron (ENST00000610121/ENSG00000134207, intron 3 of 6)	28846
chr1:114155214-114155435	222	114155320	5.51	3.18612	3.22698	1	114093759	114153919	60161	2	148281	ENSG00000134207	SYT6	synaptotagmin 6	ENST00000610222	Promoter (1-2kb)	-1401
chr1:114241656-114241809	154	114241772	8.27	5.17048	4.11736	1	114206427	114262278	55852	2		ENSG00000232895			ENST00000420156	Intron (ENST00000420156/ENSG00000232895, intron 1 of 1)	20506
chr1:114261050-114261188	139	114261140	6.43	4.03212	3.68223	1	114206427	114262278	55852	2		ENSG00000232895			ENST00000420156	Promoter (1-2kb)	1138
chr1:114287007-114287177	171	114287093	4.59	2.40411	2.77174	1	114279011	114279275	265	2	126581	ENSG00000273698	MRPL57P1	mitochondrial ribosomal protein L57 pseudogene 1	ENST00000621486	Distal Intergenic	-7818
chr1:114304090-114304282	193	114304147	7.35	4.93414	4.13747	1	114279011	114279275	265	2	126581	ENSG00000273698	MRPL57P1	mitochondrial ribosomal protein L57 pseudogene 1	ENST00000621486	Distal Intergenic	-24872
chr1:114349234-114349376	143	114349303	5.51	2.73391	2.89299	1	114353986	114355178	1193	1	100421116	ENSG00000271419	LOC100421116	trafficking kinesin protein 2 pseudogene	ENST00000604963	Distal Intergenic	-4683
chr1:114484536-114484800	265	114484742	5.51	3.18612	3.22698	1	114490724	114490832	109	1		ENSG00000201114			ENST00000364244	Intron (ENST00000358465/ENSG00000197323, intron 1 of 19)	-5982
chr1:114528456-114528594	139	114528476	7.35	4.93414	4.13747	1	114535995	114537840	1846	1		ENSG00000236480			ENST00000455804	Distal Intergenic	-7519
chr1:114533607-114533777	171	114533654	8.27	5.88595	4.59271	1	114535995	114537840	1846	1		ENSG00000236480			ENST00000455804	Promoter (2-3kb)	-2341
chr1:114536858-114536996	139	114536987	5.51	3.18612	3.22698	1	114535995	114537840	1846	1		ENSG00000236480			ENST00000455804	Promoter (<=1kb)	992
chr1:114559322-114559460	139	114559339	5.51	3.18612	3.22698	1	114567884	114581629	13746	2	10286	ENSG00000116752	BCAS2	BCAS2 pre-mRNA processing factor	ENST00000485021	Distal Intergenic	22290
chr1:114790237-114790428	192	114790361	7.35	3.4654	3.12949	1	114779107	114780685	1579	2	80143	ENSG00000052723	SIKE1	suppressor of IKBKE 1	ENST00000466657	Distal Intergenic	-9676
chr1:114804684-114804970	287	114804762	5.51	3.18612	3.22698	1	114779107	114780685	1579	2	80143	ENSG00000052723	SIKE1	suppressor of IKBKE 1	ENST00000466657	Distal Intergenic	-24077
chr1:114855212-114855350	139	114855299	9.19	6.88252	5.04795	1	114855133	114995367	140235	1	6847	ENSG00000198765	SYCP1	synaptonemal complex protein 1	ENST00000369518	Promoter (<=1kb)	166
chr1:115008464-115008639	176	115008548	6.43	4.03212	3.68223	1	115029824	115034309	4486	1	7252	ENSG00000134200	TSHB	thyroid stimulating hormone subunit beta	ENST00000256592	Distal Intergenic	-21276
chr1:115109367-115109544	178	115109414	6.43	4.03212	3.68223	1	115099672	115102658	2987	1	105378916	ENSG00000233730	LINC01765	long intergenic non-protein coding RNA 1765	ENST00000448680	Distal Intergenic	9742
chr1:115138462-115138600	139	115138480	5.51	3.18612	3.22698	1	115099672	115102658	2987	1	105378916	ENSG00000233730	LINC01765	long intergenic non-protein coding RNA 1765	ENST00000448680	Distal Intergenic	38808
chr1:115174642-115174780	139	115174646	5.51	3.18612	3.22698	1	115099672	115102658	2987	1	105378916	ENSG00000233730	LINC01765	long intergenic non-protein coding RNA 1765	ENST00000448680	Distal Intergenic	74974
chr1:115274466-115274604	139	115274524	6.43	4.03212	3.68223	1	115283034	115368072	85039	1	112840934	ENSG00000228035	NGF-AS1	NGF antisense RNA 1	ENST00000425449	Distal Intergenic	-8510
chr1:115359717-115359925	209	115359814	7.35	4.93414	4.13747	1	115285918	115338236	52319	2	4803	ENSG00000134259	NGF	nerve growth factor	ENST00000369512	Intron (ENST00000425449/ENSG00000228035, intron 1 of 1)	-21578
chr1:115360209-115360434	226	115360248	6.43	2.34354	2.47693	1	115285918	115338236	52319	2	4803	ENSG00000134259	NGF	nerve growth factor	ENST00000369512	Intron (ENST00000425449/ENSG00000228035, intron 1 of 1)	-22012
chr1:115360718-115361129	412	115361062	8.27	5.88595	4.59271	1	115285918	115338236	52319	2	4803	ENSG00000134259	NGF	nerve growth factor	ENST00000369512	Intron (ENST00000425449/ENSG00000228035, intron 1 of 1)	-22826
chr1:115364894-115365032	139	115364915	4.59	2.24543	2.6484	1	115285918	115338236	52319	2	4803	ENSG00000134259	NGF	nerve growth factor	ENST00000369512	Intron (ENST00000425449/ENSG00000228035, intron 1 of 1)	-26679
chr1:115522901-115523039	139	115522992	5.51	3.18612	3.22698	1	115556826	115557475	650	1		ENSG00000229101			ENST00000422460	Distal Intergenic	-33834
chr1:115534479-115534617	139	115534580	7.35	4.93414	4.13747	1	115556826	115557475	650	1		ENSG00000229101			ENST00000422460	Distal Intergenic	-22246
chr1:115540230-115540368	139	115540264	5.51	3.18612	3.22698	1	115556826	115557475	650	1		ENSG00000229101			ENST00000422460	Distal Intergenic	-16562
chr1:115573861-115574041	181	115573933	5.51	2.73391	2.89299	1	115577229	115577786	558	2	100287840	ENSG00000270631	LOC100287840	tetraspanin 12 pseudogene	ENST00000605135	Distal Intergenic	3853
chr1:115587503-115587672	170	115587540	8.27	3.62443	3.08939	1	115577229	115577786	558	2	100287840	ENSG00000270631	LOC100287840	tetraspanin 12 pseudogene	ENST00000605135	Distal Intergenic	-9754
chr1:115595330-115595519	190	115595494	7.35	4.93414	4.13747	1	115606471	115606768	298	1	106479377	ENSG00000239984	RN7SL420P	RNA, 7SL, cytoplasmic 420, pseudogene	ENST00000463843	Distal Intergenic	-10977
chr1:115600626-115600764	139	115600641	5.51	3.18612	3.22698	1	115606471	115606768	298	1	106479377	ENSG00000239984	RN7SL420P	RNA, 7SL, cytoplasmic 420, pseudogene	ENST00000463843	Distal Intergenic	-5830
chr1:115618188-115618326	139	115618261	4.59	2.40411	2.77174	1	115621872	115622005	134	2	124900438	ENSG00000207502	LOC124900438	small nucleolar RNA SNORA42/SNORA80 family	ENST00000384771	Distal Intergenic	3744
chr1:115682186-115682372	187	115682306	7.35	2.9599	2.78316	1	115671144	115684076	12933	1	81839	ENSG00000173218	VANGL1	VANGL planar cell polarity protein 1	ENST00000474344	Intron (ENST00000355485/ENSG00000173218, intron 4 of 7)	11162
chr1:115684853-115684991	139	115684879	5.51	2.99029	3.08339	1	115671144	115684076	12933	1	81839	ENSG00000173218	VANGL1	VANGL planar cell polarity protein 1	ENST00000474344	Intron (ENST00000355485/ENSG00000173218, intron 6 of 7)	13735
chr1:115774986-115775124	139	115775068	4.59	2.40411	2.77174	1	115700007	115768781	68775	2	845	ENSG00000118729	CASQ2	calsequestrin 2	ENST00000261448	Distal Intergenic	-6287
chr1:115828176-115828410	235	115828364	11.02	7.07767	4.75454	1	115838052	115840741	2690	2	4808	ENSG00000177551	NHLH2	nescient helix-loop-helix 2	ENST00000429731	Distal Intergenic	12377
chr1:115838900-115839141	242	115839010	8.27	3.62443	3.08939	1	115838052	115840741	2690	2	4808	ENSG00000177551	NHLH2	nescient helix-loop-helix 2	ENST00000429731	Promoter (1-2kb)	1731
chr1:116074781-116074919	139	116074813	5.51	3.18612	3.22698	1	116111755	116135240	23486	1	126868	ENSG00000173212	MAB21L3	mab-21 like 3	ENST00000369500	Distal Intergenic	-36942
chr1:116091968-116092106	139	116092017	7.35	4.93414	4.13747	1	116111755	116135240	23486	1	126868	ENSG00000173212	MAB21L3	mab-21 like 3	ENST00000369500	Distal Intergenic	-19738
chr1:116276216-116276419	204	116276303	8.27	5.88595	4.59271	1	116278606	116278821	216	1	124904669	ENSG00000221040	LOC124904669	small nucleolar RNA U3	ENST00000408113	Promoter (2-3kb)	-2303
chr1:116276517-116276655	139	116276570	6.43	4.03212	3.68223	1	116278606	116278821	216	1	124904669	ENSG00000221040	LOC124904669	small nucleolar RNA U3	ENST00000408113	Promoter (2-3kb)	-2036
chr1:116297753-116297971	219	116297857	6.43	2.34354	2.47693	1	116278606	116278821	216	1	124904669	ENSG00000221040	LOC124904669	small nucleolar RNA U3	ENST00000408113	Distal Intergenic	19251
chr1:116387764-116387927	164	116387828	7.35	4.93414	4.13747	1	116387303	116388525	1223	1	476	ENSG00000163399	ATP1A1	ATPase Na+/K+ transporting subunit alpha 1	ENST00000463382	Promoter (<=1kb)	525
chr1:116494695-116494847	153	116494765	6.43	4.03212	3.68223	1	116493016	116499212	6197	2		ENSG00000224950			ENST00000456414	Exon (ENST00000456414/ENSG00000224950, exon 2 of 2)	4447
chr1:116599994-116600215	222	116600214	6.43	2.34354	2.47693	1	116521787	116571039	49253	2	965	ENSG00000116815	CD58	CD58 molecule	ENST00000369487	Exon (ENST00000369483/ENSG00000143061, exon 8 of 12)	-29175
chr1:116612680-116612818	139	116612791	6.43	4.03212	3.68223	1	116616264	116646945	30682	2	3321	ENSG00000143061	IGSF3	immunoglobulin superfamily member 3	ENST00000481589	Intron (ENST00000369483/ENSG00000143061, intron 4 of 11)	34154
chr1:116667281-116667498	218	116667378	5.51	3.18612	3.22698	1	116574409	116667753	93345	2	3321	ENSG00000143061	IGSF3	immunoglobulin superfamily member 3	ENST00000369486	Promoter (<=1kb)	375
chr1:116668024-116668216	193	116668143	4.59	2.40411	2.77174	1	116574399	116667755	93357	2	3321	ENSG00000143061	IGSF3	immunoglobulin superfamily member 3	ENST00000369483	Promoter (<=1kb)	-388
chr1:116673206-116673407	202	116673294	8.27	5.88595	4.59271	1	116671749	116671827	79	1	100302117	ENSG00000211543	MIR320B1	microRNA 320b-1	ENST00000390209	Promoter (1-2kb)	1545
chr1:116713471-116713616	146	116713528	6.43	4.03212	3.68223	1	116713833	116714835	1003	2		ENSG00000231072			ENST00000419696	Promoter (1-2kb)	1307
chr1:116742769-116743034	266	116743023	8.27	3.49426	3.00427	1	116739981	116742609	2629	2	339396	ENSG00000223489	NEFHP1	neurofilament heavy pseudogene 1	ENST00000412845	Promoter (<=1kb)	-414
chr1:116757183-116757321	139	116757245	6.43	4.03212	3.68223	1	116754467	116755021	555	1	914	ENSG00000116824	CD2	CD2 molecule	ENST00000369477	Promoter (2-3kb)	2778
chr1:116760606-116760779	174	116760703	6.43	3.49262	3.30111	1	116754467	116755021	555	1	914	ENSG00000116824	CD2	CD2 molecule	ENST00000369477	Intron (ENST00000369478/ENSG00000116824, intron 3 of 4)	6236
chr1:116795473-116795661	189	116795611	5.51	3.18612	3.22698	1	116775104	116775623	520	2	100462772	ENSG00000225079	FTH1P22	ferritin heavy chain 1 pseudogene 22	ENST00000456305	Distal Intergenic	-19988
chr1:116819437-116819696	260	116819545	5.51	3.18612	3.22698	1	116775104	116775623	520	2	100462772	ENSG00000225079	FTH1P22	ferritin heavy chain 1 pseudogene 22	ENST00000456305	Distal Intergenic	-43922
chr1:116836865-116837003	139	116836876	6.43	4.03212	3.68223	1	116775104	116775623	520	2	100462772	ENSG00000225079	FTH1P22	ferritin heavy chain 1 pseudogene 22	ENST00000456305	Distal Intergenic	-61253
chr1:116974651-116974803	153	116974685	7.35	4.93414	4.13747	1	116967060	116974497	7438	1	5738	ENSG00000134247	PTGFRN	prostaglandin F2 receptor inhibitor	ENST00000496699	Intron (ENST00000393203/ENSG00000134247, intron 7 of 8)	7625
chr1:117013659-117013820	162	117013735	6.43	4.03212	3.68223	1	117001812	117036417	34606	1	9398	ENSG00000134256	CD101	CD101 molecule	ENST00000369470	Exon (ENST00000256652/ENSG00000134256, exon 4 of 9)	11923
chr1:117131508-117131702	195	117131578	4.59	2.40411	2.77174	1	117138229	117138609	381	1		ENSG00000228453			ENST00000439856	Distal Intergenic	-6651
chr1:117215825-117216051	227	117215935	6.43	3.73413	3.47266	1	117143588	117210960	67373	2	79679	ENSG00000134258	VTCN1	V-set domain containing T cell activation inhibitor 1	ENST00000328189	Distal Intergenic	-4975
chr1:117249527-117249665	139	117249571	6.43	4.03212	3.68223	1	117243212	117243508	297	2		ENSG00000277141			ENST00000613165	Distal Intergenic	-6063
chr1:117252814-117252965	152	117252927	5.51	3.18612	3.22698	1	117243212	117243508	297	2		ENSG00000277141			ENST00000613165	Distal Intergenic	-9419
chr1:117429993-117430312	320	117430195	6.43	3.49262	3.30111	1	117420597	117515939	95343	1	10905	ENSG00000198162	MAN1A2	mannosidase alpha class 1A member 2	ENST00000449370	Intron (ENST00000356554/ENSG00000198162, intron 5 of 12)	9598
chr1:117597402-117597566	165	117597487	8.27	5.88595	4.59271	1	117604624	117605685	1062	2	100996263	ENSG00000236866	TENT5C-DT	TENT5C divergent transcript	ENST00000456126	Intron (ENST00000440801/ENSG00000236866, intron 2 of 2)	8198
chr1:117754519-117754725	207	117754588	6.43	4.03212	3.68223	1	117778087	117778506	420	2		ENSG00000228217			ENST00000423940	Distal Intergenic	23918
chr1:117820589-117820727	139	117820611	7.35	4.93414	4.13747	1	117778087	117778506	420	2		ENSG00000228217			ENST00000423940	Distal Intergenic	-42105
chr1:118004497-118004644	148	118004601	7.35	4.93414	4.13747	1	117965097	118008070	42974	2	200162	ENSG00000155761	SPAG17	sperm associated antigen 17	ENST00000437255	Intron (ENST00000336338/ENSG00000155761, intron 32 of 48)	3469
chr1:118048199-118048385	187	118048296	5.51	2.99029	3.08339	1	118025264	118040767	15504	2	200162	ENSG00000155761	SPAG17	sperm associated antigen 17	ENST00000470550	Intron (ENST00000336338/ENSG00000155761, intron 20 of 48)	-7529
chr1:118048637-118048818	182	118048720	8.27	5.88595	4.59271	1	118025264	118040767	15504	2	200162	ENSG00000155761	SPAG17	sperm associated antigen 17	ENST00000470550	Intron (ENST00000336338/ENSG00000155761, intron 20 of 48)	-7953
chr1:118173573-118173787	215	118173722	6.43	4.03212	3.68223	1	117953864	118185223	231360	2	200162	ENSG00000155761	SPAG17	sperm associated antigen 17	ENST00000336338	Intron (ENST00000336338/ENSG00000155761, intron 1 of 48)	11501
chr1:118461857-118462214	358	118461972	7.35	2.9599	2.78316	1	118614333	118615646	1314	2	644094	ENSG00000226126	PSMC1P12	proteasome 26S subunit, ATPase 1 pseudogene 12	ENST00000436509	Distal Intergenic	153674
chr1:118762983-118763164	182	118763103	5.51	3.18612	3.22698	1	118712999	118713678	680	1		ENSG00000229911			ENST00000427122	Distal Intergenic	50104
chr1:118987329-118987470	142	118987351	6.43	4.03212	3.68223	1	118883047	118988348	105302	2	6913	ENSG00000092607	TBX15	T-box transcription factor 15	ENST00000369429	Promoter (<=1kb)	997
chr1:118987673-118987811	139	118987753	6.43	4.03212	3.68223	1	118883047	118988348	105302	2	6913	ENSG00000092607	TBX15	T-box transcription factor 15	ENST00000369429	Promoter (<=1kb)	595
chr1:118989278-118989416	139	118989360	4.59	2.40411	2.77174	1	118883046	118989556	106511	2	6913	ENSG00000092607	TBX15	T-box transcription factor 15	ENST00000207157	Promoter (<=1kb)	196
chr1:119007982-119008143	162	119008097	8.27	3.62443	3.08939	1	119000618	119001405	788	2		ENSG00000239216			ENST00000449439	Distal Intergenic	-6692
chr1:119019121-119019286	166	119019231	7.35	4.93414	4.13747	1	119000618	119001405	788	2		ENSG00000239216			ENST00000449439	Distal Intergenic	-17826
chr1:119020718-119020954	237	119020851	5.51	2.50976	2.72473	1	119000618	119001405	788	2		ENSG00000239216			ENST00000449439	Distal Intergenic	-19446
chr1:119175642-119175780	139	119175654	5.51	3.18612	3.22698	1	119146409	119147033	625	1	101929147	ENSG00000231365	WARS2-AS1	WARS2 antisense RNA 1	ENST00000445565	Intron (ENST00000440150/ENSG00000231365, intron 2 of 3)	29245
chr1:119176182-119176532	351	119176410	7.35	4.93414	4.13747	1	119146409	119147033	625	1	101929147	ENSG00000231365	WARS2-AS1	WARS2 antisense RNA 1	ENST00000445565	Intron (ENST00000440150/ENSG00000231365, intron 2 of 3)	30001
chr1:119496733-119496952	220	119496926	4.59	2.40411	2.77174	1	119495836	119496841	1006	2	391077	ENSG00000229570	GAPDHP58	glyceraldehyde 3 phosphate dehydrogenase pseudogene 58	ENST00000438477	Promoter (<=1kb)	-85
chr1:119497740-119497926	187	119497865	7.35	3.71512	3.3015	1	119495836	119496841	1006	2	391077	ENSG00000229570	GAPDHP58	glyceraldehyde 3 phosphate dehydrogenase pseudogene 58	ENST00000438477	Promoter (1-2kb)	-1024
chr1:119512032-119512196	165	119512085	7.35	4.93414	4.13747	1	119507318	119514800	7483	1	3283	ENSG00000203857	HSD3B1	hydroxy-delta-5-steroid dehydrogenase, 3 beta- and steroid delta-isomerase 1	ENST00000528909	Intron (ENST00000369413/ENSG00000203857, intron 3 of 3)	4767
chr1:119526959-119527097	139	119527027	7.35	3.71512	3.3015	1	119533749	119534746	998	2		ENSG00000226443			ENST00000433816	Distal Intergenic	7719
chr1:119600174-119600312	139	119600283	6.43	3.22406	3.10912	1	119597702	119599271	1570	2	644242	ENSG00000260941	LINC00622	long intergenic non-protein coding RNA 622	ENST00000562811	Promoter (1-2kb)	-1012
chr1:119622880-119623018	139	119622883	6.43	2.34354	2.47693	1	119601340	119609250	7911	1		ENSG00000198857			ENST00000434856	Exon (ENST00000421812/ENSG00000143067, exon 3 of 3)	21543
chr1:119669294-119669432	139	119669365	5.51	3.18612	3.22698	1	119659798	119734676	74879	1	26227	ENSG00000092621	PHGDH	phosphoglycerate dehydrogenase	ENST00000493622	5' UTR	9567
chr1:119696898-119697036	139	119696984	5.51	2.96298	3.06323	1	119708555	119721247	12693	1	26227	ENSG00000092621	PHGDH	phosphoglycerate dehydrogenase	ENST00000641720	Intron (ENST00000641597/ENSG00000092621, intron 3 of 14)	-11571
chr1:119697324-119697515	192	119697447	7.35	4.55113	3.87681	1	119708555	119721247	12693	1	26227	ENSG00000092621	PHGDH	phosphoglycerate dehydrogenase	ENST00000641720	Intron (ENST00000641597/ENSG00000092621, intron 3 of 14)	-11108
chr1:119735018-119735701	684	119735632	7.35	4.93414	4.13747	1	119734304	119737154	2851	1	26227	ENSG00000092621	PHGDH	phosphoglycerate dehydrogenase	ENST00000469443	Promoter (1-2kb)	1328
chr1:119736934-119737072	139	119736959	6.43	4.03212	3.68223	1	119737219	119743012	5794	1	26227	ENSG00000092621	PHGDH	phosphoglycerate dehydrogenase	ENST00000641939	Promoter (<=1kb)	-260
chr1:119822523-119822755	233	119822711	5.51	2.99029	3.08339	1	119794084	119811660	17577	2	83998	ENSG00000134193	REG4	regenerating family member 4	ENST00000256585	Distal Intergenic	-11051
chr1:119925557-119926085	529	119925611	7.35	3.71512	3.3015	1	119922495	119923905	1411	2	4853	ENSG00000134250	NOTCH2	notch receptor 2	ENST00000493703	Promoter (1-2kb)	-1706
chr1:119944150-119944320	171	119944203	8.27	5.88595	4.59271	1	119935267	119937463	2197	2	4853	ENSG00000134250	NOTCH2	notch receptor 2	ENST00000478864	Intron (ENST00000256646/ENSG00000134250, intron 17 of 33)	-6740
chr1:120097811-120098057	247	120097942	11.94	8.9942	6.41368	1	120076616	120077091	476	1		ENSG00000273406			ENST00000608123	Distal Intergenic	21326
chr1:120102103-120102308	206	120102181	6.43	4.03212	3.68223	1	120126974	120127074	101	1	106481326	ENSG00000207149	RNU6-465P	RNA, U6 small nuclear 465, pseudogene	ENST00000384420	Distal Intergenic	-24793
chr1:120109309-120109447	139	120109445	5.51	2.96298	3.06323	1	120126974	120127074	101	1	106481326	ENSG00000207149	RNU6-465P	RNA, U6 small nuclear 465, pseudogene	ENST00000384420	Distal Intergenic	-17529
chr1:120142772-120143008	237	120142816	5.51	3.18612	3.22698	1	120126974	120127074	101	1	106481326	ENSG00000207149	RNU6-465P	RNA, U6 small nuclear 465, pseudogene	ENST00000384420	Distal Intergenic	15842
chr1:120180597-120180781	185	120180658	13.78	7.53305	4.92676	1	120150898	120176515	25618	2	9554	ENSG00000265808	SEC22B	SEC22 homolog B, vesicle trafficking protein	ENST00000578049	Distal Intergenic	-4143
chr1:120234513-120234767	255	120234650	7.35	4.93414	4.13747	1	120228046	120228295	250	2		ENSG00000277313			ENST00000622040	Intron (ENST00000612320/ENSG00000274642, intron 1 of 5)	-6355
chr1:120267305-120267466	162	120267373	7.35	3.99357	3.49351	1	120228046	120228295	250	2		ENSG00000277313			ENST00000622040	Exon (ENST00000616141/ENSG00000223804, exon 3 of 3)	-39078
chr1:120279918-120280219	302	120280084	6.43	4.03212	3.68223	1	120228046	120228295	250	2		ENSG00000277313			ENST00000622040	Intron (ENST00000612320/ENSG00000274642, intron 4 of 5)	-51789
chr1:120360643-120361050	408	120360972	6.43	3.79881	3.51837	1	120354987	120355148	162	1	124904631	ENSG00000273727	LOC124904631	U1 spliceosomal RNA	ENST00000614085	Distal Intergenic	5985
chr1:120390152-120390290	139	120390187	6.43	2.34354	2.47693	1	120354987	120355148	162	1	124904631	ENSG00000273727	LOC124904631	U1 spliceosomal RNA	ENST00000614085	Distal Intergenic	35200
chr1:120416165-120416338	174	120416335	7.35	2.9599	2.78316	1	120432204	120434037	1834	2	767846	ENSG00000270392	PFN1P2	profilin 1 pseudogene 2	ENST00000604437	Distal Intergenic	17702
chr1:120440055-120440193	139	120440147	7.35	4.93414	4.13747	1	120436353	120467739	31387	1	728841	ENSG00000270231	NBPF8	NBPF member 8	ENST00000583271	Intron (ENST00000583271/ENSG00000270231, intron 3 of 24)	3794
chr1:120448569-120448707	139	120448617	5.51	3.18612	3.22698	1	120436353	120467739	31387	1	728841	ENSG00000270231	NBPF8	NBPF member 8	ENST00000583271	Intron (ENST00000583271/ENSG00000270231, intron 10 of 24)	12264
chr1:120452267-120452580	314	120452309	9.19	4.33257	3.39562	1	120436353	120467739	31387	1	728841	ENSG00000270231	NBPF8	NBPF member 8	ENST00000583271	Exon (ENST00000583271/ENSG00000270231, exon 13 of 25)	15956
chr1:120476018-120476197	180	120476102	7.35	4.55113	3.87681	1	120436353	120467739	31387	1	728841	ENSG00000270231	NBPF8	NBPF member 8	ENST00000583271	Distal Intergenic	39749
chr1:120477780-120478032	253	120477973	7.35	4.37434	3.75562	1	120436353	120467739	31387	1	728841	ENSG00000270231	NBPF8	NBPF member 8	ENST00000583271	Distal Intergenic	41620
chr1:120493447-120493585	139	120493517	6.43	2.34354	2.47693	1	120528387	120548357	19971	2		ENSG00000275131			ENST00000637601	Intron (ENST00000612480/ENSG00000275131, intron 38 of 41)	54840
chr1:120521854-120522068	215	120521973	7.35	4.86091	4.08787	1	120528387	120548357	19971	2		ENSG00000275131			ENST00000637601	Intron (ENST00000612480/ENSG00000275131, intron 21 of 41)	26384
chr1:120571909-120572047	139	120571952	8.27	5.88595	4.59271	1	120571120	120571264	145	1	124904641	ENSG00000273694	LOC124904641	uncharacterized LOC124904641	ENST00000618978	Promoter (<=1kb)	832
chr1:120812717-120812855	139	120812745	7.35	4.93414	4.13747	1	120813906	120841481	27576	1	101060684	ENSG00000273136	NBPF26	NBPF member 26	ENST00000609741	Promoter (1-2kb)	-1161
chr1:120913298-120913501	204	120913435	7.35	4.93414	4.13747	1	120913379	120953449	40071	1		ENSG00000226067			ENST00000613486	Promoter (<=1kb)	56
chr1:121000891-121001029	139	121000972	8.27	5.36705	4.24853	1	121008362	121008507	146	2	124904640	ENSG00000273516	LOC124904640	uncharacterized LOC124904640	ENST00000610293	Intron (ENST00000615424/ENSG00000226067, intron 1 of 2)	7535
chr1:121004575-121004741	167	121004642	7.35	2.9599	2.78316	1	121008362	121008507	146	2	124904640	ENSG00000273516	LOC124904640	uncharacterized LOC124904640	ENST00000610293	Intron (ENST00000615424/ENSG00000226067, intron 1 of 2)	3865
chr1:121008646-121009244	599	121008997	11.02	6.87361	4.62737	1	121008362	121008507	146	2	124904640	ENSG00000273516	LOC124904640	uncharacterized LOC124904640	ENST00000610293	Promoter (<=1kb)	-490
chr1:121009709-121009940	232	121009717	12.86	2.6949	2.31027	1	121008362	121008507	146	2	124904640	ENSG00000273516	LOC124904640	uncharacterized LOC124904640	ENST00000610293	Promoter (1-2kb)	-1210
chr1:121010105-121010258	154	121010195	12.86	4.91427	3.53702	1	121008362	121008507	146	2	124904640	ENSG00000273516	LOC124904640	uncharacterized LOC124904640	ENST00000610293	Promoter (1-2kb)	-1688
chr1:121010376-121010514	139	121010420	9.19	4.18477	3.30206	1	121008362	121008507	146	2	124904640	ENSG00000273516	LOC124904640	uncharacterized LOC124904640	ENST00000610293	Promoter (1-2kb)	-1913
chr1:121014319-121014463	145	121014431	8.27	4.81228	3.8779	1	121008362	121008507	146	2	124904640	ENSG00000273516	LOC124904640	uncharacterized LOC124904640	ENST00000610293	Intron (ENST00000612313/ENSG00000275585, intron 2 of 2)	-5924
chr1:121021179-121021317	139	121021261	5.51	3.07469	3.14549	1	121008362	121008507	146	2	124904640	ENSG00000273516	LOC124904640	uncharacterized LOC124904640	ENST00000610293	Intron (ENST00000612313/ENSG00000275585, intron 2 of 2)	-12754
chr1:121023927-121024065	139	121023970	7.35	3.71512	3.3015	1	121008362	121008507	146	2	124904640	ENSG00000273516	LOC124904640	uncharacterized LOC124904640	ENST00000610293	Intron (ENST00000612313/ENSG00000275585, intron 2 of 2)	-15463
chr1:121094279-121094460	182	121094353	8.27	5.57715	4.38834	1	121094905	121096090	1186	1		ENSG00000198019			ENST00000466915	Promoter (<=1kb)	-552
chr1:121118199-121118381	183	121118361	6.43	3.22406	3.10912	1	121118126	121146826	28701	1		ENSG00000227193			ENST00000427872	Promoter (<=1kb)	235
chr1:121122017-121122203	187	121122081	8.27	5.88595	4.59271	1	121118195	121118610	416	2		ENSG00000213244			ENST00000401004	Intron (ENST00000427872/ENSG00000227193, intron 2 of 3)	-3471
chr1:121130412-121130550	139	121130475	7.35	4.93414	4.13747	1	121118195	121118610	416	2		ENSG00000213244			ENST00000401004	Intron (ENST00000427872/ENSG00000227193, intron 3 of 3)	-11865
chr1:121142744-121142949	206	121142841	7.35	2.9599	2.78316	1	121142051	121142438	388	2	100132047	ENSG00000268993	RPL22P6	ribosomal protein L22 pseudogene 6	ENST00000419150	Promoter (<=1kb)	-403
chr1:121186409-121186667	259	121186477	7.35	3.99357	3.49351	1	121187102	121387966	200865	1	653464	ENSG00000171943	SRGAP2C	SLIT-ROBO Rho GTPase activating protein 2C	ENST00000304465	Promoter (<=1kb)	-625
chr1:121266115-121266253	139	121266246	6.43	4.03212	3.68223	1	121314947	121315055	109	2		ENSG00000275129			ENST00000618627	Intron (ENST00000367123/ENSG00000171943, intron 2 of 9)	48809
chr1:121267395-121267533	139	121267511	6.43	4.03212	3.68223	1	121314947	121315055	109	2		ENSG00000275129			ENST00000618627	Intron (ENST00000367123/ENSG00000171943, intron 2 of 9)	47544
chr1:121301625-121301783	159	121301700	7.35	4.93414	4.13747	1	121314947	121315055	109	2		ENSG00000275129			ENST00000618627	Intron (ENST00000367123/ENSG00000171943, intron 3 of 9)	13355
chr1:121354668-121355149	482	121354794	7.35	4.90225	4.11588	1	121314947	121315055	109	2		ENSG00000275129			ENST00000618627	Intron (ENST00000367123/ENSG00000171943, intron 4 of 9)	-39739
chr1:121398056-121398295	240	121398165	8.27	5.88595	4.59271	1	121360156	121397905	37750	2	100873165	ENSG00000230806	SRGAP2-AS1	SRGAP2 antisense RNA 1	ENST00000437515	Promoter (<=1kb)	-260
chr1:121472902-121473146	245	121473094	7.35	2.9599	2.78316	1	121502344	121503891	1548	1	80713	ENSG00000233432	MTIF2P1	mitochondrial translational initiation factor 2 pseudogene 1	ENST00000425455	Distal Intergenic	-29250
chr1:121477870-121478062	193	121477994	11.02	8.75403	5.80796	1	121502344	121503891	1548	1	80713	ENSG00000233432	MTIF2P1	mitochondrial translational initiation factor 2 pseudogene 1	ENST00000425455	Distal Intergenic	-24350
chr1:121587243-121587506	264	121587370	8.27	5.88595	4.59271	1	121573946	121580524	6579	2		ENSG00000224857			ENST00000450546	Distal Intergenic	-6846
chr1:121604007-121604159	153	121604030	6.43	3.22406	3.10912	1	121573946	121580524	6579	2		ENSG00000224857			ENST00000450546	Distal Intergenic	-23506
chr1:121806988-121807246	259	121807072	6.43	4.03212	3.68223	1	121573946	121580524	6579	2		ENSG00000224857			ENST00000450546	Distal Intergenic	-226548
chr1:121822512-121822673	162	121822568	6.43	4.03212	3.68223	1	121573946	121580524	6579	2		ENSG00000224857			ENST00000450546	Distal Intergenic	-242044
chr1:121823114-121823332	219	121823231	6.43	2.34354	2.47693	1	121573946	121580524	6579	2		ENSG00000224857			ENST00000450546	Distal Intergenic	-242707
chr1:122030852-122030990	139	122030861	6.43	4.03212	3.68223	1	121573946	121580524	6579	2		ENSG00000224857			ENST00000450546	Distal Intergenic	-450337
chr1:122036381-122036598	218	122036405	7.35	2.9599	2.78316	1	121573946	121580524	6579	2		ENSG00000224857			ENST00000450546	Distal Intergenic	-455881
chr1:122078771-122078925	155	122078813	6.43	4.03212	3.68223	1	121573946	121580524	6579	2		ENSG00000224857			ENST00000450546	Distal Intergenic	-498289
chr1:122101835-122101973	139	122101843	5.51	3.18612	3.22698	1	121573946	121580524	6579	2		ENSG00000224857			ENST00000450546	Distal Intergenic	-521319
chr1:122103487-122103773	287	122103590	8.27	5.88595	4.59271	1	121573946	121580524	6579	2		ENSG00000224857			ENST00000450546	Distal Intergenic	-523066
chr1:122127976-122128124	149	122128086	8.27	5.88595	4.59271	1	121573946	121580524	6579	2		ENSG00000224857			ENST00000450546	Distal Intergenic	-547562
chr1:122128714-122128852	139	122128783	5.51	3.18612	3.22698	1	121573946	121580524	6579	2		ENSG00000224857			ENST00000450546	Distal Intergenic	-548259
chr1:122202246-122202419	174	122202317	7.35	4.93414	4.13747	1	121573946	121580524	6579	2		ENSG00000224857			ENST00000450546	Distal Intergenic	-621793
chr1:124787586-124787766	181	124787656	16.54	4.70182	2.92272	1	121573946	121580524	6579	2		ENSG00000224857			ENST00000450546	Distal Intergenic	-3207132
chr1:124795355-124795604	250	124795485	15.62	3.2932	2.37395	1	121573946	121580524	6579	2		ENSG00000224857			ENST00000450546	Distal Intergenic	-3214961
chr1:124804246-124804531	286	124804364	22.05	5.86828	2.88106	1	121573946	121580524	6579	2		ENSG00000224857			ENST00000450546	Distal Intergenic	-3223840
chr1:124810494-124810651	158	124810580	10.11	3.81232	2.93797	1	121573946	121580524	6579	2		ENSG00000224857			ENST00000450546	Distal Intergenic	-3230056
chr1:124967214-124967352	139	124967301	11.94	4.8963	3.69586	1	121573946	121580524	6579	2		ENSG00000224857			ENST00000450546	Distal Intergenic	-3386777
chr1:125016091-125016229	139	125016111	5.51	2.99029	3.08339	1	121573946	121580524	6579	2		ENSG00000224857			ENST00000450546	Distal Intergenic	-3435587
chr1:125064606-125064744	139	125064683	7.35	3.87839	3.41408	1	121573946	121580524	6579	2		ENSG00000224857			ENST00000450546	Distal Intergenic	-3484159
chr1:125101441-125101633	193	125101577	6.43	4.03212	3.68223	1	121573946	121580524	6579	2		ENSG00000224857			ENST00000450546	Distal Intergenic	-3521053
chr1:125119167-125119382	216	125119272	6.43	3.46421	3.28085	1	121573946	121580524	6579	2		ENSG00000224857			ENST00000450546	Distal Intergenic	-3538748
chr1:125119818-125120371	554	125120124	9.19	4.18477	3.30206	1	121573946	121580524	6579	2		ENSG00000224857			ENST00000450546	Distal Intergenic	-3539600
chr1:125123551-125123689	139	125123606	7.35	4.51482	3.85195	1	121573946	121580524	6579	2		ENSG00000224857			ENST00000450546	Distal Intergenic	-3543082
chr1:143323962-143324154	193	143324026	9.19	4.99188	3.81816	1	143343180	143343275	96	1		ENSG00000276118			ENST00000612151	Distal Intergenic	-19154
chr1:143326728-143326930	203	143326853	5.51	3.18612	3.22698	1	143343180	143343275	96	1		ENSG00000276118			ENST00000612151	Distal Intergenic	-16327
chr1:143327275-143327469	195	143327371	6.43	4.03212	3.68223	1	143343180	143343275	96	1		ENSG00000276118			ENST00000612151	Distal Intergenic	-15809
chr1:143337742-143337885	144	143337779	6.43	4.03212	3.68223	1	143343180	143343275	96	1		ENSG00000276118			ENST00000612151	Distal Intergenic	-5401
chr1:143339978-143340116	139	143340007	6.43	3.79881	3.51837	1	143343180	143343275	96	1		ENSG00000276118			ENST00000612151	Distal Intergenic	-3173
chr1:143357220-143357433	214	143357304	7.35	4.93414	4.13747	1	143354191	143386122	31932	1		ENSG00000277095			ENST00000615738	Intron (ENST00000615738/ENSG00000277095, intron 1 of 4)	3113
chr1:143359523-143359661	139	143359591	4.59	2.40411	2.77174	1	143354191	143386122	31932	1		ENSG00000277095			ENST00000615738	Intron (ENST00000615738/ENSG00000277095, intron 1 of 4)	5400
chr1:143395188-143395347	160	143395216	6.43	3.83186	3.54168	1	143419625	143420207	583	2		ENSG00000277702			ENST00000622095	Distal Intergenic	24991
chr1:143411300-143411468	169	143411381	13.78	6.66461	4.39497	1	143419625	143420207	583	2		ENSG00000277702			ENST00000622095	Distal Intergenic	8826
[truncated: 34,569 more rows]
