# Supplementary material for: LBX2 promotes colorectal cancer progression via the glycosylation and lactylation positive feedback
Source: Cell Death Discov. 2025 Dec 12;11:556. doi: 10.1038/s41420-025-02888-w (PMC12700955; doi:10.1038/s41420-025-02888-w)
Supplement: Supplementary file 7 — Supplementary Table 5 [file 41420_2025_2888_MOESM7_ESM.xlsx]

## Sheet: LBX2-sh-1_vs_LBX2-shCtr
Gene_id	FoldChange	log2FoldChange	Pvalue	FDR	Regulation	sh-1-1.Count	sh-1-2.Count	sh-1-3.Count	shCtr-1.Count	shCtr-2.Count	shCtr-3.Count	sh-1-1.Fpkm	sh-1-2.Fpkm	sh-1-3.Fpkm	shCtr-1.Fpkm	shCtr-2.Fpkm	shCtr-3.Fpkm	sh-1-1.Cpm	sh-1-2.Cpm	sh-1-3.Cpm	shCtr-1.Cpm	shCtr-2.Cpm	shCtr-3.Cpm	gene_name	gene_biotype	GeneID	Synonyms	dbXrefs	description	Pathway	GO_CC	GO_MF	GO_BP
ENSG00000008735	2.38103	1.25159	2.80187e-05	0.000265021	up	45	55	44	26	18	14	0.413975	0.5348	0.420165	0.254925	0.17889	0.132217	2.49273	3.23752	2.57366	1.56181	1.08504	0.826421	MAPK8IP2	protein_coding	23542	IB-2|IB2|JIP2|PRKM8IPL	MIM:607755|HGNC:HGNC:6883|Ensembl:ENSG00000008735|HPRD:09674|Vega:OTTHUMG00000150181	mitogen-activated protein kinase 8 interacting protein 2	hsa04010(MAPK signaling pathway)	GO:0005622(intracellular)//GO:0097481(neuronal postsynaptic density)//GO:0043234(protein complex)//GO:0005737(cytoplasm)//GO:0043025(neuronal cell body)	GO:0030295(protein kinase activator activity)//GO:0019894(kinesin binding)//GO:0032403(protein complex binding)//GO:0019901(protein kinase binding)//GO:0001540(beta-amyloid binding)//GO:0005198(structural molecule activity)//GO:0005078(MAP-kinase scaffold activity)//GO:0005515(protein binding)	GO:0032147(activation of protein kinase activity)//GO:0035176(social behavior)//GO:0060079(excitatory postsynaptic potential)//GO:0000165(MAPK cascade)//GO:0048813(dendrite morphogenesis)//GO:0032874(positive regulation of stress-activated MAPK cascade)//GO:0007617(mating behavior)//GO:0046958(nonassociative learning)//GO:0001662(behavioral fear response)//GO:2000311(regulation of alpha-amino-3-h…
ENSG00000011198	2.11344	1.07959	7.83539e-13	2.49778e-10	up	1145	1195	1240	532	531	569	8.23385	9.08308	9.25603	4.07744	4.1252	4.20056	63.4261	70.3425	72.5303	31.9571	32.0086	33.5881	ABHD5	protein_coding	51099	CDS|CGI58|IECN2|NCIE2	MIM:604780|HGNC:HGNC:21396|HPRD:05308|HPRD:11986	abhydrolase domain containing 5	hsa04923(Regulation of lipolysis in adipocytes)	GO:0005811(lipid particle)//GO:0043231(intracellular membrane-bounded organelle)//GO:0005634(nucleus)//GO:0005737(cytoplasm)//GO:0005829(cytosol)	GO:0004806(triglyceride lipase activity)//GO:0008233(peptidase activity)//GO:0042171(lysophosphatidic acid acyltransferase activity)//GO:0052689(carboxylic ester hydrolase activity)//GO:0003841(1-acylglycerol-3-phosphate O-acyltransferase activity)	GO:0006654(phosphatidic acid biosynthetic process)//GO:0044281(small molecule metabolic process)//GO:0019915(lipid storage)//GO:0030154(cell differentiation)//GO:0006631(fatty acid metabolic process)//GO:0051006(positive regulation of lipoprotein lipase activity)//GO:0010891(negative regulation of sequestering of triglyceride)//GO:0006508(proteolysis)//GO:0019433(triglyceride catabolic process)//…
ENSG00000013588	2.4746	1.3072	2.94509e-15	2.55045e-12	up	2003	1762	1759	670	709	768	12.8832	11.9789	11.744	4.59301	4.92656	5.07111	110.954	103.718	102.888	40.2467	42.7384	45.3351	GPRC5A	protein_coding	9052	GPCR5A|PEIG-1|RAI3|RAIG1|TIG1	MIM:604138|HGNC:HGNC:9836|HPRD:16037	G protein-coupled receptor class C group 5 member A		GO:0005886(plasma membrane)//GO:0005887(integral component of plasma membrane)//GO:0030659(cytoplasmic vesicle membrane)//GO:0016021(integral component of membrane)//GO:0043231(intracellular membrane-bounded organelle)//GO:0070062(extracellular exosome)	GO:0005515(protein binding)//GO:0004930(G-protein coupled receptor activity)	GO:0007175(negative regulation of epidermal growth factor-activated receptor activity)//GO:0007186(G-protein coupled receptor signaling pathway)//GO:0007165(signal transduction)
ENSG00000019549	7.63118	2.93191	2.71387e-09	1.74809e-07	up	52	54	63	4	7	10	1.13596	1.24687	1.42859	0.093132	0.1652	0.224263	2.88049	3.17866	3.68501	0.240279	0.421958	0.590301	SNAI2	protein_coding	6591	SLUG|SLUGH1|SNAIL2|WS2D	MIM:602150|HGNC:HGNC:11094|Ensembl:ENSG00000019549|HPRD:03689|Vega:OTTHUMG00000149912	snail family zinc finger 2	hsa04390(Hippo signaling pathway)//hsa04520(Adherens junction)	GO:0005634(nucleus)//GO:0005737(cytoplasm)//GO:0000790(nuclear chromatin)	GO:0043565(sequence-specific DNA binding)//GO:0003682(chromatin binding)//GO:0001078(transcriptional repressor activity, RNA polymerase II core promoter proximal region sequence-specific binding)//GO:0003705(transcription factor activity, RNA polymerase II distal enhancer sequence-specific binding)//GO:0046872(metal ion binding)//GO:0005515(protein binding)	GO:0032642(regulation of chemokine production)//GO:0060021(palate development)//GO:0045600(positive regulation of fat cell differentiation)//GO:0006351(transcription, DNA-templated)//GO:0001837(epithelial to mesenchymal transition)//GO:2001240(negative regulation of extrinsic apoptotic signaling pathway in absence of ligand)//GO:0010839(negative regulation of keratinocyte proliferation)//GO:00140…
ENSG00000026103	2.40769	1.26765	2.27867e-06	3.5308e-05	up	516	626	663	194	237	292	6.58629	8.44566	8.78437	2.6392	3.26808	3.82623	28.5833	36.8489	38.7803	11.6535	14.2863	17.2368	FAS	protein_coding	355	ALPS1A|APO-1|APT1|CD95|FAS1|FASTM|TNFRSF6	MIM:134637|HGNC:HGNC:11920|Ensembl:ENSG00000026103|HPRD:00609|Vega:OTTHUMG00000018701	Fas cell surface death receptor	hsa04010(MAPK signaling pathway)//hsa04060(Cytokine-cytokine receptor interaction)//hsa04115(p53 signaling pathway)//hsa04210(Apoptosis)//hsa04650(Natural killer cell mediated cytotoxicity)//hsa04668(TNF signaling pathway)//hsa04932(Non-alcoholic fatty liver disease (NAFLD))//hsa04940(Type I diabetes mellitus)//hsa05010(Alzheimer's disease)//hsa05142(Chagas disease (American trypanosomiasis))//hs…	GO:0042383(sarcolemma)//GO:0005886(plasma membrane)//GO:0005887(integral component of plasma membrane)//GO:0009986(cell surface)//GO:0043005(neuron projection)//GO:0016020(membrane)//GO:0043025(neuronal cell body)//GO:0048471(perinuclear region of cytoplasm)//GO:0009897(external side of plasma membrane)//GO:0031265(CD95 death-inducing signaling complex)//GO:0005829(cytosol)//GO:0031264(death-indu…	GO:0019900(kinase binding)//GO:0002020(protease binding)//GO:0032403(protein complex binding)//GO:0004872(receptor activity)//GO:0004871(signal transducer activity)//GO:0042802(identical protein binding)//GO:0004888(transmembrane signaling receptor activity)//GO:0005031(tumor necrosis factor-activated receptor activity)//GO:0005515(protein binding)	GO:0097527(necroptotic signaling pathway)//GO:0045637(regulation of myeloid cell differentiation)//GO:0097049(motor neuron apoptotic process)//GO:0071285(cellular response to lithium ion)//GO:0051260(protein homooligomerization)//GO:0097300(programmed necrotic cell death)//GO:0070266(necroptotic process)//GO:0043281(regulation of cysteine-type endopeptidase activity involved in apoptotic process)…
ENSG00000039068	50.7465	5.66524	0.0296221	0.0796944	up	18	0	1	0	0	0	0.158191	0	0.00912253	0	0	0	0.997091	0	0.0584922	0	0	0	CDH1	protein_coding	999	Arc-1|CD324|CDHE|ECAD|LCAM|UVO	MIM:192090|HGNC:HGNC:1748|Ensembl:ENSG00000039068|HPRD:01885|Vega:OTTHUMG00000137561	cadherin 1	hsa04015(Rap1 signaling pathway)//hsa04390(Hippo signaling pathway)//hsa04514(Cell adhesion molecules (CAMs))//hsa04520(Adherens junction)//hsa05100(Bacterial invasion of epithelial cells)//hsa05130(Pathogenic Escherichia coli infection)//hsa05200(Pathways in cancer)//hsa05213(Endometrial cancer)//hsa05216(Thyroid cancer)//hsa05218(Melanoma)//hsa05219(Bladder cancer)	GO:0043296(apical junction complex)//GO:0005768(endosome)//GO:0005886(plasma membrane)//GO:0048471(perinuclear region of cytoplasm)//GO:0005576(extracellular region)//GO:0009898(cytoplasmic side of plasma membrane)//GO:0005802(trans-Golgi network)//GO:0030864(cortical actin cytoskeleton)//GO:0016020(membrane)//GO:0015629(actin cytoskeleton)//GO:0016342(catenin complex)//GO:0016021(integral compon…	GO:0008013(beta-catenin binding)//GO:0045295(gamma-catenin binding)//GO:0030506(ankyrin binding)//GO:0050839(cell adhesion molecule binding)//GO:0005515(protein binding)//GO:0001948(glycoprotein binding)//GO:0005509(calcium ion binding)//GO:0032794(GTPase activating protein binding)	GO:0022617(extracellular matrix disassembly)//GO:0045893(positive regulation of transcription, DNA-templated)//GO:0090002(establishment of protein localization to plasma membrane)//GO:0007416(synapse assembly)//GO:0042993(positive regulation of transcription factor import into nucleus)//GO:0030198(extracellular matrix organization)//GO:0022408(negative regulation of cell-cell adhesion)//GO:000715…
ENSG00000047936	11.9362	3.57727	0.00959008	0.031558	up	26	1	2	2	0	0	0.179663	0.00730387	0.0143457	0.0147297	0	0	1.44024	0.058864	0.116984	0.12014	0	0	ROS1	protein_coding	6098	MCF3|ROS|c-ros-1	MIM:165020|HGNC:HGNC:10261|Ensembl:ENSG00000047936|HPRD:01295|Vega:OTTHUMG00000016188	ROS proto-oncogene 1 , receptor tyrosine kinase		GO:0016020(membrane)//GO:0005886(plasma membrane)//GO:0048471(perinuclear region of cytoplasm)//GO:0016021(integral component of membrane)//GO:0009986(cell surface)	GO:0005524(ATP binding)//GO:0005515(protein binding)//GO:0019903(protein phosphatase binding)//GO:0004713(protein tyrosine kinase activity)//GO:0004714(transmembrane receptor protein tyrosine kinase activity)	GO:0010629(negative regulation of gene expression)//GO:0032006(regulation of TOR signaling)//GO:0007169(transmembrane receptor protein tyrosine kinase signaling pathway)//GO:0010966(regulation of phosphate transport)//GO:0023014(signal transduction by protein phosphorylation)//GO:0038083(peptidyl-tyrosine autophosphorylation)//GO:0006468(protein phosphorylation)//GO:0008283(cell proliferation)//G…
ENSG00000049192	4.59155	2.19898	2.51496e-12	5.85123e-10	up	187	223	230	34	50	50	1.18495	1.49359	1.51284	0.229623	0.342279	0.325256	10.3587	13.1267	13.4532	2.04237	3.01399	2.9515	ADAMTS6	protein_coding	11174	ADAM-TS 6|ADAM-TS6|ADAMTS-6	MIM:605008|HGNC:HGNC:222|Ensembl:ENSG00000049192|HPRD:05421|Vega:OTTHUMG00000074079	ADAM metallopeptidase with thrombospondin type 1 motif 6		GO:0005578(proteinaceous extracellular matrix)	GO:0008237(metallopeptidase activity)//GO:0008270(zinc ion binding)//GO:0004222(metalloendopeptidase activity)	GO:0006508(proteolysis)//GO:0060976(coronary vasculature development)//GO:0035904(aorta development)//GO:0003279(cardiac septum development)
ENSG00000049249	2.25671	1.17422	0.0125816	0.0392795	up	14	14	10	5	8	3	0.120045	0.126885	0.0890062	0.0456944	0.0741067	0.0264078	0.775515	0.824096	0.584922	0.300349	0.482238	0.17709	TNFRSF9	protein_coding	3604	4-1BB|CD137|CDw137|ILA	MIM:602250|HGNC:HGNC:11924|Ensembl:ENSG00000049249|HPRD:03767	tumor necrosis factor receptor superfamily member 9	hsa04060(Cytokine-cytokine receptor interaction)	GO:0009897(external side of plasma membrane)//GO:0016021(integral component of membrane)//GO:0005887(integral component of plasma membrane)//GO:0005615(extracellular space)	GO:0004872(receptor activity)//GO:0019955(cytokine binding)//GO:0005031(tumor necrosis factor-activated receptor activity)	GO:0032496(response to lipopolysaccharide)//GO:0042981(regulation of apoptotic process)//GO:0006954(inflammatory response)//GO:2001183(negative regulation of interleukin-12 secretion)//GO:0007275(multicellular organism development)//GO:0008285(negative regulation of cell proliferation)//GO:2001180(negative regulation of interleukin-10 secretion)//GO:0070207(protein homotrimerization)//GO:0006955(…
ENSG00000052344	2.59795	1.37737	0.00941509	0.031074	up	9	9	15	6	2	4	0.162317	0.171566	0.280813	0.115332	0.0389675	0.0740589	0.498546	0.529776	0.877383	0.360419	0.12056	0.23612	PRSS8	protein_coding	5652	CAP1|PROSTASIN	MIM:600823|HGNC:HGNC:9491|Ensembl:ENSG00000052344|HPRD:02895|Vega:OTTHUMG00000176750	protease, serine 8		GO:0005886(plasma membrane)//GO:0070062(extracellular exosome)//GO:0005576(extracellular region)//GO:0005615(extracellular space)//GO:0016021(integral component of membrane)	GO:0008236(serine-type peptidase activity)//GO:0005515(protein binding)//GO:0004252(serine-type endopeptidase activity)	GO:0006508(proteolysis)//GO:0010765(positive regulation of sodium ion transport)
ENSG00000057468	2.61665	1.38772	0.00367482	0.0142283	up	20	18	17	10	8	2	0.33243	0.316236	0.293309	0.177153	0.143653	0.034127	1.10788	1.05955	0.994368	0.600698	0.482238	0.11806	MSH4	protein_coding	4438	-	MIM:602105|HGNC:HGNC:7327|Ensembl:ENSG00000057468|HPRD:03658|Vega:OTTHUMG00000009788	mutS homolog 4		GO:0005634(nucleus)//GO:0000795(synaptonemal complex)	GO:0005524(ATP binding)//GO:0003684(damaged DNA binding)//GO:0030983(mismatched DNA binding)//GO:0005515(protein binding)//GO:0003677(DNA binding)	GO:0007131(reciprocal meiotic recombination)//GO:0045143(homologous chromosome segregation)//GO:0007283(spermatogenesis)//GO:0007292(female gamete generation)//GO:0001541(ovarian follicle development)//GO:0006298(mismatch repair)//GO:0007129(synapsis)
ENSG00000058085	4.21511	2.07557	1.56361e-05	0.000165405	up	43	27	32	4	14	5	0.356762	0.236778	0.275591	0.0353711	0.125485	0.042587	2.38194	1.58933	1.87175	0.240279	0.843917	0.29515	LAMC2	protein_coding	3918	B2T|BM600|CSF|EBR2|EBR2A|LAMB2T|LAMNB2	MIM:150292|HGNC:HGNC:6493|Ensembl:ENSG00000058085|HPRD:01031|Vega:OTTHUMG00000035520	laminin subunit gamma 2	hsa04151(PI3K-Akt signaling pathway)//hsa04510(Focal adhesion)//hsa04512(ECM-receptor interaction)//hsa05145(Toxoplasmosis)//hsa05146(Amoebiasis)//hsa05200(Pathways in cancer)//hsa05222(Small cell lung cancer)	GO:0005576(extracellular region)//GO:0005610(laminin-5 complex)//GO:0005938(cell cortex)//GO:0016020(membrane)//GO:0048471(perinuclear region of cytoplasm)//GO:0005607(laminin-2 complex)//GO:0005615(extracellular space)	GO:0008201(heparin binding)	GO:0031581(hemidesmosome assembly)//GO:0022617(extracellular matrix disassembly)//GO:0030198(extracellular matrix organization)//GO:0007155(cell adhesion)//GO:0034329(cell junction assembly)//GO:0008544(epidermis development)
ENSG00000064692	2.51983	1.33333	0.00707874	0.0244827	up	11	9	12	3	6	3	0.0815214	0.0705	0.0923137	0.0236962	0.0480378	0.0228243	0.609334	0.529776	0.701907	0.180209	0.361679	0.17709	SNCAIP	protein_coding	9627	SYPH1|Sph1	MIM:603779|HGNC:HGNC:11139|Ensembl:ENSG00000064692|HPRD:04804|Vega:OTTHUMG00000128915	synuclein alpha interacting protein	hsa05012(Parkinson's disease)	GO:0008021(synaptic vesicle)//GO:0043025(neuronal cell body)//GO:0042734(presynaptic membrane)//GO:0005737(cytoplasm)//GO:0005829(cytosol)	GO:0005515(protein binding)//GO:0031625(ubiquitin protein ligase binding)//GO:0042802(identical protein binding)	GO:0008219(cell death)//GO:0044267(cellular protein metabolic process)//GO:0042417(dopamine metabolic process)//GO:0090083(regulation of inclusion body assembly)//GO:0046928(regulation of neurotransmitter secretion)
ENSG00000073670	4.18554	2.06542	2.97129e-13	1.1876e-10	up	340	266	292	69	82	55	3.86943	3.19976	3.44951	0.836943	1.00817	0.642581	18.8339	15.6578	17.0797	4.14481	4.94294	3.24666	ADAM11	protein_coding	4185	MDC	MIM:155120|HGNC:HGNC:189|Ensembl:ENSG00000073670|HPRD:01114|Vega:OTTHUMG00000179038	ADAM metallopeptidase domain 11		GO:0031012(extracellular matrix)//GO:0016021(integral component of membrane)//GO:0005886(plasma membrane)	GO:0008237(metallopeptidase activity)//GO:0008270(zinc ion binding)//GO:0004222(metalloendopeptidase activity)//GO:0005178(integrin binding)	GO:0006508(proteolysis)//GO:0007229(integrin-mediated signaling pathway)
ENSG00000074416	2.09642	1.06793	2.03291e-14	1.18241e-11	up	4455	3964	3835	1892	1921	1806	23.9402	22.5155	21.392	10.8363	11.1522	9.96309	246.78	233.337	224.318	113.652	115.797	106.608	MGLL	protein_coding	11343	HU-K5|HUK5|MAGL|MGL	MIM:609699|HGNC:HGNC:17038|Ensembl:ENSG00000074416|HPRD:17574|Vega:OTTHUMG00000159641	monoglyceride lipase	hsa00561(Glycerolipid metabolism)//	GO:0005886(plasma membrane)//GO:0016020(membrane)//GO:0005789(endoplasmic reticulum membrane)//GO:0005829(cytosol)//GO:0045202(synapse)//GO:0019898(extrinsic component of membrane)//GO:0005654(nucleoplasm)//GO:0043196(varicosity)	GO:0047372(acylglycerol lipase activity)//GO:0004622(lysophospholipase activity)//GO:0042803(protein homodimerization activity)	GO:0030516(regulation of axon extension)//GO:0006644(phospholipid metabolic process)//GO:0019369(arachidonic acid metabolic process)//GO:0007596(blood coagulation)//GO:0030168(platelet activation)//GO:0036155(acylglycerol acyl-chain remodeling)//GO:0051930(regulation of sensory perception of pain)//GO:0046474(glycerophospholipid biosynthetic process)//GO:2000124(regulation of endocannabinoid sign…
ENSG00000079215	2.04085	1.02917	0.00814177	0.0275003	up	19	28	17	7	8	15	0.164634	0.256443	0.152905	0.0646461	0.0748874	0.13343	1.05249	1.64819	0.994368	0.420488	0.482238	0.885451	SLC1A3	protein_coding	6507	EA6|EAAT1|GLAST|GLAST1	MIM:600111|HGNC:HGNC:10941|Ensembl:ENSG00000079215|HPRD:02523|Vega:OTTHUMG00000090793	solute carrier family 1 member 3	hsa04724(Glutamatergic synapse)	GO:0005886(plasma membrane)//GO:0043205(fibril)//GO:0009986(cell surface)//GO:0016020(membrane)//GO:0016021(integral component of membrane)//GO:0016323(basolateral plasma membrane)//GO:0043197(dendritic spine)//GO:0005743(mitochondrial inner membrane)//GO:0043025(neuronal cell body)	GO:0017153(sodium:dicarboxylate symporter activity)//GO:0016595(glutamate binding)//GO:0005313(L-glutamate transmembrane transporter activity)//GO:0005314(high-affinity glutamate transmembrane transporter activity)	GO:0001504(neurotransmitter uptake)//GO:0006537(glutamate biosynthetic process)//GO:0009611(response to wounding)//GO:0002230(positive regulation of defense response to virus by host)//GO:0031223(auditory behavior)//GO:0007605(sensory perception of sound)//GO:0007269(neurotransmitter secretion)//GO:0007268(synaptic transmission)//GO:0050806(positive regulation of synaptic transmission)//GO:005508…
ENSG00000079263	12.9876	3.69906	1.68394e-11	2.98287e-09	up	61	57	62	6	2	5	0.593235	0.585922	0.625885	0.0621909	0.0210126	0.0499188	3.37903	3.35525	3.62652	0.360419	0.12056	0.29515	SP140	protein_coding	11262	LYSP100|LYSP100-A|LYSP100-B	MIM:608602|HGNC:HGNC:17133|Ensembl:ENSG00000079263|HPRD:09780|Vega:OTTHUMG00000153670	SP140 nuclear body protein		GO:0005635(nuclear envelope)//GO:0005739(mitochondrion)//GO:0016605(PML body)//GO:0005730(nucleolus)//GO:0005654(nucleoplasm)//GO:0005634(nucleus)	GO:0008270(zinc ion binding)//GO:0005515(protein binding)//GO:0003677(DNA binding)//GO:0003700(transcription factor activity, sequence-specific DNA binding)	GO:0006952(defense response)//GO:0006355(regulation of transcription, DNA-templated)
ENSG00000091831	11.5253	3.52673	0.0128346	0.0399494	up	15	0	1	0	0	1	0.0587764	0	0.00406741	0	0	0.00402262	0.830909	0	0.0584922	0	0	0.0590301	ESR1	protein_coding	2099	ER|ESR|ESRA|ESTRR|Era|NR3A1	MIM:133430|HGNC:HGNC:3467|Ensembl:ENSG00000091831|HPRD:00589|Vega:OTTHUMG00000016103	estrogen receptor 1	hsa04915(Estrogen signaling pathway)//hsa04917(Prolactin signaling pathway)//hsa04919(Thyroid hormone signaling pathway)//hsa04961(Endocrine and other factor-regulated calcium reabsorption)//hsa05205(Proteoglycans in cancer)	GO:0005886(plasma membrane)//GO:0048471(perinuclear region of cytoplasm)//GO:0043204(perikaryon)//GO:0000790(nuclear chromatin)//GO:0016020(membrane)//GO:0043234(protein complex)//GO:0005794(Golgi apparatus)//GO:0016021(integral component of membrane)//GO:0005829(cytosol)//GO:0005739(mitochondrion)//GO:0030315(T-tubule)//GO:0005654(nucleoplasm)//GO:0035327(transcriptionally active chromatin)//GO:…	GO:0030235(nitric-oxide synthase regulator activity)//GO:0003700(transcription factor activity, sequence-specific DNA binding)//GO:0000978(RNA polymerase II core promoter proximal region sequence-specific DNA binding)//GO:0008134(transcription factor binding)//GO:0038052(RNA polymerase II transcription factor activity, estrogen-activated sequence-specific DNA binding)//GO:0001046(core promoter se…	GO:0071392(cellular response to estradiol stimulus)//GO:0008209(androgen metabolic process)//GO:0046697(decidualization)//GO:0046325(negative regulation of glucose import)//GO:0007204(positive regulation of cytosolic calcium ion concentration)//GO:0060750(epithelial cell proliferation involved in mammary gland duct elongation)//GO:0045893(positive regulation of transcription, DNA-templated)//GO:0…
ENSG00000099399	14.0976	3.81738	0.0232441	0.0651554	up	2	2	1	0	0	0	0.0674359	0.0712785	0.0349999	0	0	0	0.110788	0.117728	0.0584922	0	0	0	MAGEB2	protein_coding	4113	CT3.2|DAM6|MAGE-XP-2	MIM:300098|HGNC:HGNC:6809|Ensembl:ENSG00000099399|HPRD:02109|Vega:OTTHUMG00000021319	MAGE family member B2			GO:0005515(protein binding)
ENSG00000101162	16.7167	4.06322	0.0168823	0.0501166	up	3	2	1	0	0	0	0.046584	0.0328256	0.0161184	0	0	0	0.166182	0.117728	0.0584922	0	0	0	TUBB1	protein_coding	81027	-	MIM:612901|HGNC:HGNC:16257|Ensembl:ENSG00000101162|HPRD:18243|Vega:OTTHUMG00000032860	tubulin beta 1 class VI	hsa04145(Phagosome)//hsa04540(Gap junction)//hsa05130(Pathogenic Escherichia coli infection)	GO:0070062(extracellular exosome)//GO:0005874(microtubule)//GO:0005737(cytoplasm)	GO:0003924(GTPase activity)//GO:0005525(GTP binding)//GO:0005200(structural constituent of cytoskeleton)	GO:0044267(cellular protein metabolic process)//GO:0051225(spindle assembly)//GO:0051084('de novo' posttranslational protein folding)//GO:0006457(protein folding)
ENSG00000101680	2.24178	1.16465	0.00366955	0.0142149	up	25	18	39	16	13	6	0.0855057	0.0650722	0.13846	0.0583249	0.0480343	0.021067	1.38485	1.05955	2.2812	0.961116	0.783637	0.354181	LAMA1	protein_coding	284217	LAMA|PTBHS|S-LAM-alpha	MIM:150320|HGNC:HGNC:6481|Ensembl:ENSG00000101680|HPRD:01033|Vega:OTTHUMG00000133478	laminin subunit alpha 1	hsa04151(PI3K-Akt signaling pathway)//hsa04510(Focal adhesion)//hsa04512(ECM-receptor interaction)//hsa05145(Toxoplasmosis)//hsa05146(Amoebiasis)//hsa05200(Pathways in cancer)//hsa05222(Small cell lung cancer)	GO:0005604(basement membrane)//GO:0005576(extracellular region)//GO:0005606(laminin-1 complex)//GO:0005608(laminin-3 complex)//GO:0005578(proteinaceous extracellular matrix)//GO:0031012(extracellular matrix)//GO:0005615(extracellular space)//GO:0005911(cell-cell junction)	GO:0005102(receptor binding)//GO:0005201(extracellular matrix structural constituent)//GO:0043208(glycosphingolipid binding)//GO:0005515(protein binding)	GO:0045198(establishment of epithelial cell apical/basal polarity)//GO:0002011(morphogenesis of an epithelial sheet)//GO:0007411(axon guidance)//GO:0030155(regulation of cell adhesion)//GO:0030198(extracellular matrix organization)//GO:0061304(retinal blood vessel morphogenesis)//GO:0007155(cell adhesion)//GO:0030334(regulation of cell migration)//GO:0007166(cell surface receptor signaling pathwa…
ENSG00000102003	2.25694	1.17437	5.22359e-06	6.87714e-05	up	62	56	49	21	23	27	0.645393	0.616153	0.529462	0.232986	0.25865	0.288532	3.43443	3.29639	2.86612	1.26146	1.38644	1.59381	SYP	protein_coding	6855	MRX96|MRXSYP	MIM:313475|HGNC:HGNC:11506|Ensembl:ENSG00000102003|HPRD:02435|Vega:OTTHUMG00000034557	synaptophysin		GO:0016021(integral component of membrane)//GO:0043195(terminal bouton)//GO:0043005(neuron projection)//GO:0016020(membrane)//GO:0060076(excitatory synapse)//GO:0008021(synaptic vesicle)//GO:0030054(cell junction)//GO:0030672(synaptic vesicle membrane)//GO:0042734(presynaptic membrane)//GO:0030285(integral component of synaptic vesicle membrane)	GO:0043621(protein self-association)//GO:0015485(cholesterol binding)//GO:0005215(transporter activity)//GO:0042802(identical protein binding)//GO:0042169(SH2 domain binding)	GO:0006897(endocytosis)//GO:0048169(regulation of long-term neuronal synaptic plasticity)//GO:0071310(cellular response to organic substance)//GO:0048499(synaptic vesicle membrane organization)//GO:2000474(regulation of opioid receptor signaling pathway)//GO:0048168(regulation of neuronal synaptic plasticity)//GO:0016188(synaptic vesicle maturation)//GO:0006810(transport)//GO:0048172(regulation o…
ENSG00000103196	3.1109	1.63733	0.000149946	0.00101979	up	24	17	18	7	7	4	0.163573	0.122467	0.127344	0.0508484	0.0515409	0.0279871	1.32945	1.00069	1.05286	0.420488	0.421958	0.23612	CRISPLD2	protein_coding	83716	CRISP11|LCRISP2	MIM:612434|HGNC:HGNC:25248|Ensembl:ENSG00000103196|HPRD:13186|Vega:OTTHUMG00000137644	cysteine rich secretory protein LCCL domain containing 2		GO:0005578(proteinaceous extracellular matrix)//GO:0030133(transport vesicle)//GO:0070062(extracellular exosome)//GO:0005576(extracellular region)	GO:0008201(heparin binding)	GO:0060325(face morphogenesis)//GO:0030324(lung development)//GO:0030198(extracellular matrix organization)
ENSG00000103485	3.82478	1.93538	0.0339036	0.0886877	up	3	5	5	2	0	1	0.0447165	0.0787743	0.0773611	0.0317728	0	0.0153018	0.166182	0.29432	0.292461	0.12014	0	0.0590301	QPRT	protein_coding	23475	HEL-S-90n|QPRTase	MIM:606248|HGNC:HGNC:9755|HPRD:06950	quinolinate phosphoribosyltransferase	hsa00760(Nicotinate and nicotinamide metabolism)//	GO:0070062(extracellular exosome)//GO:0005737(cytoplasm)//GO:0005829(cytosol)	GO:0004514(nicotinate-nucleotide diphosphorylase (carboxylating) activity)//GO:0042803(protein homodimerization activity)	GO:0044281(small molecule metabolic process)//GO:0009435(NAD biosynthetic process)//GO:0034213(quinolinate catabolic process)//GO:0051259(protein oligomerization)//GO:0019674(NAD metabolic process)//GO:0006767(water-soluble vitamin metabolic process)//GO:0006766(vitamin metabolic process)
ENSG00000103978	2.08279	1.05851	8.86772e-09	4.33323e-07	up	1094	1292	1411	558	563	638	10.4779	13.0794	14.0278	5.696	5.8253	6.27299	60.601	76.0523	82.5325	33.5189	33.9375	37.6612	TMEM87A	protein_coding	25963	-	HGNC:HGNC:24522|Ensembl:ENSG00000103978|Vega:OTTHUMG00000172783	transmembrane protein 87A		GO:0016021(integral component of membrane)
ENSG00000104067	2.03642	1.02604	0.027778	0.0755943	up	60	29	49	27	14	24	0.289139	0.147714	0.245108	0.138675	0.0728847	0.118731	3.32364	1.70706	2.86612	1.62188	0.843917	1.41672	TJP1	protein_coding	7082	ZO-1	MIM:601009|HGNC:HGNC:11827|Ensembl:ENSG00000104067|HPRD:03002|Vega:OTTHUMG00000137397	tight junction protein 1	hsa04520(Adherens junction)//hsa04530(Tight junction)//hsa04540(Gap junction)//hsa05110(Vibrio cholerae infection)//hsa05120(Epithelial cell signaling in Helicobacter pylori infection)//hsa05132(Salmonella infection)	GO:0005923(bicellular tight junction)//GO:0005886(plasma membrane)//GO:0005921(gap junction)//GO:0014704(intercalated disc)//GO:0043296(apical junction complex)//GO:0005829(cytosol)//GO:0016323(basolateral plasma membrane)//GO:0030054(cell junction)//GO:0016324(apical plasma membrane)//GO:0016327(apicolateral plasma membrane)//GO:0005913(cell-cell adherens junction)//GO:0045177(apical part of cel…	GO:0005516(calmodulin binding)//GO:0005515(protein binding)//GO:0019904(protein domain specific binding)	GO:1901350(cell-cell signaling involved in cell-cell junction organization)//GO:0006921(cellular component disassembly involved in execution phase of apoptosis)//GO:0035329(hippo signaling)//GO:0061024(membrane organization)//GO:0012501(programmed cell death)//GO:0007043(cell-cell junction assembly)//GO:0007605(sensory perception of sound)//GO:0006915(apoptotic process)//GO:0090557(establishment …
ENSG00000104327	17.6825	4.14425	4.59852e-16	5.51398e-13	up	243	244	254	18	7	15	1.84806	1.96141	2.00516	0.145902	0.0575123	0.117111	13.4607	14.3628	14.857	1.08126	0.421958	0.885451	CALB1	protein_coding	793	CALB|D-28K	MIM:114050|HGNC:HGNC:1434|Ensembl:ENSG00000104327|HPRD:00229|Vega:OTTHUMG00000134314	calbindin 1	hsa04961(Endocrine and other factor-regulated calcium reabsorption)	GO:0070062(extracellular exosome)//GO:0030425(dendrite)//GO:0030424(axon)//GO:0005829(cytosol)//GO:0045202(synapse)//GO:0043025(neuronal cell body)//GO:0005634(nucleus)//GO:0043195(terminal bouton)	GO:0005515(protein binding)//GO:0008270(zinc ion binding)//GO:0005499(vitamin D binding)//GO:0005509(calcium ion binding)	GO:0010842(retina layer formation)//GO:0071310(cellular response to organic substance)//GO:0055074(calcium ion homeostasis)//GO:0007616(long-term memory)//GO:0007614(short-term memory)//GO:0035502(metanephric part of ureteric bud development)//GO:0007626(locomotory behavior)//GO:0048167(regulation of synaptic plasticity)//GO:0072221(metanephric distal convoluted tubule development)//GO:0072205(me…
ENSG00000104332	5.89906	2.56049	0.0317059	0.0841244	up	4	3	1	0	0	1	0.0456088	0.0361558	0.0118357	0	0	0.0117054	0.221576	0.176592	0.0584922	0	0	0.0590301	SFRP1	protein_coding	6422	FRP|FRP-1|FRP1|FrzA|SARP2	MIM:604156|HGNC:HGNC:10776|Ensembl:ENSG00000104332|HPRD:09165|Vega:OTTHUMG00000164074	secreted frizzled-related protein 1	hsa04310(Wnt signaling pathway)	GO:0005886(plasma membrane)//GO:0070062(extracellular exosome)//GO:0005576(extracellular region)//GO:0009986(cell surface)//GO:0016021(integral component of membrane)//GO:0005829(cytosol)//GO:0031012(extracellular matrix)//GO:0005578(proteinaceous extracellular matrix)//GO:0005622(intracellular)//GO:0005615(extracellular space)	GO:0017147(Wnt-protein binding)//GO:0004197(cysteine-type endopeptidase activity)//GO:0042813(Wnt-activated receptor activity)//GO:0008201(heparin binding)//GO:0042802(identical protein binding)//GO:0004930(G-protein coupled receptor activity)//GO:0008144(drug binding)//GO:0005515(protein binding)//GO:0005109(frizzled binding)	GO:0071363(cellular response to growth factor stimulus)//GO:0010719(negative regulation of epithelial to mesenchymal transition)//GO:0043508(negative regulation of JUN kinase activity)//GO:0030514(negative regulation of BMP signaling pathway)//GO:0008584(male gonad development)//GO:1902043(positive regulation of extrinsic apoptotic signaling pathway via death domain receptors)//GO:2000052(positiv…
ENSG00000104381	2.30201	1.20289	1.57375e-08	6.77668e-07	up	760	844	981	341	324	418	10.1819	11.9516	13.6424	4.86912	4.68938	5.74898	42.0994	49.6812	57.3809	20.4838	19.5307	24.6746	GDAP1	protein_coding	54332	CMT4|CMT4A|CMTRIA	MIM:606598|HGNC:HGNC:15968|Ensembl:ENSG00000104381|HPRD:05963|Vega:OTTHUMG00000164509	ganglioside induced differentiation associated protein 1		GO:0005739(mitochondrion)//GO:0005634(nucleus)//GO:0031307(integral component of mitochondrial outer membrane)//GO:0005737(cytoplasm)//GO:0016020(membrane)	GO:0004364(glutathione transferase activity)	GO:0008053(mitochondrial fusion)//GO:0000266(mitochondrial fission)//GO:0032526(response to retinoic acid)//GO:0006626(protein targeting to mitochondrion)//GO:0006749(glutathione metabolic process)
ENSG00000105810	2.01255	1.00902	1.93696e-09	1.36006e-07	up	2162	2356	2334	1067	1059	1156	9.57309	11.0265	10.7276	5.03546	5.06577	5.25474	119.762	138.684	136.521	64.0944	63.8363	68.2388	CDK6	protein_coding	1021	MCPH12|PLSTIRE	MIM:603368|HGNC:HGNC:1777|Ensembl:ENSG00000105810|HPRD:04533|Vega:OTTHUMG00000131697	cyclin-dependent kinase 6	hsa04110(Cell cycle)//hsa04115(p53 signaling pathway)//hsa04151(PI3K-Akt signaling pathway)//hsa05161(Hepatitis B)//hsa05162(Measles)//hsa05200(Pathways in cancer)//hsa05203(Viral carcinogenesis)//hsa05206(MicroRNAs in cancer)//hsa05212(Pancreatic cancer)//hsa05214(Glioma)//hsa05218(Melanoma)//hsa05220(Chronic myeloid leukemia)//hsa05222(Small cell lung cancer)//hsa05223(Non-small cell lung cance…	GO:0000307(cyclin-dependent protein kinase holoenzyme complex)//GO:0001726(ruffle)//GO:0005829(cytosol)//GO:0005813(centrosome)//GO:0005654(nucleoplasm)//GO:0005634(nucleus)//GO:0005737(cytoplasm)	GO:0005524(ATP binding)//GO:0030332(cyclin binding)//GO:0004693(cyclin-dependent protein serine/threonine kinase activity)//GO:0005515(protein binding)	GO:0043697(cell dedifferentiation)//GO:0051301(cell division)//GO:0010628(positive regulation of gene expression)//GO:0021670(lateral ventricle development)//GO:0060218(hematopoietic stem cell differentiation)//GO:0045638(negative regulation of myeloid cell differentiation)//GO:0008285(negative regulation of cell proliferation)//GO:0009615(response to virus)//GO:0045786(negative regulation of cel…
ENSG00000105971	4.42903	2.14699	1.14035e-18	4.58316e-15	up	1398	1360	1361	298	298	299	10.9575	11.2671	11.0731	2.48943	2.52333	2.40587	77.4408	80.0551	79.6079	17.9008	17.9634	17.65	CAV2	protein_coding	858	CAV	MIM:601048|HGNC:HGNC:1528|Ensembl:ENSG00000105971|HPRD:03029|Vega:OTTHUMG00000023414	caveolin 2	hsa04144(Endocytosis)//hsa04510(Focal adhesion)//hsa05100(Bacterial invasion of epithelial cells)//hsa05205(Proteoglycans in cancer)	GO:0016021(integral component of membrane)//GO:0005887(integral component of plasma membrane)//GO:0005901(caveola)//GO:0030133(transport vesicle)//GO:0016020(membrane)//GO:0043234(protein complex)//GO:0005794(Golgi apparatus)//GO:0005886(plasma membrane)//GO:0048471(perinuclear region of cytoplasm)//GO:0045121(membrane raft)//GO:0000139(Golgi membrane)//GO:0031410(cytoplasmic vesicle)//GO:0005622…	GO:0042803(protein homodimerization activity)//GO:0019901(protein kinase binding)//GO:0046982(protein heterodimerization activity)//GO:0030674(protein binding, bridging)//GO:0097110(scaffold protein binding)//GO:0032947(protein complex scaffold)//GO:0031748(D1 dopamine receptor binding)//GO:0005515(protein binding)	GO:0044791(positive regulation by host of viral release from host cell)//GO:0048278(vesicle docking)//GO:0007029(endoplasmic reticulum organization)//GO:0070836(caveola assembly)//GO:0007005(mitochondrion organization)//GO:0016050(vesicle organization)//GO:0008286(insulin receptor signaling pathway)//GO:0030512(negative regulation of transforming growth factor beta receptor signaling pathway)//GO…
ENSG00000105974	5.90807	2.56269	1.31226e-17	3.40926e-14	up	3978	4158	4500	608	687	767	52.9028	58.4475	62.1201	8.61779	9.87014	10.4714	220.357	244.757	263.215	36.5224	41.4122	45.2761	CAV1	protein_coding	857	BSCL3|CGL3|LCCNS|MSTP085|PPH3|VIP21	MIM:601047|HGNC:HGNC:1527|Ensembl:ENSG00000105974|HPRD:03028|Vega:OTTHUMG00000023413	caveolin 1	hsa04144(Endocytosis)//hsa04510(Focal adhesion)//hsa05100(Bacterial invasion of epithelial cells)//hsa05205(Proteoglycans in cancer)//hsa05416(Viral myocarditis)	GO:0043234(protein complex)//GO:0005811(lipid particle)//GO:0005925(focal adhesion)//GO:0005929(cilium)//GO:0002080(acrosomal membrane)//GO:0005768(endosome)//GO:0016020(membrane)//GO:0048471(perinuclear region of cytoplasm)//GO:0016323(basolateral plasma membrane)//GO:0005739(mitochondrion)//GO:0000139(Golgi membrane)//GO:0031410(cytoplasmic vesicle)//GO:0005783(endoplasmic reticulum)//GO:000562…	GO:0050998(nitric-oxide synthase binding)//GO:0070320(inward rectifier potassium channel inhibitor activity)//GO:0005113(patched binding)//GO:0001179(RNA polymerase I transcription factor binding)//GO:0005102(receptor binding)//GO:0097371(MDM2/MDM4 family protein binding)//GO:0005198(structural molecule activity)//GO:0046982(protein heterodimerization activity)//GO:0030674(protein binding, bridgi…	GO:1903071(positive regulation of ER-associated ubiquitin-dependent protein catabolic process)//GO:0010656(negative regulation of muscle cell apoptotic process)//GO:2001238(positive regulation of extrinsic apoptotic signaling pathway)//GO:0000188(inactivation of MAPK activity)//GO:1903361(protein localization to basolateral plasma membrane)//GO:0003057(regulation of the force of heart contraction…
ENSG00000106034	11.2564	3.49268	7.7634e-06	9.37381e-05	up	12	17	10	1	0	2	0.0845464	0.126599	0.0731341	0.00750918	0	0.0144658	0.664727	1.00069	0.584922	0.0600698	0	0.11806	CPED1	protein_coding	79974	C7orf58	HGNC:HGNC:26159|Ensembl:ENSG00000106034|HPRD:08647|Vega:OTTHUMG00000156982	cadherin like and PC-esterase domain containing 1		GO:0005783(endoplasmic reticulum)
ENSG00000107738	3.73803	1.90228	0.00174649	0.00771006	up	12	18	6	2	4	3	0.127034	0.201409	0.065932	0.0225656	0.0457458	0.032603	0.664727	1.05955	0.350953	0.12014	0.241119	0.17709	VSIR	protein_coding
ENSG00000109511	4.27108	2.0946	0.00816037	0.0275572	up	6	3	10	1	1	2	0.179755	0.0949987	0.310981	0.0319306	0.0323654	0.0615114	0.332364	0.176592	0.584922	0.0600698	0.0602798	0.11806	ANXA10	protein_coding	11199	ANX14	MIM:608008|HGNC:HGNC:534|Ensembl:ENSG00000109511|HPRD:09724|Vega:OTTHUMG00000161275	annexin A10		GO:0005739(mitochondrion)	GO:0005544(calcium-dependent phospholipid binding)//GO:0005515(protein binding)//GO:0005509(calcium ion binding)
ENSG00000111863	5.97663	2.57933	2.47227e-06	3.75978e-05	up	19	38	38	6	6	3	0.248538	0.5254	0.515974	0.0836505	0.0847896	0.0402863	1.05249	2.23683	2.2227	0.360419	0.361679	0.17709	ADTRP	protein_coding	84830	AIG1L|C6orf105|dJ413H6.1	MIM:614348|HGNC:HGNC:21214|Ensembl:ENSG00000111863|HPRD:12836|Vega:OTTHUMG00000014260	androgen dependent TFPI regulating protein		GO:0016021(integral component of membrane)//GO:0005886(plasma membrane)
ENSG00000112299	11.4779	3.52079	0.030519	0.0816423	up	2	1	1	0	0	0	0.0349555	0.0184737	0.0181423	0	0	0	0.110788	0.058864	0.0584922	0	0	0	VNN1	protein_coding	8876	HDLCQ8|Tiff66	MIM:603570|HGNC:HGNC:12705|Ensembl:ENSG00000112299|HPRD:04651|Vega:OTTHUMG00000015587	vanin 1	hsa00770(Pantothenate and CoA biosynthesis)	GO:0005886(plasma membrane)//GO:0031225(anchored component of membrane)//GO:0016021(integral component of membrane)//GO:0070062(extracellular exosome)	GO:0017159(pantetheine hydrolase activity)//GO:0034235(GPI anchor binding)	GO:0006768(biotin metabolic process)//GO:0033089(positive regulation of T cell differentiation in thymus)//GO:0015939(pantothenate metabolic process)//GO:0045087(innate immune response)//GO:0006979(response to oxidative stress)//GO:0002544(chronic inflammatory response)//GO:0006954(inflammatory response)//GO:0002526(acute inflammatory response)//GO:0016337(single organismal cell-cell adhesion)//G…
ENSG00000113578	12.4984	3.64368	2.13575e-15	1.95835e-12	up	180	159	159	12	13	13	1.85241	1.72953	1.69851	0.131621	0.144531	0.137342	9.97091	9.35938	9.30026	0.720837	0.783637	0.767391	FGF1	protein_coding	2246	AFGF|ECGF|ECGF-beta|ECGFA|ECGFB|FGF-1|FGF-alpha|FGFA|GLIO703|HBGF-1|HBGF1	MIM:131220|HGNC:HGNC:3665|Ensembl:ENSG00000113578|HPRD:00567|Vega:OTTHUMG00000059703	fibroblast growth factor 1	hsa04010(MAPK signaling pathway)//hsa04014(Ras signaling pathway)//hsa04015(Rap1 signaling pathway)//hsa04151(PI3K-Akt signaling pathway)//hsa04390(Hippo signaling pathway)//hsa04810(Regulation of actin cytoskeleton)//hsa05200(Pathways in cancer)//hsa05218(Melanoma)	GO:0005576(extracellular region)//GO:0005938(cell cortex)//GO:0005829(cytosol)//GO:0005730(nucleolus)//GO:0005578(proteinaceous extracellular matrix)//GO:0005654(nucleoplasm)//GO:0005615(extracellular space)	GO:0008083(growth factor activity)//GO:0008201(heparin binding)//GO:0005104(fibroblast growth factor receptor binding)//GO:0030544(Hsp70 protein binding)//GO:0005515(protein binding)//GO:0044548(S100 protein binding)	GO:0051781(positive regulation of cell division)//GO:2000544(regulation of endothelial cell chemotaxis to fibroblast growth factor)//GO:0001759(organ induction)//GO:0009653(anatomical structure morphogenesis)//GO:0048011(neurotrophin TRK receptor signaling pathway)//GO:0072163(mesonephric epithelium development)//GO:1902533(positive regulation of intracellular signal transduction)//GO:0045542(pos…
ENSG00000115009	4.29969	2.10423	0.000184779	0.00121533	up	12	13	12	1	5	2	0.408676	0.467961	0.424215	0.0362975	0.183959	0.0699239	0.664727	0.765232	0.701907	0.0600698	0.301399	0.11806	CCL20	protein_coding	6364	CKb4|Exodus|LARC|MIP-3-alpha|MIP-3a|MIP3A|SCYA20|ST38	MIM:601960|HGNC:HGNC:10619|Ensembl:ENSG00000115009|HPRD:03571|Vega:OTTHUMG00000133189	chemokine (C-C motif) ligand 20	hsa04060(Cytokine-cytokine receptor interaction)//hsa04062(Chemokine signaling pathway)//hsa04668(TNF signaling pathway)//hsa05323(Rheumatoid arthritis)	GO:0005576(extracellular region)//GO:0005615(extracellular space)	GO:0048020(CCR chemokine receptor binding)//GO:0005515(protein binding)//GO:0008009(chemokine activity)	GO:0051770(positive regulation of nitric-oxide synthase biosynthetic process)//GO:0006955(immune response)//GO:0042060(wound healing)//GO:0042742(defense response to bacterium)//GO:0048247(lymphocyte chemotaxis)//GO:0071223(cellular response to lipoteichoic acid)//GO:0070098(chemokine-mediated signaling pathway)//GO:0006935(chemotaxis)//GO:0070374(positive regulation of ERK1 and ERK2 cascade)//GO…
ENSG00000116996	19.3374	4.27332	0.0134539	0.0414957	up	2	4	1	0	0	0	0.0438851	0.0927716	0.0227768	0	0	0	0.110788	0.235456	0.0584922	0	0	0	ZP4	protein_coding	57829	ZBP|ZP1|ZPB|Zp-4	MIM:613514|HGNC:HGNC:15770|Ensembl:ENSG00000116996|HPRD:18363	zona pellucida glycoprotein 4		GO:0005578(proteinaceous extracellular matrix)//GO:0005622(intracellular)//GO:0005886(plasma membrane)//GO:0005576(extracellular region)//GO:0016021(integral component of membrane)	GO:0004871(signal transducer activity)//GO:0032190(acrosin binding)	GO:0007338(single fertilization)//GO:0042102(positive regulation of T cell proliferation)//GO:2000360(negative regulation of binding of sperm to zona pellucida)//GO:0010737(protein kinase A signaling)//GO:0032504(multicellular organism reproduction)//GO:2000344(positive regulation of acrosome reaction)//GO:0060478(acrosomal vesicle exocytosis)//GO:0045860(positive regulation of protein kinase act…
ENSG00000117143	2.24767	1.16843	1.56144e-08	6.76105e-07	up	6864	7604	8767	3221	3233	3523	108.414	126.945	143.736	54.2221	55.1653	57.1238	380.224	447.602	512.801	193.485	194.885	207.963	UAP1	protein_coding	6675	AGX|AGX1|AGX2|SPAG2	MIM:602862|HGNC:HGNC:12457|Ensembl:ENSG00000117143|HPRD:04178|Vega:OTTHUMG00000034419	UDP-N-acetylglucosamine pyrophosphorylase 1	hsa00520(Amino sugar and nucleotide sugar metabolism)//	GO:0005654(nucleoplasm)//GO:0005886(plasma membrane)//GO:0005737(cytoplasm)//GO:0005829(cytosol)	GO:0030246(carbohydrate binding)//GO:0003977(UDP-N-acetylglucosamine diphosphorylase activity)//GO:0042802(identical protein binding)	GO:0043687(post-translational protein modification)//GO:0006048(UDP-N-acetylglucosamine biosynthetic process)//GO:0006488(dolichol-linked oligosaccharide biosynthetic process)//GO:0018279(protein N-linked glycosylation via asparagine)//GO:0044267(cellular protein metabolic process)
ENSG00000117152	5.21859	2.38366	1.60339e-12	4.03123e-10	up	575	719	774	124	123	135	6.45458	8.53094	9.01877	1.48355	1.49162	1.55572	31.8515	42.3232	45.273	7.44865	7.41441	7.96906	RGS4	protein_coding	5999	RGP4|SCZD9	MIM:602516|HGNC:HGNC:10000|Ensembl:ENSG00000117152|HPRD:03947|Vega:OTTHUMG00000034417	regulator of G-protein signaling 4		GO:0043234(protein complex)//GO:0005886(plasma membrane)//GO:0005634(nucleus)//GO:0005737(cytoplasm)//GO:0005829(cytosol)	GO:0001965(G-protein alpha-subunit binding)//GO:0005516(calmodulin binding)//GO:0005096(GTPase activator activity)	GO:0008277(regulation of G-protein coupled receptor protein signaling pathway)//GO:0045744(negative regulation of G-protein coupled receptor protein signaling pathway)//GO:0000188(inactivation of MAPK activity)//GO:0043547(positive regulation of GTPase activity)
ENSG00000117245	2.11668	1.0818	0.00225507	0.00949031	up	22	24	27	12	14	7	0.267179	0.308076	0.340368	0.155324	0.183679	0.0872719	1.21867	1.41274	1.57929	0.720837	0.843917	0.413211	KIF17	protein_coding	57576	KIF17B|KIF3X|KLP-2|OSM-3	MIM:605037|HGNC:HGNC:19167|Ensembl:ENSG00000117245|HPRD:10388|Vega:OTTHUMG00000002863	kinesin family member 17		GO:0005871(kinesin complex)//GO:0005874(microtubule)//GO:0005930(axoneme)//GO:1990075(periciliary membrane compartment)//GO:0005829(cytosol)//GO:0030992(intraciliary transport particle B)//GO:0072372(primary cilium)//GO:0032391(photoreceptor connecting cilium)	GO:0005524(ATP binding)//GO:0008017(microtubule binding)//GO:0003777(microtubule motor activity)//GO:0008574(ATP-dependent microtubule motor activity, plus-end-directed)	GO:0008152(metabolic process)//GO:0007018(microtubule-based movement)//GO:0030030(cell projection organization)//GO:0006996(organelle organization)//GO:0031503(protein complex localization)//GO:0016192(vesicle-mediated transport)//GO:0015031(protein transport)
ENSG00000117472	4.40691	2.13977	9.77874e-13	2.87606e-10	up	169	187	158	41	36	35	3.87756	4.53504	3.76301	1.00262	0.892334	0.824398	9.36158	11.0076	9.24177	2.46286	2.17007	2.06605	TSPAN1	protein_coding	10103	NET1|TM4C|TM4SF	MIM:613170|HGNC:HGNC:20657|Ensembl:ENSG00000117472|HPRD:18232|Vega:OTTHUMG00000007602	tetraspanin 1		GO:0005886(plasma membrane)//GO:0005887(integral component of plasma membrane)//GO:0016020(membrane)//GO:0048471(perinuclear region of cytoplasm)//GO:0005765(lysosomal membrane)//GO:0070062(extracellular exosome)//GO:0005737(cytoplasm)//GO:0031982(vesicle)	GO:0005515(protein binding)	GO:0045807(positive regulation of endocytosis)//GO:0050821(protein stabilization)//GO:0008283(cell proliferation)//GO:0007166(cell surface receptor signaling pathway)//GO:0016477(cell migration)
ENSG00000118503	3.02304	1.596	1.10407e-12	3.12913e-10	up	373	406	352	105	131	124	4.00884	4.61215	3.92697	1.20276	1.52102	1.36813	20.6619	23.8988	20.5893	6.30732	7.89665	7.31973	TNFAIP3	protein_coding	7128	A20|AISBL|OTUD7C|TNFA1P2	MIM:191163|HGNC:HGNC:11896|Ensembl:ENSG00000118503|HPRD:01857|Vega:OTTHUMG00000015664	TNF alpha induced protein 3	hsa04064(NF-kappa B signaling pathway)//hsa04621(NOD-like receptor signaling pathway)//hsa04668(TNF signaling pathway)//hsa05162(Measles)//hsa05169(Epstein-Barr virus infection)	GO:0070062(extracellular exosome)//GO:0005764(lysosome)//GO:0005634(nucleus)//GO:0005737(cytoplasm)//GO:0005829(cytosol)	GO:0019900(kinase binding)//GO:0008270(zinc ion binding)//GO:0008234(cysteine-type peptidase activity)//GO:0043130(ubiquitin binding)//GO:0004842(ubiquitin-protein transferase activity)//GO:0070530(K63-linked polyubiquitin binding)//GO:0004843(thiol-dependent ubiquitin-specific protease activity)//GO:0002020(protease binding)//GO:0016874(ligase activity)//GO:0043621(protein self-association)//GO:…	GO:0070936(protein K48-linked ubiquitination)//GO:0034144(negative regulation of toll-like receptor 4 signaling pathway)//GO:0032480(negative regulation of type I interferon production)//GO:0090291(negative regulation of osteoclast proliferation)//GO:0032691(negative regulation of interleukin-1 beta production)//GO:0045736(negative regulation of cyclin-dependent protein serine/threonine kinase ac…
ENSG00000118515	2.14841	1.10327	6.81697e-11	8.92966e-09	up	598	573	634	276	227	306	3.24889	3.29046	3.57544	1.59817	1.33233	1.70668	33.1256	33.7291	37.0841	16.5793	13.6835	18.0632	SGK1	protein_coding	6446	SGK	MIM:602958|HGNC:HGNC:10810|Ensembl:ENSG00000118515|HPRD:04264|Vega:OTTHUMG00000015613	serum/glucocorticoid regulated kinase 1	hsa04068(FoxO signaling pathway)//hsa04151(PI3K-Akt signaling pathway)//hsa04960(Aldosterone-regulated sodium reabsorption)	GO:0005886(plasma membrane)//GO:0043005(neuron projection)//GO:0048471(perinuclear region of cytoplasm)//GO:0005789(endoplasmic reticulum membrane)//GO:0005829(cytosol)//GO:0005739(mitochondrion)//GO:0005654(nucleoplasm)//GO:0005634(nucleus)//GO:0005737(cytoplasm)	GO:0004674(protein serine/threonine kinase activity)//GO:0015459(potassium channel regulator activity)//GO:0005524(ATP binding)//GO:0017081(chloride channel regulator activity)//GO:0035091(phosphatidylinositol binding)//GO:0004712(protein serine/threonine/tyrosine kinase activity)//GO:0005246(calcium channel regulator activity)//GO:0017080(sodium channel regulator activity)//GO:0048037(cofactor b…	GO:0007019(microtubule depolymerization)//GO:0007616(long-term memory)//GO:0008542(visual learning)//GO:0043066(negative regulation of apoptotic process)//GO:0043402(glucocorticoid mediated signaling pathway)//GO:0051726(regulation of cell cycle)//GO:0060453(regulation of gastric acid secretion)//GO:0034220(ion transmembrane transport)//GO:0006974(cellular response to DNA damage stimulus)//GO:005…
ENSG00000120278	11.4784	3.52085	0.0309515	0.0825445	up	1	1	2	0	0	0	0.00527354	0.00557404	0.0109481	0	0	0	0.055394	0.058864	0.116984	0	0	0	PLEKHG1	protein_coding	57480	ARHGEF41	HGNC:HGNC:20884|Ensembl:ENSG00000120278|Vega:OTTHUMG00000015824	pleckstrin homology and RhoGEF domain containing G1			GO:0005089(Rho guanyl-nucleotide exchange factor activity)	GO:0035023(regulation of Rho protein signal transduction)//GO:0043547(positive regulation of GTPase activity)
ENSG00000120279	2.49198	1.31729	0.000355	0.00208506	up	25	37	24	13	11	9	0.447903	0.70067	0.446335	0.248237	0.212907	0.165533	1.38485	2.17797	1.40381	0.780907	0.663078	0.531271	MYCT1	protein_coding	80177	MTLC	MIM:616805|HGNC:HGNC:23172|Ensembl:ENSG00000120279|HPRD:17617|Vega:OTTHUMG00000015850	myc target 1		GO:0016021(integral component of membrane)//GO:0005634(nucleus)
ENSG00000123364	11.4779	3.52078	0.040204	0.101523	up	2	0	2	0	0	0	0.0448088	0	0.0465125	0	0	0	0.110788	0	0.116984	0	0	0	HOXC13	protein_coding	3229	ECTD9|HOX3|HOX3G	MIM:142976|HGNC:HGNC:5125|Ensembl:ENSG00000123364|HPRD:00862|Vega:OTTHUMG00000160008	homeobox C13		GO:0005634(nucleus)	GO:0001077(transcriptional activator activity, RNA polymerase II core promoter proximal region sequence-specific binding)//GO:0043565(sequence-specific DNA binding)//GO:0003682(chromatin binding)//GO:0005515(protein binding)	GO:0035878(nail development)//GO:0009653(anatomical structure morphogenesis)//GO:0009952(anterior/posterior pattern specification)//GO:0001942(hair follicle development)//GO:0006366(transcription from RNA polymerase II promoter)//GO:0045944(positive regulation of transcription from RNA polymerase II promoter)//GO:0043587(tongue morphogenesis)
ENSG00000123977	8.23902	3.04247	3.22651e-05	0.000297075	up	8	14	15	2	2	0	0.148069	0.273886	0.288185	0.0394533	0.0399906	0	0.443152	0.824096	0.877383	0.12014	0.12056	0	DAW1	protein_coding	164781	ODA16|WDR69	HGNC:HGNC:26383|Ensembl:ENSG00000123977|HPRD:08079|Vega:OTTHUMG00000133190	dynein assembly factor with WD repeats 1		GO:0005929(cilium)		GO:0007507(heart development)//GO:0007368(determination of left/right symmetry)
ENSG00000124743	2.80438	1.48768	0.00775645	0.0264048	up	8	6	10	2	3	3	0.0756202	0.0599469	0.0981192	0.0201491	0.0306353	0.0291116	0.443152	0.353184	0.584922	0.12014	0.180839	0.17709	KLHL31	protein_coding	401265	BKLHD6|KBTBD1|KLHL|bA345L23.2	MIM:610749|HGNC:HGNC:21353|Ensembl:ENSG00000124743|HPRD:13923	kelch like family member 31		GO:0031463(Cul3-RING ubiquitin ligase complex)	GO:0004842(ubiquitin-protein transferase activity)	GO:0006351(transcription, DNA-templated)//GO:0006355(regulation of transcription, DNA-templated)//GO:0016567(protein ubiquitination)//GO:0007519(skeletal muscle tissue development)
ENSG00000125046	12.9364	3.69336	0.000481618	0.0026698	up	8	3	7	1	0	0	0.069165	0.0274148	0.0628203	0.00921457	0	0	0.443152	0.176592	0.409445	0.0600698	0	0	SSUH2	protein_coding	51066	C3orf32|SSU-2|fls485	HGNC:HGNC:24809|Ensembl:ENSG00000125046|HPRD:11267|Vega:OTTHUMG00000122075	ssu-2 homolog (C. elegans)		GO:0005737(cytoplasm)
ENSG00000125398	3.01579	1.59254	1.92984e-06	3.11412e-05	up	42	61	45	17	19	11	0.579417	0.889487	0.644407	0.249959	0.283171	0.155787	2.32655	3.59071	2.63215	1.02119	1.14532	0.649331	SOX9	protein_coding	6662	CMD1|CMPD1|SRA1|SRXX2|SRXY10	MIM:608160|HGNC:HGNC:11204|Ensembl:ENSG00000125398|HPRD:06427|Vega:OTTHUMG00000166300	SRY-box 9	hsa04024(cAMP signaling pathway)	GO:0043234(protein complex)//GO:0005654(nucleoplasm)//GO:0044798(nuclear transcription factor complex)//GO:0005634(nucleus)	GO:0008013(beta-catenin binding)//GO:0034236(protein kinase A catalytic subunit binding)//GO:0097157(pre-mRNA intronic binding)//GO:0003700(transcription factor activity, sequence-specific DNA binding)//GO:0004672(protein kinase activity)//GO:0003682(chromatin binding)//GO:0035326(enhancer binding)//GO:0043425(bHLH transcription factor binding)//GO:0046982(protein heterodimerization activity)//GO…	GO:0002683(negative regulation of immune system process)//GO:0048709(oligodendrocyte differentiation)//GO:0001894(tissue homeostasis)//GO:0090103(cochlea morphogenesis)//GO:0030155(regulation of cell adhesion)//GO:0030850(prostate gland development)//GO:2000138(positive regulation of cell proliferation involved in heart morphogenesis)//GO:0008584(male gonad development)//GO:0030857(negative regul…
ENSG00000128052	2.06258	1.04445	0.036183	0.0934367	up	24	7	8	5	7	6	0.198516	0.0611998	0.0686879	0.0440791	0.0625511	0.0509487	1.32945	0.412048	0.467938	0.300349	0.421958	0.354181	KDR	protein_coding	3791	CD309|FLK1|VEGFR|VEGFR2	MIM:191306|HGNC:HGNC:6307|Ensembl:ENSG00000128052|HPRD:01867|Vega:OTTHUMG00000128734	kinase insert domain receptor	hsa04014(Ras signaling pathway)//hsa04015(Rap1 signaling pathway)//hsa04060(Cytokine-cytokine receptor interaction)//hsa04144(Endocytosis)//hsa04151(PI3K-Akt signaling pathway)//hsa04370(VEGF signaling pathway)//hsa04510(Focal adhesion)//hsa05205(Proteoglycans in cancer)	GO:0097443(sorting endosome)//GO:0005768(endosome)//GO:0005886(plasma membrane)//GO:0005634(nucleus)//GO:0005576(extracellular region)//GO:0005794(Golgi apparatus)//GO:0009897(external side of plasma membrane)//GO:0005887(integral component of plasma membrane)//GO:0030054(cell junction)//GO:0045121(membrane raft)//GO:0005783(endoplasmic reticulum)//GO:0005769(early endosome)//GO:0016023(cytoplasm…	GO:0005021(vascular endothelial growth factor-activated receptor activity)//GO:0004713(protein tyrosine kinase activity)//GO:0005524(ATP binding)//GO:0004716(receptor signaling protein tyrosine kinase activity)//GO:0004714(transmembrane receptor protein tyrosine kinase activity)//GO:0019838(growth factor binding)//GO:0005178(integrin binding)//GO:0038085(vascular endothelial growth factor binding…	GO:0007169(transmembrane receptor protein tyrosine kinase signaling pathway)//GO:0051770(positive regulation of nitric-oxide synthase biosynthetic process)//GO:0051901(positive regulation of mitochondrial depolarization)//GO:0003158(endothelium development)//GO:0048754(branching morphogenesis of an epithelial tube)//GO:0043066(negative regulation of apoptotic process)//GO:0035924(cellular respons…
ENSG00000128510	10.8228	3.43601	3.54677e-11	5.41034e-09	up	95	83	62	5	8	8	1.30297	1.20325	0.882691	0.0730903	0.118537	0.112641	5.26243	4.88571	3.62652	0.300349	0.482238	0.472241	CPA4	protein_coding	51200	CPA3	MIM:607635|HGNC:HGNC:15740|Ensembl:ENSG00000128510|HPRD:07405|Vega:OTTHUMG00000157825	carboxypeptidase A4		GO:0005575(cellular_component)//GO:0005615(extracellular space)	GO:0008270(zinc ion binding)//GO:0004181(metallocarboxypeptidase activity)	GO:0006508(proteolysis)//GO:0016573(histone acetylation)
ENSG00000128590	2.25307	1.17189	7.64408e-12	1.5083e-09	up	584	594	652	257	280	245	11.1748	12.0138	12.9503	5.2413	5.78813	4.81272	32.3501	34.9652	38.1369	15.4379	16.8783	14.4624	DNAJB9	protein_coding	4189	ERdj4|MDG-1|MDG1|MST049|MSTP049	MIM:602634|HGNC:HGNC:6968|Ensembl:ENSG00000128590|HPRD:07047|Vega:OTTHUMG00000154866	DnaJ heat shock protein family (Hsp40) member B9		GO:0070062(extracellular exosome)//GO:0005789(endoplasmic reticulum membrane)//GO:0005788(endoplasmic reticulum lumen)//GO:0005783(endoplasmic reticulum)//GO:0005730(nucleolus)//GO:0005737(cytoplasm)	GO:0005515(protein binding)//GO:0051787(misfolded protein binding)	GO:0030968(endoplasmic reticulum unfolded protein response)//GO:0036498(IRE1-mediated unfolded protein response)//GO:0044267(cellular protein metabolic process)//GO:0030433(ER-associated ubiquitin-dependent protein catabolic process)
ENSG00000130224	11.4784	3.52085	0.0409758	0.103088	up	1	1	2	0	0	0	0.0110136	0.0116411	0.0228646	0	0	0	0.055394	0.058864	0.116984	0	0	0	LRCH2	protein_coding	57631	dA204F4.4	HGNC:HGNC:29292|Ensembl:ENSG00000130224|HPRD:06602|Vega:OTTHUMG00000022233	leucine-rich repeats and calponin homology (CH) domain containing 2
ENSG00000130477	2.87197	1.52204	1.59518e-06	2.68818e-05	up	50	40	48	12	18	16	0.242608	0.205146	0.241758	0.0620575	0.0943538	0.0796987	2.7697	2.35456	2.80763	0.720837	1.08504	0.944482	UNC13A	protein_coding	23025	Munc13-1	MIM:609894|HGNC:HGNC:23150|Ensembl:ENSG00000130477|Vega:OTTHUMG00000163877	unc-13 homolog A (C. elegans)	hsa04721(Synaptic vesicle cycle)	GO:0043005(neuron projection)//GO:0030424(axon)//GO:0030054(cell junction)//GO:0031594(neuromuscular junction)//GO:0048786(presynaptic active zone)//GO:0005622(intracellular)//GO:0042734(presynaptic membrane)//GO:0005737(cytoplasm)	GO:0047485(protein N-terminus binding)//GO:0046872(metal ion binding)//GO:0017075(syntaxin-1 binding)//GO:0019992(diacylglycerol binding)	GO:0048172(regulation of short-term neuronal synaptic plasticity)//GO:0007268(synaptic transmission)//GO:0060384(innervation)//GO:0016188(synaptic vesicle maturation)//GO:0007528(neuromuscular junction development)//GO:0051966(regulation of synaptic transmission, glutamatergic)//GO:0016081(synaptic vesicle docking)//GO:0050435(beta-amyloid metabolic process)//GO:1903861(positive regulation of den…
ENSG00000131016	2.18685	1.12886	1.02043e-09	8.4161e-08	up	1833	2011	2144	816	913	911	11.3838	13.201	13.8215	5.40125	6.12561	5.80819	101.537	118.376	125.407	49.0169	55.0354	53.7764	AKAP12	protein_coding	9590	AKAP250|SSeCKS	MIM:604698|HGNC:HGNC:370|Ensembl:ENSG00000131016|HPRD:05263	A-kinase anchoring protein 12		GO:0005938(cell cortex)//GO:0005886(plasma membrane)//GO:0005925(focal adhesion)//GO:0005856(cytoskeleton)//GO:0005737(cytoplasm)	GO:0008179(adenylate cyclase binding)//GO:0005515(protein binding)//GO:0051018(protein kinase A binding)	GO:0010739(positive regulation of protein kinase A signaling)//GO:0006605(protein targeting)//GO:0007186(G-protein coupled receptor signaling pathway)//GO:0030819(positive regulation of cAMP biosynthetic process)//GO:0090036(regulation of protein kinase C signaling)
ENSG00000131737	48.1486	5.58942	0.000290365	0.00176391	up	8	6	4	0	0	0	0.248022	0.196616	0.128726	0	0	0	0.443152	0.353184	0.233969	0	0	0	KRT34	protein_coding	3885	HA4|Ha-4|KRTHA4|hHa4	MIM:602763|HGNC:HGNC:6452|Ensembl:ENSG00000131737|HPRD:04137|Vega:OTTHUMG00000133436	keratin 34, type I		GO:0005882(intermediate filament)//GO:0070062(extracellular exosome)//GO:0005615(extracellular space)	GO:0005198(structural molecule activity)	GO:0008544(epidermis development)
ENSG00000131746	2.39913	1.26251	4.59613e-13	1.64551e-10	up	728	715	642	289	286	261	8.15352	8.46423	7.46371	3.44977	3.46045	3.0009	40.3268	42.0878	37.552	17.3602	17.24	15.4069	TNS4	protein_coding	84951	CTEN|PP14434	MIM:608385|HGNC:HGNC:24352|Ensembl:ENSG00000131746|HPRD:12223|Vega:OTTHUMG00000133330	tensin 4		GO:0005925(focal adhesion)//GO:0005856(cytoskeleton)//GO:0005737(cytoplasm)	GO:0005515(protein binding)//GO:0003779(actin binding)	GO:0006915(apoptotic process)//GO:0008104(protein localization)
ENSG00000134058	3.0148	1.59206	0.00148554	0.00672764	up	8	21	25	7	6	4	0.179755	0.498743	0.58309	0.167636	0.145644	0.0922671	0.443152	1.23614	1.46231	0.420488	0.361679	0.23612	CDK7	protein_coding	1022	CAK1|CDKN7|HCAK|MO15|STK1|p39MO15	MIM:601955|HGNC:HGNC:1778|Ensembl:ENSG00000134058|HPRD:15993|Vega:OTTHUMG00000099358	cyclin-dependent kinase 7	hsa03022(Basal transcription factors)//hsa03420(Nucleotide excision repair)//hsa04110(Cell cycle)	GO:0048471(perinuclear region of cytoplasm)//GO:0005739(mitochondrion)//GO:0005737(cytoplasm)//GO:0005654(nucleoplasm)//GO:0005634(nucleus)//GO:0005675(holo TFIIH complex)	GO:0004672(protein kinase activity)//GO:0004693(cyclin-dependent protein serine/threonine kinase activity)//GO:0008353(RNA polymerase II carboxy-terminal domain kinase activity)//GO:0050681(androgen receptor binding)//GO:0005524(ATP binding)//GO:0005515(protein binding)//GO:0008094(DNA-dependent ATPase activity)//GO:0008022(protein C-terminus binding)//GO:0003713(transcription coactivator activit…	GO:0051301(cell division)//GO:0050434(positive regulation of viral transcription)//GO:0000086(G2/M transition of mitotic cell cycle)//GO:0030521(androgen receptor signaling pathway)//GO:0070911(global genome nucleotide-excision repair)//GO:0007050(cell cycle arrest)//GO:0040029(regulation of gene expression, epigenetic)//GO:0000082(G1/S transition of mitotic cell cycle)//GO:0006366(transcription …
ENSG00000134830	14.0971	3.81732	0.0214164	0.0610419	up	3	2	0	0	0	0	0.0239426	0.0168713	0	0	0	0	0.166182	0.117728	0	0	0	0	C5AR2	protein_coding	27202	C5L2|GPF77|GPR77	MIM:609949|HGNC:HGNC:4527|Ensembl:ENSG00000134830|HPRD:17072|Vega:OTTHUMG00000183505	complement component 5a receptor 2		GO:0005886(plasma membrane)//GO:0009925(basal plasma membrane)//GO:0045177(apical part of cell)//GO:0016021(integral component of membrane)	GO:0004944(C5a anaphylatoxin receptor activity)//GO:0005515(protein binding)	GO:2000482(regulation of interleukin-8 secretion)//GO:1900165(negative regulation of interleukin-6 secretion)//GO:0007186(G-protein coupled receptor signaling pathway)//GO:0090024(negative regulation of neutrophil chemotaxis)//GO:0006954(inflammatory response)//GO:0032720(negative regulation of tumor necrosis factor production)//GO:0070374(positive regulation of ERK1 and ERK2 cascade)//GO:0050679…
ENSG00000134853	3.65372	1.86936	0.0160978	0.0482191	up	13	5	2	1	1	3	0.072515	0.0294797	0.0115803	0.00594516	0.00602612	0.0171792	0.720121	0.29432	0.116984	0.0600698	0.0602798	0.17709	PDGFRA	protein_coding	5156	CD140A|GAS9|PDGFR-2|PDGFR2|RHEPDGFRA	MIM:173490|HGNC:HGNC:8803|Ensembl:ENSG00000134853|HPRD:01429|Vega:OTTHUMG00000128699	platelet derived growth factor receptor alpha	hsa04010(MAPK signaling pathway)//hsa04014(Ras signaling pathway)//hsa04015(Rap1 signaling pathway)//hsa04020(Calcium signaling pathway)//hsa04060(Cytokine-cytokine receptor interaction)//	GO:0005886(plasma membrane)//GO:0005887(integral component of plasma membrane)//GO:0016020(membrane)//GO:0043234(protein complex)//GO:0005829(cytosol)//GO:0031226(intrinsic component of plasma membrane)//GO:0005634(nucleus)//GO:0005737(cytoplasm)	GO:0005021(vascular endothelial growth factor-activated receptor activity)//GO:0038085(vascular endothelial growth factor binding)//GO:0042803(protein homodimerization activity)//GO:0004672(protein kinase activity)//GO:0005161(platelet-derived growth factor receptor binding)//GO:0004714(transmembrane receptor protein tyrosine kinase activity)//GO:0005524(ATP binding)//GO:0048407(platelet-derived …	GO:0061298(retina vasculature development in camera-type eye)//GO:0034614(cellular response to reactive oxygen species)//GO:0048011(neurotrophin TRK receptor signaling pathway)//GO:0042060(wound healing)//GO:0038091(positive regulation of cell proliferation by VEGF-activated platelet derived growth factor receptor signaling pathway)//GO:0048008(platelet-derived growth factor receptor signaling pa…
ENSG00000135272	14.0983	3.81745	0.0296057	0.0796639	up	1	3	1	0	0	0	0.0103362	0.0327756	0.0107292	0	0	0	0.055394	0.176592	0.0584922	0	0	0	MDFIC	protein_coding	29969	HIC	MIM:614511|HGNC:HGNC:28870|Ensembl:ENSG00000135272|HPRD:17103|Vega:OTTHUMG00000023647	MyoD family inhibitor domain containing		GO:0005654(nucleoplasm)//GO:0005634(nucleus)//GO:0005794(Golgi apparatus)//GO:0005737(cytoplasm)//GO:0005730(nucleolus)	GO:0030332(cyclin binding)//GO:0008134(transcription factor binding)//GO:0005515(protein binding)//GO:0030957(Tat protein binding)	GO:0030111(regulation of Wnt signaling pathway)//GO:0007257(activation of JUN kinase activity)//GO:0042308(negative regulation of protein import into nucleus)//GO:0006351(transcription, DNA-templated)//GO:0045892(negative regulation of transcription, DNA-templated)//GO:0016032(viral process)//GO:0050434(positive regulation of viral transcription)//GO:0045893(positive regulation of transcription, …
ENSG00000135318	2.02061	1.01479	2.73554e-09	1.7548e-07	up	251	259	269	117	135	119	3.0059	3.27845	3.34395	1.49336	1.74658	1.463	13.9039	15.2458	15.7344	7.02816	8.13777	7.02458	NT5E	protein_coding	4907	CALJA|CD73|E5NT|NT|NT5|NTE|eN|eNT	MIM:129190|HGNC:HGNC:8021|Ensembl:ENSG00000135318|HPRD:00552|Vega:OTTHUMG00000015139	5'-nucleotidase ecto	hsa00230(Purine metabolism)//hsa00240(Pyrimidine metabolism)//hsa00760(Nicotinate and nicotinamide metabolism)//	GO:0097060(synaptic membrane)//GO:0005886(plasma membrane)//GO:0070062(extracellular exosome)//GO:0009986(cell surface)//GO:0016020(membrane)//GO:0031225(anchored component of membrane)//GO:0005737(cytoplasm)	GO:0008198(ferrous iron binding)//GO:0000166(nucleotide binding)//GO:0016788(hydrolase activity, acting on ester bonds)//GO:0008253(5'-nucleotidase activity)//GO:0046872(metal ion binding)//GO:0016787(hydrolase activity)	GO:0055086(nucleobase-containing small molecule metabolic process)//GO:0007159(leukocyte cell-cell adhesion)//GO:0006195(purine nucleotide catabolic process)//GO:0007420(brain development)//GO:0046086(adenosine biosynthetic process)//GO:0046889(positive regulation of lipid biosynthetic process)//GO:0016311(dephosphorylation)//GO:0046135(pyrimidine nucleoside catabolic process)//GO:0010044(respons…
ENSG00000136286	4.2714	2.09471	0.0135975	0.0418805	up	4	5	10	1	2	1	0.0250946	0.0331557	0.0651217	0.0066865	0.0135551	0.00644046	0.221576	0.29432	0.584922	0.0600698	0.12056	0.0590301	MYO1G	protein_coding	64005	HA2|HLA-HA2|MHAG	MIM:600642|HGNC:HGNC:13880|Ensembl:ENSG00000136286|HPRD:17622|Vega:OTTHUMG00000155821	myosin IG		GO:0001891(phagocytic cup)//GO:0005886(plasma membrane)//GO:0070062(extracellular exosome)//GO:0031256(leading edge membrane)//GO:0030027(lamellipodium)//GO:0016020(membrane)//GO:0030175(filopodium)//GO:0005902(microvillus)//GO:0016459(myosin complex)	GO:0005546(phosphatidylinositol-4,5-bisphosphate binding)//GO:0005524(ATP binding)//GO:0005516(calmodulin binding)//GO:0043325(phosphatidylinositol-3,4-bisphosphate binding)//GO:0003774(motor activity)//GO:0005547(phosphatidylinositol-3,4,5-trisphosphate binding)//GO:0003779(actin binding)	GO:0008152(metabolic process)//GO:0006887(exocytosis)//GO:0038096(Fc-gamma receptor signaling pathway involved in phagocytosis)//GO:0031589(cell-substrate adhesion)//GO:0071976(cell gliding)//GO:0072678(T cell migration)//GO:0002456(T cell mediated immunity)
ENSG00000136859	14.0976	3.81738	0.024727	0.0686821	up	2	1	2	0	0	0	0.0279176	0.0147542	0.0289791	0	0	0	0.110788	0.058864	0.116984	0	0	0	ANGPTL2	protein_coding	23452	ARP2|HARP	MIM:605001|HGNC:HGNC:490|Ensembl:ENSG00000136859|HPRD:05415|Vega:OTTHUMG00000020695	angiopoietin like 2		GO:0070062(extracellular exosome)//GO:0005615(extracellular space)	GO:0005102(receptor binding)	GO:0007275(multicellular organism development)
ENSG00000137267	2.10773	1.07569	1.30903e-11	2.3727e-09	up	612	562	561	272	236	284	19.2374	18.6723	18.3047	9.11259	8.01418	9.16452	33.9011	33.0816	32.8141	16.339	14.226	16.7645	TUBB2A	protein_coding	7280	CDCBM5|TUBB|TUBB2	MIM:615101|HGNC:HGNC:12412|Ensembl:ENSG00000137267|HPRD:01852|Vega:OTTHUMG00000014135	tubulin beta 2A class IIa	hsa04145(Phagosome)//hsa04540(Gap junction)//hsa05130(Pathogenic Escherichia coli infection)	GO:1903561(extracellular vesicle)//GO:0005634(nucleus)//GO:0005874(microtubule)//GO:0005737(cytoplasm)//GO:0070062(extracellular exosome)	GO:0003924(GTPase activity)//GO:0005515(protein binding)//GO:0005525(GTP binding)//GO:0005200(structural constituent of cytoskeleton)	GO:0044267(cellular protein metabolic process)//GO:0007017(microtubule-based process)//GO:0006457(protein folding)//GO:0051084('de novo' posttranslational protein folding)
ENSG00000137310	5.17938	2.37278	0.0167314	0.0497444	up	4	37	9	4	3	2	0.0613746	0.600065	0.143343	0.0654135	0.0497282	0.0315033	0.221576	2.17797	0.52643	0.240279	0.180839	0.11806	TCF19	protein_coding	6941	SC1|TCF-19	MIM:600912|HGNC:HGNC:11629|Ensembl:ENSG00000137310|HPRD:15986|Vega:OTTHUMG00000031274	transcription factor 19		GO:0005634(nucleus)	GO:0008270(zinc ion binding)//GO:0005515(protein binding)//GO:0003700(transcription factor activity, sequence-specific DNA binding)	GO:0006357(regulation of transcription from RNA polymerase II promoter)//GO:0008283(cell proliferation)//GO:0006351(transcription, DNA-templated)
ENSG00000137745	47.4269	5.56763	5.54e-08	1.86517e-06	up	22	18	27	0	0	1	0.421415	0.364441	0.536855	0	0	0.0196646	1.21867	1.05955	1.57929	0	0	0.0590301	MMP13	protein_coding	4322	CLG3|MANDP1|MMP-13	MIM:600108|HGNC:HGNC:7159|Ensembl:ENSG00000137745|HPRD:02522|Vega:OTTHUMG00000165850	matrix metallopeptidase 13		GO:0005764(lysosome)//GO:0005576(extracellular region)//GO:0046581(intercellular canaliculus)//GO:0005581(collagen trimer)//GO:0005794(Golgi apparatus)//GO:0005578(proteinaceous extracellular matrix)//GO:0031012(extracellular matrix)//GO:0005615(extracellular space)	GO:0008270(zinc ion binding)//GO:0004222(metalloendopeptidase activity)//GO:0048306(calcium-dependent protein binding)//GO:0050750(low-density lipoprotein particle receptor binding)//GO:0005518(collagen binding)//GO:0001968(fibronectin binding)//GO:0005509(calcium ion binding)	GO:0044267(cellular protein metabolic process)//GO:0022617(extracellular matrix disassembly)//GO:0006508(proteolysis)//GO:0030574(collagen catabolic process)//GO:0007507(heart development)//GO:0030198(extracellular matrix organization)//GO:0001554(luteolysis)//GO:0003417(growth plate cartilage development)//GO:0043171(peptide catabolic process)//GO:0030282(bone mineralization)//GO:0007567(parturi…
ENSG00000138347	3.32592	1.73376	0.000132502	0.000924135	up	22	31	17	7	10	3	0.169163	0.251948	0.135687	0.0573666	0.0830682	0.023681	1.21867	1.82478	0.994368	0.420488	0.602798	0.17709	MYPN	protein_coding	84665	CMD1DD|CMH22|MYOP|RCM4	MIM:608517|HGNC:HGNC:23246|Ensembl:ENSG00000138347|HPRD:10536|Vega:OTTHUMG00000018344	myopalladin		GO:0030018(Z disc)//GO:0005634(nucleus)//GO:0031674(I band)	GO:0005515(protein binding)//GO:0051371(muscle alpha-actinin binding)//GO:0003779(actin binding)//GO:0017124(SH3 domain binding)//GO:0008092(cytoskeletal protein binding)	GO:0045214(sarcomere organization)
ENSG00000138356	2.58869	1.37222	1.29852e-12	3.61452e-10	up	778	890	969	304	343	335	7.60158	9.19141	9.82775	3.16575	3.62052	3.36021	43.0965	52.389	56.679	18.2612	20.676	19.7751	AOX1	protein_coding	316	AO|AOH1	MIM:602841|HGNC:HGNC:553|Ensembl:ENSG00000138356|HPRD:07537|Vega:OTTHUMG00000154536	aldehyde oxidase 1	hsa00280(Valine, leucine and isoleucine degradation)//hsa00350(Tyrosine metabolism)//hsa00380(Tryptophan metabolism)//hsa00750(Vitamin B6 metabolism)//hsa00760(Nicotinate and nicotinamide metabolism)//hsa00830(Retinol metabolism)//hsa00982(Drug metabolism - cytochrome P450)//	GO:0070062(extracellular exosome)//GO:0005737(cytoplasm)//GO:0005829(cytosol)	GO:0005506(iron ion binding)//GO:0050660(flavin adenine dinucleotide binding)//GO:0051287(NAD binding)//GO:0016614(oxidoreductase activity, acting on CH-OH group of donors)//GO:0016491(oxidoreductase activity)//GO:0009055(electron carrier activity)//GO:0051537(2 iron, 2 sulfur cluster binding)//GO:0004854(xanthine dehydrogenase activity)//GO:0043546(molybdopterin cofactor binding)//GO:0004031(ald…	GO:0055114(oxidation-reduction process)//GO:0072593(reactive oxygen species metabolic process)//GO:0044281(small molecule metabolic process)//GO:0006954(inflammatory response)//GO:0042816(vitamin B6 metabolic process)//GO:0009115(xanthine catabolic process)//GO:0006767(water-soluble vitamin metabolic process)//GO:0006766(vitamin metabolic process)
ENSG00000138798	4.91076	2.29595	0.00337607	0.0132094	up	4	13	10	3	2	0	0.0354404	0.121745	0.0919697	0.0283295	0.0191435	0	0.221576	0.765232	0.584922	0.180209	0.12056	0	EGF	protein_coding	1950	HOMG4|URG	MIM:131530|HGNC:HGNC:3229|Ensembl:ENSG00000138798|HPRD:00578|Vega:OTTHUMG00000132044	epidermal growth factor	hsa04010(MAPK signaling pathway)//hsa04012(ErbB signaling pathway)//hsa04014(Ras signaling pathway)//hsa04015(Rap1 signaling pathway)//hsa04060(Cytokine-cytokine receptor interaction)//hsa04066(HIF-1 signaling pathway)//hsa04068(FoxO signaling pathway)//	GO:0005886(plasma membrane)//GO:0070062(extracellular exosome)//GO:0005576(extracellular region)//GO:0043235(receptor complex)//GO:0031093(platelet alpha granule lumen)//GO:0016021(integral component of membrane)//GO:0005765(lysosomal membrane)//GO:0005615(extracellular space)	GO:0008083(growth factor activity)//GO:0017147(Wnt-protein binding)//GO:0042813(Wnt-activated receptor activity)//GO:0005154(epidermal growth factor receptor binding)//GO:0005515(protein binding)//GO:0005509(calcium ion binding)//GO:0030297(transmembrane receptor protein tyrosine kinase activator activity)	GO:0030168(platelet activation)//GO:0044332(Wnt signaling pathway involved in dorsal/ventral axis specification)//GO:0051048(negative regulation of secretion)//GO:0045741(positive regulation of epidermal growth factor-activated receptor activity)//GO:0048754(branching morphogenesis of an epithelial tube)//GO:0048011(neurotrophin TRK receptor signaling pathway)//GO:0006260(DNA replication)//GO:004…
ENSG00000139174	2.35758	1.23731	1.17011e-05	0.00013141	up	75	53	71	30	26	25	0.493687	0.368752	0.485127	0.21047	0.184891	0.168938	4.15455	3.11979	4.15295	1.80209	1.56727	1.47575	PRICKLE1	protein_coding	144165	EPM1B|RILP	MIM:608500|HGNC:HGNC:17019|Ensembl:ENSG00000139174|HPRD:16341|Vega:OTTHUMG00000169443	prickle planar cell polarity protein 1	hsa04310(Wnt signaling pathway)	GO:0031965(nuclear membrane)//GO:0005634(nucleus)//GO:0005829(cytosol)	GO:0008134(transcription factor binding)//GO:0008270(zinc ion binding)//GO:0005515(protein binding)	GO:0006606(protein import into nucleus)//GO:0032436(positive regulation of proteasomal ubiquitin-dependent protein catabolic process)//GO:0031398(positive regulation of protein ubiquitination)//GO:0035904(aorta development)//GO:2000691(negative regulation of cardiac muscle cell myoblast differentiation)//GO:0090090(negative regulation of canonical Wnt signaling pathway)//GO:0060976(coronary vascu…
ENSG00000140323	2.63721	1.39901	7.01268e-09	3.70555e-07	up	114	107	103	42	39	37	0.485227	0.481384	0.455076	0.190532	0.179332	0.161674	6.31491	6.29845	6.0247	2.52293	2.35091	2.18411	DISP2	protein_coding	85455	DISPB|HsT16908	MIM:607503|HGNC:HGNC:19712|HPRD:06327	dispatched RND transporter family member 2		GO:0005886(plasma membrane)//GO:0005575(cellular_component)//GO:0016021(integral component of membrane)	GO:0003674(molecular_function)	GO:0007224(smoothened signaling pathway)
ENSG00000140538	5.14962	2.36447	0.0205141	0.0588991	up	21	1	1	1	1	2	0.0426169	0.00214502	0.00210654	0.00216293	0.00219238	0.00416668	1.16327	0.058864	0.0584922	0.0600698	0.0602798	0.11806	NTRK3	protein_coding	4916	GP145-TrkC|TRKC|gp145(trkC)	MIM:191316|HGNC:HGNC:8033|Ensembl:ENSG00000140538|HPRD:01870|Vega:OTTHUMG00000148677	neurotrophic tyrosine kinase, receptor, type 3	hsa04722(Neurotrophin signaling pathway)//hsa05230(Central carbon metabolism in cancer)	GO:0016020(membrane)//GO:0016021(integral component of membrane)//GO:0005887(integral component of plasma membrane)//GO:0043235(receptor complex)//GO:0005737(cytoplasm)	GO:0005524(ATP binding)//GO:0005004(GPI-linked ephrin receptor activity)//GO:0005030(neurotrophin receptor activity)//GO:0043121(neurotrophin binding)//GO:0004714(transmembrane receptor protein tyrosine kinase activity)//GO:0005515(protein binding)//GO:0002039(p53 binding)	GO:0007169(transmembrane receptor protein tyrosine kinase signaling pathway)//GO:0048013(ephrin receptor signaling pathway)//GO:0010628(positive regulation of gene expression)//GO:0060548(negative regulation of cell death)//GO:0019056(modulation by virus of host transcription)//GO:0038179(neurotrophin signaling pathway)//GO:0090102(cochlea development)//GO:0007623(circadian rhythm)//GO:0048691(po…
ENSG00000143882	2.54134	1.34559	0.0178238	0.052353	up	14	4	9	3	3	4	0.223136	0.067386	0.148899	0.0509615	0.0516555	0.0654484	0.775515	0.235456	0.52643	0.180209	0.180839	0.23612	ATP6V1C2	protein_coding	245973	ATP6C2|VMA5	HGNC:HGNC:18264|Ensembl:ENSG00000143882|HPRD:16523|Vega:OTTHUMG00000090459	ATPase H+ transporting V1 subunit C2	hsa00190(Oxidative phosphorylation)//	GO:0005765(lysosomal membrane)//GO:0033180(proton-transporting V-type ATPase, V1 domain)//GO:0070062(extracellular exosome)//GO:0005829(cytosol)	GO:0046983(protein dimerization activity)//GO:0005515(protein binding)//GO:0008553(hydrogen-exporting ATPase activity, phosphorylative mechanism)//GO:0015078(hydrogen ion transmembrane transporter activity)	GO:0030177(positive regulation of Wnt signaling pathway)//GO:0008286(insulin receptor signaling pathway)//GO:0015991(ATP hydrolysis coupled proton transport)//GO:0033572(transferrin transport)//GO:0006879(cellular iron ion homeostasis)//GO:0045454(cell redox homeostasis)//GO:0055085(transmembrane transport)//GO:0034220(ion transmembrane transport)
ENSG00000144583	3.3723	1.75373	2.9478e-06	4.31737e-05	up	31	39	29	11	6	11	0.378426	0.503213	0.367471	0.143117	0.0791268	0.137851	1.71721	2.2957	1.69627	0.660767	0.361679	0.649331	MARCH4	protein_coding	57574	MARCH-IV|RNF174	MIM:608208|HGNC:HGNC:29269|Ensembl:ENSG00000144583|HPRD:16299|Vega:OTTHUMG00000154824	membrane associated ring-CH-type finger 4		GO:0005802(trans-Golgi network)//GO:0016021(integral component of membrane)//GO:0000139(Golgi membrane)//GO:0005795(Golgi stack)	GO:0004842(ubiquitin-protein transferase activity)//GO:0008270(zinc ion binding)//GO:0016874(ligase activity)	GO:0016567(protein ubiquitination)
ENSG00000145431	4.2205	2.07742	0.0323356	0.0854319	up	3	4	3	1	1	0	0.0291181	0.0410364	0.0302252	0.0103448	0.0104856	0	0.166182	0.235456	0.175477	0.0600698	0.0602798	0	PDGFC	protein_coding	56034	FALLOTEIN|SCDGF	MIM:608452|HGNC:HGNC:8801|Ensembl:ENSG00000145431|HPRD:10529|Vega:OTTHUMG00000161803	platelet derived growth factor C	hsa04014(Ras signaling pathway)//hsa04015(Rap1 signaling pathway)//hsa04060(Cytokine-cytokine receptor interaction)//	GO:0005886(plasma membrane)//GO:0070062(extracellular exosome)//GO:0005576(extracellular region)//GO:0009986(cell surface)//GO:0005829(cytosol)//GO:0005788(endoplasmic reticulum lumen)//GO:0000139(Golgi membrane)//GO:0005634(nucleus)//GO:0005615(extracellular space)//GO:0005737(cytoplasm)	GO:0005161(platelet-derived growth factor receptor binding)//GO:0008083(growth factor activity)//GO:0005515(protein binding)//GO:0042803(protein homodimerization activity)	GO:0008284(positive regulation of cell proliferation)//GO:0048008(platelet-derived growth factor receptor signaling pathway)//GO:0007171(activation of transmembrane receptor protein tyrosine kinase activity)//GO:0071230(cellular response to amino acid stimulus)//GO:0048146(positive regulation of fibroblast proliferation)//GO:0009887(organ morphogenesis)//GO:0031954(positive regulation of protein …
ENSG00000145632	3.29505	1.7203	4.61863e-13	1.64551e-10	up	396	353	443	114	115	119	4.50864	4.24808	5.23552	1.38336	1.41449	1.3909	21.936	20.779	25.912	6.84795	6.93218	7.02458	PLK2	protein_coding	10769	SNK|hPlk2|hSNK	MIM:607023|HGNC:HGNC:19699|Ensembl:ENSG00000145632|HPRD:06118|Vega:OTTHUMG00000097047	polo like kinase 2	hsa04068(FoxO signaling pathway)	GO:0030425(dendrite)//GO:0005813(centrosome)//GO:0005814(centriole)//GO:0000785(chromatin)//GO:0005622(intracellular)//GO:0005737(cytoplasm)	GO:0004674(protein serine/threonine kinase activity)//GO:0032403(protein complex binding)//GO:0005524(ATP binding)//GO:0004871(signal transducer activity)//GO:0043008(ATP-dependent protein binding)//GO:0005515(protein binding)	GO:0010508(positive regulation of autophagy)//GO:0045732(positive regulation of protein catabolic process)//GO:0048167(regulation of synaptic plasticity)//GO:0007052(mitotic spindle organization)//GO:0043123(positive regulation of I-kappaB kinase/NF-kappaB signaling)//GO:0032436(positive regulation of proteasomal ubiquitin-dependent protein catabolic process)//GO:0006468(protein phosphorylation)/…
ENSG00000146707	8.71201	3.12301	0.0442165	0.109648	up	11	1	0	1	0	0	0.320873	0.0308325	0	0.0310899	0	0	0.609334	0.058864	0	0.0600698	0	0	POMZP3	protein_coding	22932	POM-ZP3|POM121	MIM:600587|HGNC:HGNC:9203|Ensembl:ENSG00000146707|HPRD:15974|Vega:OTTHUMG00000023514	POM121 and ZP3 fusion		GO:0005575(cellular_component)	GO:0003674(molecular_function)	GO:0008150(biological_process)
ENSG00000146904	2.30612	1.20547	0.00100915	0.00489896	up	27	21	22	13	10	6	0.309681	0.254588	0.261926	0.158918	0.123909	0.0706478	1.49564	1.23614	1.28683	0.780907	0.602798	0.354181	EPHA1	protein_coding	2041	EPH|EPHT|EPHT1	MIM:179610|HGNC:HGNC:3385|Ensembl:ENSG00000146904|HPRD:01554|Vega:OTTHUMG00000155894	EPH receptor A1	hsa04360(Axon guidance)	GO:0005886(plasma membrane)//GO:0005887(integral component of plasma membrane)	GO:0004672(protein kinase activity)//GO:0005524(ATP binding)//GO:0019901(protein kinase binding)//GO:0005005(transmembrane-ephrin receptor activity)	GO:0008284(positive regulation of cell proliferation)//GO:0007411(axon guidance)//GO:0048013(ephrin receptor signaling pathway)//GO:0045766(positive regulation of angiogenesis)//GO:0030336(negative regulation of cell migration)//GO:0018108(peptidyl-tyrosine phosphorylation)//GO:0001954(positive regulation of cell-matrix adhesion)//GO:0051496(positive regulation of stress fiber assembly)//GO:00467…
ENSG00000147144	2.92929	1.55055	0.0411973	0.103545	up	8	9	2	1	4	1	0.0816636	0.0971066	0.0211921	0.0108797	0.0441114	0.0104794	0.443152	0.529776	0.116984	0.0600698	0.241119	0.0590301	CCDC120	protein_coding	90060	JM11	MIM:300947|HGNC:HGNC:28910|Ensembl:ENSG00000147144|HPRD:06595|Vega:OTTHUMG00000021509	coiled-coil domain containing 120		GO:0005768(endosome)//GO:0030426(growth cone)	GO:0005515(protein binding)	GO:0007275(multicellular organism development)
ENSG00000147576	3.95366	1.98319	1.11049e-07	3.21156e-06	up	47	49	53	13	14	9	0.680383	0.749755	0.796411	0.200575	0.218946	0.13375	2.60352	2.88434	3.10009	0.780907	0.843917	0.531271	ADHFE1	protein_coding	137872	ADH8|HMFT2263|HOT	MIM:611083|HGNC:HGNC:16354|Ensembl:ENSG00000147576|HPRD:12428|Vega:OTTHUMG00000150215	alcohol dehydrogenase, iron containing 1		GO:0005739(mitochondrion)//GO:0005759(mitochondrial matrix)	GO:0016491(oxidoreductase activity)//GO:0047988(hydroxyacid-oxoacid transhydrogenase activity)//GO:0046872(metal ion binding)	GO:0055114(oxidation-reduction process)//GO:0015993(molecular hydrogen transport)//GO:0006103(2-oxoglutarate metabolic process)//GO:0044281(small molecule metabolic process)//GO:0044237(cellular metabolic process)
ENSG00000147676	16.7166	4.06321	0.0115399	0.0365989	up	3	1	2	0	0	0	0.0474803	0.0167286	0.0328571	0	0	0	0.166182	0.058864	0.116984	0	0	0	MAL2	protein_coding	114569	-	MIM:609684|HGNC:HGNC:13634|Ensembl:ENSG00000147676|HPRD:14351|Vega:OTTHUMG00000164973	mal, T-cell differentiation protein 2 (gene/pseudogene)		GO:0016021(integral component of membrane)//GO:0070062(extracellular exosome)//GO:0012505(endomembrane system)//GO:0048471(perinuclear region of cytoplasm)//GO:0045121(membrane raft)//GO:0016324(apical plasma membrane)	GO:0005515(protein binding)
ENSG00000147689	2.89066	1.5314	4.60759e-07	9.9478e-06	up	71	61	52	27	19	15	0.610147	0.554081	0.463858	0.247297	0.176393	0.132332	3.93297	3.59071	3.04159	1.62188	1.14532	0.885451	FAM83A	protein_coding	84985	BJ-TSA-9	HGNC:HGNC:28210|Ensembl:ENSG00000147689|HPRD:17489|Vega:OTTHUMG00000165083	family with sequence similarity 83 member A		GO:0005737(cytoplasm)	GO:0019901(protein kinase binding)//GO:0005515(protein binding)//GO:0036312(phosphatidylinositol 3-kinase regulatory subunit binding)	GO:0008283(cell proliferation)//GO:0007173(epidermal growth factor receptor signaling pathway)
ENSG00000149968	20.1655	4.33382	2.21352e-11	3.75047e-09	up	55	45	54	2	2	3	1.45787	1.26077	1.48579	0.0565022	0.0572716	0.0816348	3.04667	2.64888	3.15858	0.12014	0.12056	0.17709	MMP3	protein_coding	4314	CHDS6|MMP-3|SL-1|STMY|STMY1|STR1	MIM:185250|HGNC:HGNC:7173|Ensembl:ENSG00000149968|HPRD:01703|Vega:OTTHUMG00000048254	matrix metallopeptidase 3	hsa04668(TNF signaling pathway)//hsa05202(Transcriptional misregulation in cancer)//hsa05323(Rheumatoid arthritis)	GO:0005578(proteinaceous extracellular matrix)//GO:0005576(extracellular region)//GO:0005615(extracellular space)	GO:0005515(protein binding)//GO:0008270(zinc ion binding)//GO:0004222(metalloendopeptidase activity)//GO:0005509(calcium ion binding)//GO:0004175(endopeptidase activity)	GO:0030334(regulation of cell migration)//GO:0071230(cellular response to amino acid stimulus)//GO:0022617(extracellular matrix disassembly)//GO:0030198(extracellular matrix organization)//GO:0010727(negative regulation of hydrogen peroxide metabolic process)//GO:0032461(positive regulation of protein oligomerization)//GO:0071732(cellular response to nitric oxide)//GO:0030574(collagen catabolic p…
ENSG00000150637	2.16959	1.11742	0.0329311	0.0866966	up	6	16	10	6	4	4	0.0238829	0.0673169	0.0413183	0.0254546	0.0172008	0.0163453	0.332364	0.941824	0.584922	0.360419	0.241119	0.23612	CD226	protein_coding	10666	DNAM-1|DNAM1|PTA1|TLiSA1	MIM:605397|HGNC:HGNC:16961|Ensembl:ENSG00000150637|HPRD:09252|Vega:OTTHUMG00000132809	CD226 molecule	hsa04514(Cell adhesion molecules (CAMs))	GO:0009897(external side of plasma membrane)//GO:0005887(integral component of plasma membrane)//GO:0005886(plasma membrane)//GO:0009986(cell surface)//GO:0016021(integral component of membrane)//GO:0045121(membrane raft)//GO:0005913(cell-cell adherens junction)	GO:0042803(protein homodimerization activity)//GO:0004872(receptor activity)//GO:0019901(protein kinase binding)//GO:0005178(integrin binding)//GO:0050839(cell adhesion molecule binding)//GO:0005515(protein binding)	GO:0007157(heterophilic cell-cell adhesion via plasma membrane cell adhesion molecules)//GO:0002860(positive regulation of natural killer cell mediated cytotoxicity directed against tumor cell target)//GO:0033005(positive regulation of mast cell activation)//GO:0007156(homophilic cell adhesion via plasma membrane adhesion molecules)//GO:0007155(cell adhesion)//GO:0002891(positive regulation of im…
ENSG00000150783	4.68222	2.22719	0.0120926	0.0380653	up	4	5	7	1	1	1	0.188003	0.248395	0.341514	0.0500937	0.0507759	0.0482505	0.221576	0.29432	0.409445	0.0600698	0.0602798	0.0590301	TEX12	protein_coding	56158	-	MIM:605791|HGNC:HGNC:11734|Ensembl:ENSG00000150783|HPRD:12045|Vega:OTTHUMG00000167008	testis expressed 12		GO:0000801(central element)		GO:0007130(synaptonemal complex assembly)//GO:0000711(meiotic DNA repair synthesis)
ENSG00000151023	2.71053	1.43857	0.0127887	0.0398383	up	8	7	11	5	2	2	0.106547	0.0985413	0.152073	0.0709743	0.0287763	0.0273451	0.443152	0.412048	0.643414	0.300349	0.12056	0.11806	ENKUR	protein_coding	219670	C10orf63|CFAP106	MIM:611025|HGNC:HGNC:28388|Ensembl:ENSG00000151023|HPRD:12583|Vega:OTTHUMG00000017827	enkurin, TRPC channel interacting protein		GO:0001669(acrosomal vesicle)//GO:0097228(sperm principal piece)	GO:0017124(SH3 domain binding)//GO:0005516(calmodulin binding)
ENSG00000152463	4.22012	2.07728	0.0262278	0.0719915	up	5	2	3	1	1	0	0.114818	0.0485442	0.07151	0.0244747	0.024808	0	0.27697	0.117728	0.175477	0.0600698	0.0602798	0	OLAH	protein_coding	55301	AURA1|SAST|THEDC1	HGNC:HGNC:25625|Ensembl:ENSG00000152463|HPRD:07731|Vega:OTTHUMG00000017724	oleoyl-ACP hydrolase	hsa00061(Fatty acid biosynthesis)//		GO:0016296(palmitoyl-[acyl-carrier-protein] hydrolase activity)//GO:0016788(hydrolase activity, acting on ester bonds)//GO:0004320(oleoyl-[acyl-carrier-protein] hydrolase activity)//GO:0016295(myristoyl-[acyl-carrier-protein] hydrolase activity)	GO:0044255(cellular lipid metabolic process)//GO:0044281(small molecule metabolic process)//GO:0035338(long-chain fatty-acyl-CoA biosynthetic process)//GO:0019432(triglyceride biosynthetic process)//GO:0009058(biosynthetic process)//GO:0006633(fatty acid biosynthetic process)//GO:0008610(lipid biosynthetic process)
ENSG00000152527	3.82471	1.93535	0.0266831	0.0730354	up	3	5	5	1	2	0	0.016559	0.0291709	0.0286476	0.00588289	0.011926	0	0.166182	0.29432	0.292461	0.0600698	0.12056	0	PLEKHH2	protein_coding	130271	PLEKHH1L	MIM:612723|HGNC:HGNC:30506|Ensembl:ENSG00000152527|HPRD:15149|Vega:OTTHUMG00000128657	pleckstrin homology, MyTH4 and FERM domain containing H2		GO:0030864(cortical actin cytoskeleton)//GO:0005886(plasma membrane)//GO:0005856(cytoskeleton)//GO:0005737(cytoplasm)//GO:0030027(lamellipodium)	GO:0005515(protein binding)//GO:0003779(actin binding)//GO:0042802(identical protein binding)	GO:0030835(negative regulation of actin filament depolymerization)
ENSG00000154027	11.5443	3.52911	2.95446e-06	4.32027e-05	up	15	21	16	3	1	0	0.117689	0.174153	0.130307	0.0250867	0.0084761	0	0.830909	1.23614	0.935875	0.180209	0.0602798	0	AK5	protein_coding	26289	AK6	MIM:608009|HGNC:HGNC:365|Ensembl:ENSG00000154027|HPRD:10472|Vega:OTTHUMG00000009796	adenylate kinase 5	hsa00230(Purine metabolism)//	GO:0005815(microtubule organizing center)//GO:0005737(cytoplasm)//GO:0005829(cytosol)	GO:0005524(ATP binding)//GO:0004017(adenylate kinase activity)//GO:0004550(nucleoside diphosphate kinase activity)//GO:0019205(nucleobase-containing compound kinase activity)	GO:0044281(small molecule metabolic process)//GO:0009220(pyrimidine ribonucleotide biosynthetic process)//GO:0006165(nucleoside diphosphate phosphorylation)//GO:0016310(phosphorylation)//GO:0055086(nucleobase-containing small molecule metabolic process)//GO:0015949(nucleobase-containing small molecule interconversion)//GO:0006172(ADP biosynthetic process)//GO:0006173(dADP biosynthetic process)//G…
ENSG00000155265	8.37045	3.0653	8.30366e-05	0.000632946	up	19	18	18	0	6	0	0.159714	0.15993	0.157061	0	0.054487	0	1.05249	1.05955	1.05286	0	0.361679	0	GOLGA7B	protein_coding	401647	C10orf132|C10orf133|bA451M19.3|bA459F3.4	MIM:614189|HGNC:HGNC:31668|Ensembl:ENSG00000155265|HPRD:16579|Vega:OTTHUMG00000018869	golgin A7 family member B		GO:0000139(Golgi membrane)
ENSG00000156206	21.9581	4.45668	0.00826125	0.0278375	up	1	3	4	0	0	0	0.027431	0.0869821	0.113896	0	0	0	0.055394	0.176592	0.233969	0	0	0	CFAP161	protein_coding	161502	C15orf26	HGNC:HGNC:26782|Ensembl:ENSG00000156206|HPRD:08243|Vega:OTTHUMG00000172263	cilia and flagella associated protein 161
ENSG00000156265	3.58358	1.8414	5.47966e-10	5.08435e-08	up	115	95	115	25	37	25	1.38823	1.21215	1.44101	0.321649	0.482523	0.309814	6.3703	5.59208	6.7266	1.50174	2.23035	1.47575	MAP3K7CL	protein_coding	56911	C21orf7|HC21ORF7|TAK1L|TAKL|TAKL-1|TAKL-2|TAKL-4	MIM:611110|HGNC:HGNC:16457|Ensembl:ENSG00000156265|HPRD:10764|Vega:OTTHUMG00000078806	MAP3K7 C-terminal like		GO:0005634(nucleus)//GO:0005829(cytosol)	GO:0005515(protein binding)//GO:0004709(MAP kinase kinase kinase activity)	GO:0000165(MAPK cascade)//GO:0000186(activation of MAPKK activity)
ENSG00000156510	3.08022	1.62303	0.00162048	0.00725028	up	12	11	13	2	6	3	0.152954	0.148197	0.172	0.0271699	0.0826196	0.0392552	0.664727	0.647504	0.760399	0.12014	0.361679	0.17709	HKDC1	protein_coding	80201	-	HGNC:HGNC:23302|Ensembl:ENSG00000156510|HPRD:08006|Vega:OTTHUMG00000018371	hexokinase domain containing 1	hsa00010(Glycolysis / Gluconeogenesis)//hsa00051(Fructose and mannose metabolism)//hsa00052(Galactose metabolism)//hsa00500(Starch and sucrose metabolism)//hsa00520(Amino sugar and nucleotide sugar metabolism)//hsa00524(Butirosin and neomycin biosynthesis)//	GO:0005829(cytosol)	GO:0005524(ATP binding)//GO:0005536(glucose binding)//GO:0004340(glucokinase activity)//GO:0019158(mannokinase activity)//GO:0008865(fructokinase activity)	GO:0001678(cellular glucose homeostasis)//GO:0006096(glycolytic process)//GO:0019318(hexose metabolic process)//GO:0051156(glucose 6-phosphate metabolic process)//GO:0046835(carbohydrate phosphorylation)
ENSG00000157404	48.1296	5.58885	0.0164569	0.0490872	up	17	0	1	0	0	0	0.165892	0	0.0101294	0	0	0	0.941697	0	0.0584922	0	0	0	KIT	protein_coding	3815	C-Kit|CD117|PBT|SCFR	MIM:164920|HGNC:HGNC:6342|Ensembl:ENSG00000157404|HPRD:01287|Vega:OTTHUMG00000128713	KIT proto-oncogene receptor tyrosine kinase	hsa04014(Ras signaling pathway)//hsa04015(Rap1 signaling pathway)//hsa04060(Cytokine-cytokine receptor interaction)//	GO:0005886(plasma membrane)//GO:0009898(cytoplasmic side of plasma membrane)//GO:0001669(acrosomal vesicle)//GO:0042629(mast cell granule)//GO:0009897(external side of plasma membrane)//GO:0016021(integral component of membrane)//GO:0005615(extracellular space)//GO:0005911(cell-cell junction)	GO:0002020(protease binding)//GO:0004713(protein tyrosine kinase activity)//GO:0042803(protein homodimerization activity)//GO:0005524(ATP binding)//GO:0004716(receptor signaling protein tyrosine kinase activity)//GO:0004714(transmembrane receptor protein tyrosine kinase activity)//GO:0019955(cytokine binding)//GO:0046872(metal ion binding)//GO:0005515(protein binding)//GO:0005020(stem cell factor…	GO:0042523(positive regulation of tyrosine phosphorylation of Stat5 protein)//GO:0046427(positive regulation of JAK-STAT cascade)//GO:0007286(spermatid development)//GO:0002551(mast cell chemotaxis)//GO:0002327(immature B cell differentiation)//GO:0035855(megakaryocyte development)//GO:0048070(regulation of developmental pigmentation)//GO:0030218(erythrocyte differentiation)//GO:0002371(dendritic…
ENSG00000158050	2.05008	1.03568	6.2777e-07	1.28703e-05	up	622	542	518	320	193	276	17.4771	16.0971	15.1083	9.58315	5.85854	7.96133	34.455	31.9043	30.299	19.2223	11.634	16.2923	DUSP2	protein_coding	1844	PAC-1|PAC1	MIM:603068|HGNC:HGNC:3068|Ensembl:ENSG00000158050|HPRD:04348|Vega:OTTHUMG00000130456	dual specificity phosphatase 2	hsa04010(MAPK signaling pathway)	GO:0005634(nucleus)	GO:0008330(protein tyrosine/threonine phosphatase activity)//GO:0051019(mitogen-activated protein kinase binding)//GO:0017017(MAP kinase tyrosine/serine/threonine phosphatase activity)//GO:0005515(protein binding)//GO:0004725(protein tyrosine phosphatase activity)	GO:0000188(inactivation of MAPK activity)//GO:0006470(protein dephosphorylation)//GO:0035335(peptidyl-tyrosine dephosphorylation)//GO:0001706(endoderm formation)
ENSG00000158825	15.1285	3.9192	2.24808e-08	9.00849e-07	up	32	28	24	0	3	2	1.80389	1.66835	1.40436	0	0.182698	0.115741	1.77261	1.64819	1.40381	0	0.180839	0.11806	CDA	protein_coding	978	CDD	MIM:123920|HGNC:HGNC:1712|Ensembl:ENSG00000158825|HPRD:11744|Vega:OTTHUMG00000002845	cytidine deaminase	hsa00240(Pyrimidine metabolism)//hsa00983(Drug metabolism - other enzymes)//	GO:0005576(extracellular region)//GO:0005829(cytosol)	GO:0005515(protein binding)//GO:0001882(nucleoside binding)//GO:0008270(zinc ion binding)//GO:0004126(cytidine deaminase activity)//GO:0042803(protein homodimerization activity)	GO:0008655(pyrimidine-containing compound salvage)//GO:0051289(protein homotetramerization)//GO:0019858(cytosine metabolic process)//GO:0055086(nucleobase-containing small molecule metabolic process)//GO:0007166(cell surface receptor signaling pathway)//GO:0006206(pyrimidine nucleobase metabolic process)//GO:0044281(small molecule metabolic process)//GO:0009972(cytidine deamination)//GO:0045980(n…
ENSG00000159164	2.94863	1.56005	0.0299187	0.0803399	up	6	4	3	2	1	1	0.0675197	0.0475781	0.0350434	0.0239877	0.0121572	0.0115525	0.332364	0.235456	0.175477	0.12014	0.0602798	0.0590301	SV2A	protein_coding	9900	SV2	MIM:185860|HGNC:HGNC:20566|Ensembl:ENSG00000159164|HPRD:08922|Vega:OTTHUMG00000012209	synaptic vesicle glycoprotein 2A	hsa04512(ECM-receptor interaction)	GO:0005886(plasma membrane)//GO:0016021(integral component of membrane)//GO:0008021(synaptic vesicle)//GO:0005737(cytoplasm)//GO:0031594(neuromuscular junction)//GO:0005783(endoplasmic reticulum)//GO:0048786(presynaptic active zone)//GO:0030672(synaptic vesicle membrane)//GO:0005911(cell-cell junction)//GO:0043195(terminal bouton)	GO:0004872(receptor activity)//GO:0019901(protein kinase binding)//GO:0022857(transmembrane transporter activity)	GO:0055085(transmembrane transport)//GO:0006874(cellular calcium ion homeostasis)//GO:0006836(neurotransmitter transport)
ENSG00000160886	2.26333	1.17845	0.0276538	0.0752824	up	8	6	10	5	3	2	0.107258	0.0850272	0.13917	0.0714476	0.0434523	0.0275275	0.443152	0.353184	0.584922	0.300349	0.180839	0.11806	LY6K	protein_coding	54742	CT97|HSJ001348|URLC10|ly-6K	MIM:615093|HGNC:HGNC:24225|HPRD:17457	lymphocyte antigen 6 complex, locus K		GO:0005886(plasma membrane)//GO:0031225(anchored component of membrane)//GO:0005576(extracellular region)//GO:0005737(cytoplasm)
ENSG00000160932	9.37217	3.22838	0.0461652	0.113631	up	1282	245	47	61	43	55	26.3615	5.32496	1.0032	1.33688	0.955222	1.16103	71.0151	14.4217	2.74913	3.66426	2.59203	3.24666	LY6E	protein_coding	4061	RIG-E|RIGE|SCA-2|SCA2|TSA-1	MIM:601384|HGNC:HGNC:6727|Ensembl:ENSG00000160932|HPRD:03227|Vega:OTTHUMG00000164754	lymphocyte antigen 6 complex, locus E		GO:0031225(anchored component of membrane)//GO:0005887(integral component of plasma membrane)		GO:0035265(organ growth)//GO:0001701(in utero embryonic development)//GO:0030325(adrenal gland development)//GO:0055010(ventricular cardiac muscle tissue morphogenesis)//GO:0007166(cell surface receptor signaling pathway)//GO:0042415(norepinephrine metabolic process)//GO:0048242(epinephrine secretion)
ENSG00000161048	4.19225	2.06772	0.00979718	0.0320635	up	9	2	12	3	0	2	0.0646175	0.0151777	0.0894324	0.0229566	0	0.0147413	0.498546	0.117728	0.701907	0.180209	0	0.11806	NAPEPLD	protein_coding	222236	FMP30|NAPE-PLD	MIM:612334|HGNC:HGNC:21683|Ensembl:ENSG00000161048|HPRD:14809|Vega:OTTHUMG00000157204	N-acyl phosphatidylethanolamine phospholipase D	hsa04723(Retrograde endocannabinoid signaling)	GO:0042622(photoreceptor outer segment membrane)//GO:0070062(extracellular exosome)//GO:0005737(cytoplasm)	GO:0070290(N-acylphosphatidylethanolamine-specific phospholipase D activity)//GO:0008270(zinc ion binding)	GO:0001523(retinoid metabolic process)//GO:0009395(phospholipid catabolic process)//GO:0007603(phototransduction, visible light)
ENSG00000162461	2.77838	1.47425	0.0290591	0.0785185	up	6	8	4	2	2	2	0.101945	0.143673	0.0705475	0.036218	0.0367112	0.0348853	0.332364	0.470912	0.233969	0.12014	0.12056	0.11806	SLC25A34	protein_coding	284723	-	MIM:610817|HGNC:HGNC:27653|Ensembl:ENSG00000162461|HPRD:17340|Vega:OTTHUMG00000003063	solute carrier family 25 member 34		GO:0005743(mitochondrial inner membrane)//GO:0016021(integral component of membrane)	GO:0003735(structural constituent of ribosome)	GO:0006412(translation)//GO:0006810(transport)
ENSG00000163082	11.4784	3.52085	0.031	0.0826313	up	1	1	2	0	0	0	0.0162727	0.0172	0.0337829	0	0	0	0.055394	0.058864	0.116984	0	0	0	SGPP2	protein_coding	130367	SPP2	MIM:612827|HGNC:HGNC:19953|HPRD:18048	sphingosine-1-phosphate phosphatase 2	hsa00600(Sphingolipid metabolism)//hsa04071(Sphingolipid signaling pathway)	GO:0005783(endoplasmic reticulum)//GO:0016021(integral component of membrane)//GO:0005789(endoplasmic reticulum membrane)	GO:0042392(sphingosine-1-phosphate phosphatase activity)	GO:0006670(sphingosine metabolic process)//GO:0030148(sphingolipid biosynthetic process)//GO:0006665(sphingolipid metabolic process)//GO:0016311(dephosphorylation)//GO:0044281(small molecule metabolic process)
ENSG00000163121	7.30684	2.86925	0.0152218	0.0460483	up	4	3	3	0	0	1	0.0869617	0.0689378	0.0677011	0	0	0.0223185	0.221576	0.176592	0.175477	0	0	0.0590301	NEURL3	protein_coding	93082	LINCR	HGNC:HGNC:25162|Ensembl:ENSG00000163121|HPRD:14296|Vega:OTTHUMG00000128645	neuralized E3 ubiquitin protein ligase 3			GO:0008270(zinc ion binding)//GO:0016874(ligase activity)//GO:0061630(ubiquitin protein ligase activity)	GO:0016567(protein ubiquitination)
ENSG00000163347	2.25685	1.17431	0.0116619	0.0369109	up	14	17	7	6	4	6	0.207481	0.266297	0.107685	0.0947719	0.0640417	0.0912847	0.775515	1.00069	0.409445	0.360419	0.241119	0.354181	CLDN1	protein_coding	9076	CLD1|ILVASC|SEMP1	MIM:603718|HGNC:HGNC:2032|Ensembl:ENSG00000163347|HPRD:04760|Vega:OTTHUMG00000156214	claudin 1	hsa04514(Cell adhesion molecules (CAMs))//hsa04530(Tight junction)//hsa04670(Leukocyte transendothelial migration)//hsa05130(Pathogenic Escherichia coli infection)//hsa05160(Hepatitis C)	GO:0005923(bicellular tight junction)//GO:0016021(integral component of membrane)//GO:0005887(integral component of plasma membrane)//GO:0016328(lateral plasma membrane)//GO:0016324(apical plasma membrane)	GO:0001618(virus receptor activity)//GO:0005198(structural molecule activity)//GO:0005515(protein binding)//GO:0042802(identical protein binding)	GO:0051260(protein homooligomerization)//GO:0070830(bicellular tight junction assembly)//GO:0051291(protein heterooligomerization)//GO:0016338(calcium-independent cell-cell adhesion via plasma membrane cell-adhesion molecules)//GO:0061436(establishment of skin barrier)//GO:0046718(viral entry into host cell)//GO:0045216(cell-cell junction organization)
ENSG00000163359	3.29567	1.72057	0.025704	0.0708429	up	8	5	5	1	3	1	0.0221203	0.0146129	0.0143508	0.00294699	0.00896136	0.00283855	0.443152	0.29432	0.292461	0.0600698	0.180839	0.0590301	COL6A3	protein_coding	1293	BTHLM1|DYT27|UCMD1	MIM:120250|HGNC:HGNC:2213|Ensembl:ENSG00000163359|HPRD:00371|Vega:OTTHUMG00000150020	collagen type VI alpha 3	hsa04151(PI3K-Akt signaling pathway)//hsa04510(Focal adhesion)//hsa04512(ECM-receptor interaction)//hsa04974(Protein digestion and absorption)	GO:0005589(collagen type VI trimer)//GO:0070062(extracellular exosome)//GO:0005576(extracellular region)//GO:1903561(extracellular vesicle)//GO:0005788(endoplasmic reticulum lumen)//GO:0042383(sarcolemma)//GO:0005578(proteinaceous extracellular matrix)//GO:0031012(extracellular matrix)//GO:0005615(extracellular space)	GO:0004867(serine-type endopeptidase inhibitor activity)	GO:0007517(muscle organ development)//GO:0007411(axon guidance)//GO:0022617(extracellular matrix disassembly)//GO:0030198(extracellular matrix organization)//GO:0007155(cell adhesion)//GO:0030574(collagen catabolic process)//GO:0010951(negative regulation of endopeptidase activity)
ENSG00000163806	4.62776	2.21031	0.0375041	0.0960429	up	0	5	6	1	0	1	0	0.0823704	0.0970712	0.0166116	0	0.0160004	0	0.29432	0.350953	0.0600698	0	0.0590301	SPDYA	protein_coding	245711	RINGO3|RINGOA|SPDY1|SPY1	MIM:614029|HGNC:HGNC:30613|Ensembl:ENSG00000163806|HPRD:18095|Vega:OTTHUMG00000074041	speedy/RINGO cell cycle regulator family member A	hsa04114(Oocyte meiosis)//hsa04914(Progesterone-mediated oocyte maturation)	GO:0005634(nucleus)	GO:0019901(protein kinase binding)	GO:0008284(positive regulation of cell proliferation)//GO:0007140(male meiosis)//GO:0006974(cellular response to DNA damage stimulus)//GO:0045737(positive regulation of cyclin-dependent protein serine/threonine kinase activity)//GO:0000082(G1/S transition of mitotic cell cycle)//GO:0007275(multicellular organism development)
ENSG00000164122	2.94905	1.56025	0.0380964	0.0972244	up	3	5	5	1	1	2	0.0400732	0.0705945	0.0693281	0.0142368	0.0144306	0.0274259	0.166182	0.29432	0.292461	0.0600698	0.0602798	0.11806	ASB5	protein_coding	140458	ASB-5	MIM:615050|HGNC:HGNC:17180|Ensembl:ENSG00000164122|HPRD:10672|Vega:OTTHUMG00000160793	ankyrin repeat and SOCS box containing 5		GO:0005622(intracellular)		GO:0035556(intracellular signal transduction)//GO:0016567(protein ubiquitination)
ENSG00000164266	4.89473	2.29123	0.000225506	0.00143068	up	9	8	15	2	2	2	0.330117	0.310158	0.571113	0.0781868	0.0792516	0.0753099	0.498546	0.470912	0.877383	0.12014	0.12056	0.11806	SPINK1	protein_coding	6690	PCTT|PSTI|Spink3|TATI|TCP	MIM:167790|HGNC:HGNC:11244|Ensembl:ENSG00000164266|HPRD:01341|Vega:OTTHUMG00000129730	serine peptidase inhibitor, Kazal type 1		GO:0001669(acrosomal vesicle)//GO:0070062(extracellular exosome)//GO:0005615(extracellular space)	GO:0004867(serine-type endopeptidase inhibitor activity)//GO:0005515(protein binding)//GO:0004866(endopeptidase inhibitor activity)	GO:0060046(regulation of acrosome reaction)//GO:1900004(negative regulation of serine-type endopeptidase activity)//GO:0090281(negative regulation of calcium ion import)//GO:0050732(negative regulation of peptidyl-tyrosine phosphorylation)//GO:0010751(negative regulation of nitric oxide mediated signal transduction)//GO:2001256(regulation of store-operated calcium entry)//GO:0010951(negative regu…
ENSG00000164304	7.30648	2.86918	0.0149688	0.0453867	up	5	1	4	0	0	1	0.0772862	0.016338	0.0641798	0	0	0.0158683	0.27697	0.058864	0.233969	0	0	0.0590301	CAGE1	protein_coding	285782	CT3|CT95|CTAG3|bA69L16.7	MIM:608304|HGNC:HGNC:21622|Ensembl:ENSG00000164304|HPRD:10511|Vega:OTTHUMG00000014200	cancer antigen 1			GO:0005515(protein binding)
ENSG00000164400	20.0215	4.32348	1.72895e-12	4.21107e-10	up	100	85	72	6	2	4	6.89782	6.19725	5.15526	0.441105	0.149037	0.283249	5.5394	5.00344	4.21144	0.360419	0.12056	0.23612	CSF2	protein_coding	1437	GMCSF	MIM:138960|HGNC:HGNC:2434|Ensembl:ENSG00000164400|HPRD:00734|Vega:OTTHUMG00000059637	colony stimulating factor 2	hsa04060(Cytokine-cytokine receptor interaction)//hsa04630(Jak-STAT signaling pathway)//hsa04640(Hematopoietic cell lineage)//hsa04650(Natural killer cell mediated cytotoxicity)//hsa04660(T cell receptor signaling pathway)//hsa04664(Fc epsilon RI signaling pathway)//hsa04668(TNF signaling pathway)//hsa05132(Salmonella infection)//hsa05146(Amoebiasis)//hsa05166(HTLV-I infection)//hsa05202(Transcri…	GO:0005622(intracellular)//GO:0005576(extracellular region)//GO:0005615(extracellular space)	GO:0008083(growth factor activity)//GO:0005515(protein binding)//GO:0005129(granulocyte macrophage colony-stimulating factor receptor binding)//GO:0005125(cytokine activity)	GO:0042523(positive regulation of tyrosine phosphorylation of Stat5 protein)//GO:0010628(positive regulation of gene expression)//GO:2001240(negative regulation of extrinsic apoptotic signaling pathway in absence of ligand)//GO:0097028(dendritic cell differentiation)//GO:0048011(neurotrophin TRK receptor signaling pathway)//GO:0001892(embryonic placenta development)//GO:0071803(positive regulatio…
ENSG00000164796	5.00174	2.32243	2.14281e-08	8.73934e-07	up	43	49	55	8	9	11	0.113497	0.136704	0.15069	0.0225053	0.0256632	0.0298061	2.38194	2.88434	3.21707	0.480558	0.542518	0.649331	CSMD3	protein_coding	114788	-	MIM:608399|HGNC:HGNC:19291|Ensembl:ENSG00000164796|HPRD:16329|Vega:OTTHUMG00000157027	CUB and Sushi multiple domains 3		GO:0016021(integral component of membrane)//GO:0005886(plasma membrane)
ENSG00000165731	6.03117	2.59244	0.00545735	0.0196965	up	20	5	2	2	1	1	0.1571	0.041513	0.0163073	0.0167438	0.00848592	0.00806386	1.10788	0.29432	0.116984	0.12014	0.0602798	0.0590301	RET	protein_coding	5979	CDHF12|CDHR16|HSCR1|MEN2A|MEN2B|MTC1|PTC|RET-ELE1|RET51	MIM:164761|HGNC:HGNC:9967|Ensembl:ENSG00000165731|HPRD:01266|Vega:OTTHUMG00000018024	ret proto-oncogene	hsa04144(Endocytosis)//hsa05200(Pathways in cancer)//hsa05216(Thyroid cancer)//hsa05230(Central carbon metabolism in cancer)	GO:0016021(integral component of membrane)//GO:0005887(integral component of plasma membrane)//GO:0043235(receptor complex)//GO:0010008(endosome membrane)//GO:0016020(membrane)//GO:0030425(dendrite)//GO:0030424(axon)//GO:0005886(plasma membrane)//GO:0043231(intracellular membrane-bounded organelle)//GO:0045121(membrane raft)//GO:0005769(early endosome)//GO:0005737(cytoplasm)//GO:0043025(neuronal …	GO:0004713(protein tyrosine kinase activity)//GO:0004872(receptor activity)//GO:0004714(transmembrane receptor protein tyrosine kinase activity)//GO:0005524(ATP binding)//GO:0005515(protein binding)//GO:0005509(calcium ion binding)	GO:0010976(positive regulation of neuron projection development)//GO:0001838(embryonic epithelial tube formation)//GO:0007169(transmembrane receptor protein tyrosine kinase signaling pathway)//GO:0007158(neuron cell-cell adhesion)//GO:0097021(lymphocyte migration into lymphoid organs)//GO:0000165(MAPK cascade)//GO:0061146(Peyer's patch morphogenesis)//GO:0045893(positive regulation of transcripti…
ENSG00000166025	2.28698	1.19344	3.50588e-05	0.00031773	up	38	58	47	20	19	21	0.205567	0.331639	0.263921	0.115313	0.111039	0.116623	2.10497	3.41411	2.74913	1.2014	1.14532	1.23963	AMOTL1	protein_coding	154810	JEAP	MIM:614657|HGNC:HGNC:17811|Ensembl:ENSG00000166025|HPRD:12451|Vega:OTTHUMG00000167828	angiomotin like 1	hsa04530(Tight junction)	GO:0005923(bicellular tight junction)//GO:0030027(lamellipodium)//GO:0005829(cytosol)//GO:0030054(cell junction)//GO:0005737(cytoplasm)//GO:0031410(cytoplasmic vesicle)//GO:0008180(COP9 signalosome)//GO:0016324(apical plasma membrane)	GO:0005515(protein binding)//GO:0042802(identical protein binding)	GO:0003365(establishment of cell polarity involved in ameboidal cell migration)//GO:0016055(Wnt signaling pathway)//GO:0035329(hippo signaling)//GO:0043536(positive regulation of blood vessel endothelial cell migration)
ENSG00000166396	22.4806	4.49061	1.26055e-10	1.48859e-08	up	45	47	33	1	3	1	0.92638	1.02269	0.705174	0.0219409	0.0667192	0.0211336	2.49273	2.76661	1.93024	0.0600698	0.180839	0.0590301	SERPINB7	protein_coding	8710	MEGSIN|PPKN|TP55	MIM:603357|HGNC:HGNC:13902|Ensembl:ENSG00000166396|HPRD:04524|Vega:OTTHUMG00000060591	serpin peptidase inhibitor, clade B (ovalbumin), member 7		GO:0005615(extracellular space)//GO:0005737(cytoplasm)	GO:0004867(serine-type endopeptidase inhibitor activity)	GO:0032914(positive regulation of transforming growth factor beta1 production)//GO:0032967(positive regulation of collagen biosynthetic process)//GO:0010951(negative regulation of endopeptidase activity)//GO:0072126(positive regulation of glomerular mesangial cell proliferation)//GO:0090362(positive regulation of platelet-derived growth factor production)
ENSG00000166546	3.1497	1.65521	0.00342996	0.0134101	up	7	10	10	3	3	2	0.0514976	0.0777601	0.0763651	0.0235228	0.0238431	0.0151048	0.387758	0.58864	0.584922	0.180209	0.180839	0.11806	BEAN1	protein_coding	146227	BEAN|SCA31	MIM:612051|HGNC:HGNC:24160|Ensembl:ENSG00000166546|Vega:OTTHUMG00000173370	brain expressed, associated with NEDD4, 1		GO:0016021(integral component of membrane)
ENSG00000166670	10.6457	3.4122	3.03919e-17	5.92186e-14	up	443	524	451	35	48	45	13.6795	17.1028	14.4561	1.1519	1.60126	1.42652	24.5395	30.8447	26.38	2.10244	2.89343	2.65635	MMP10	protein_coding	4319	SL-2|STMY2	MIM:185260|HGNC:HGNC:7156|Ensembl:ENSG00000166670|HPRD:01704|Vega:OTTHUMG00000168083	matrix metallopeptidase 10		GO:0005578(proteinaceous extracellular matrix)//GO:0031012(extracellular matrix)//GO:0005576(extracellular region)//GO:0005615(extracellular space)	GO:0008270(zinc ion binding)//GO:0004222(metalloendopeptidase activity)//GO:0005509(calcium ion binding)	GO:0006508(proteolysis)//GO:0030574(collagen catabolic process)//GO:0030334(regulation of cell migration)//GO:0022617(extracellular matrix disassembly)//GO:0030198(extracellular matrix organization)
ENSG00000168993	2.67981	1.42213	9.09658e-14	4.43117e-11	up	665	634	648	257	225	217	14.9297	15.0448	15.1012	6.14953	5.45715	5.00135	36.837	37.3198	37.903	15.4379	13.563	12.8095	CPLX1	protein_coding	10815	CPX-I|CPX1	MIM:605032|HGNC:HGNC:2309|Ensembl:ENSG00000168993|HPRD:09233|Vega:OTTHUMG00000160005	complexin 1	hsa04721(Synaptic vesicle cycle)	GO:0070032(synaptobrevin 2-SNAP-25-syntaxin-1a-complexin I complex)//GO:0070554(synaptobrevin 2-SNAP-25-syntaxin-3-complexin complex)//GO:0030425(dendrite)//GO:0005829(cytosol)//GO:0043195(terminal bouton)//GO:0043025(neuronal cell body)	GO:0005326(neurotransmitter transporter activity)//GO:0017075(syntaxin-1 binding)//GO:0019905(syntaxin binding)	GO:0030073(insulin secretion)//GO:0017157(regulation of exocytosis)//GO:0006887(exocytosis)//GO:0007268(synaptic transmission)//GO:0014047(glutamate secretion)//GO:0007269(neurotransmitter secretion)//GO:0006836(neurotransmitter transport)//GO:0016079(synaptic vesicle exocytosis)
ENSG00000169085	3.92862	1.97402	1.31779e-06	2.29516e-05	up	31	29	35	5	10	8	0.289749	0.286501	0.339574	0.0498091	0.100975	0.0767622	1.71721	1.70706	2.04723	0.300349	0.602798	0.472241	C8orf46	protein_coding	254778	-	HGNC:HGNC:28498|Ensembl:ENSG00000169085|HPRD:14565|Vega:OTTHUMG00000156998	chromosome 8 open reading frame 46
ENSG00000169330	2.18037	1.12457	0.000244098	0.00152811	up	40	35	41	15	22	14	0.319329	0.295334	0.339756	0.127629	0.189738	0.114737	2.21576	2.06024	2.39818	0.901046	1.32616	0.826421	KIAA1024	protein_coding	23251	-	HGNC:HGNC:29172|Ensembl:ENSG00000169330|HPRD:17206|Vega:OTTHUMG00000172073	KIAA1024		GO:0016021(integral component of membrane)
ENSG00000169429	2.10594	1.07447	0.000660856	0.00346732	up	37	48	27	14	15	22	0.883279	1.21117	0.669061	0.356207	0.386848	0.539158	2.04958	2.82547	1.57929	0.840977	0.904197	1.29866	CXCL8	protein_coding	3576	GCP-1|GCP1|IL8|LECT|LUCT|LYNAP|MDNCF|MONAP|NAF|NAP-1|NAP1	MIM:146930|HGNC:HGNC:6025|Ensembl:ENSG00000169429|HPRD:00909|Vega:OTTHUMG00000151316	chemokine (C-X-C motif) ligand 8	hsa04060(Cytokine-cytokine receptor interaction)//hsa04062(Chemokine signaling pathway)//hsa04064(NF-kappa B signaling pathway)//	GO:0005622(intracellular)//GO:0005576(extracellular region)//GO:0005615(extracellular space)	GO:0005153(interleukin-8 receptor binding)//GO:0005515(protein binding)//GO:0008009(chemokine activity)	GO:0044267(cellular protein metabolic process)//GO:0045091(regulation of single stranded viral RNA replication via double stranded DNA intermediate)//GO:0008285(negative regulation of cell proliferation)//GO:0006955(immune response)//GO:0030593(neutrophil chemotaxis)//GO:0030155(regulation of cell adhesion)//GO:0019722(calcium-mediated signaling)//GO:0007050(cell cycle arrest)//GO:0030968(endopla…
ENSG00000169857	2.07301	1.05173	4.31106e-08	1.53608e-06	up	206	183	178	94	72	97	6.18523	5.80774	5.54772	3.00812	2.33547	2.9899	11.4112	10.7721	10.4116	5.64656	4.34014	5.72592	AVEN	protein_coding	57099	PDCD12	MIM:605265|HGNC:HGNC:13509|Ensembl:ENSG00000169857|HPRD:05588|Vega:OTTHUMG00000129371	apoptosis and caspase activation inhibitor		GO:0005622(intracellular)//GO:0012505(endomembrane system)//GO:0016020(membrane)	GO:0005515(protein binding)	GO:0006915(apoptotic process)//GO:0043066(negative regulation of apoptotic process)
ENSG00000169962	7.3071	2.8693	0.0161154	0.0482532	up	3	5	2	0	1	0	0.0474389	0.0835701	0.0328283	0	0.0170831	0	0.166182	0.29432	0.116984	0	0.0602798	0	TAS1R3	protein_coding	83756	T1R3	MIM:605865|HGNC:HGNC:15661	taste 1 receptor member 3	hsa04742(Taste transduction)//hsa04973(Carbohydrate digestion and absorption)	GO:0005886(plasma membrane)//GO:0016021(integral component of membrane)//GO:1903767(sweet taste receptor complex)	GO:0008527(taste receptor activity)//GO:0046982(protein heterodimerization activity)//GO:0033041(sweet taste receptor activity)	GO:0007186(G-protein coupled receptor signaling pathway)//GO:0001582(detection of chemical stimulus involved in sensory perception of sweet taste)//GO:0050917(sensory perception of umami taste)//GO:0050916(sensory perception of sweet taste)
ENSG00000170385	2.43649	1.2848	1.49504e-13	6.8543e-11	up	920	962	979	390	357	384	9.12367	10.0838	10.0779	4.12216	3.82475	3.9094	50.9624	56.6272	57.2639	23.4272	21.5199	22.6676	SLC30A1	protein_coding	7779	ZNT1|ZRC1	MIM:609521|HGNC:HGNC:11012|HPRD:15366	solute carrier family 30 member 1	hsa04978(Mineral absorption)	GO:0005886(plasma membrane)//GO:0031965(nuclear membrane)//GO:0005794(Golgi apparatus)//GO:0016021(integral component of membrane)//GO:0005783(endoplasmic reticulum)//GO:0030315(T-tubule)//GO:0005737(cytoplasm)	GO:0005385(zinc ion transmembrane transporter activity)//GO:0005515(protein binding)//GO:0019855(calcium channel inhibitor activity)	GO:0006829(zinc II ion transport)//GO:0070509(calcium ion import)//GO:0071585(detoxification of cadmium ion)//GO:0090281(negative regulation of calcium ion import)//GO:0046929(negative regulation of neurotransmitter secretion)//GO:0006874(cellular calcium ion homeostasis)//GO:0001701(in utero embryonic development)//GO:0071584(negative regulation of zinc ion transmembrane import)//GO:0070574(cadm…
ENSG00000170458	3.53857	1.82317	0.0217281	0.0616936	up	5	2	5	1	1	1	0.143918	0.0608475	0.14939	0.0306778	0.0310955	0.029549	0.27697	0.117728	0.292461	0.0600698	0.0602798	0.0590301	CD14	protein_coding	929	-	MIM:158120|HGNC:HGNC:1628|Ensembl:ENSG00000170458|HPRD:01151|Vega:OTTHUMG00000129507	CD14 molecule	hsa04010(MAPK signaling pathway)//hsa04064(NF-kappa B signaling pathway)//hsa04145(Phagosome)//hsa04620(Toll-like receptor signaling pathway)//hsa04640(Hematopoietic cell lineage)//hsa04810(Regulation of actin cytoskeleton)//hsa05130(Pathogenic Escherichia coli infection)//hsa05132(Salmonella infection)//hsa05133(Pertussis)//hsa05134(Legionellosis)//hsa05146(Amoebiasis)//hsa05152(Tuberculosis)//h…	GO:0046696(lipopolysaccharide receptor complex)//GO:0005886(plasma membrane)//GO:0070062(extracellular exosome)//GO:0005576(extracellular region)//GO:0010008(endosome membrane)//GO:0005794(Golgi apparatus)//GO:0031362(anchored component of external side of plasma membrane)//GO:0045121(membrane raft)//GO:0005615(extracellular space)	GO:0070891(lipoteichoic acid binding)//GO:0016019(peptidoglycan receptor activity)//GO:0005515(protein binding)//GO:0001530(lipopolysaccharide binding)//GO:0001847(opsonin receptor activity)	GO:0050715(positive regulation of cytokine secretion)//GO:0007249(I-kappaB kinase/NF-kappaB signaling)//GO:0032026(response to magnesium ion)//GO:0035666(TRIF-dependent toll-like receptor signaling pathway)//GO:0034142(toll-like receptor 4 signaling pathway)//GO:0007166(cell surface receptor signaling pathway)//GO:0097296(activation of cysteine-type endopeptidase activity involved in apoptotic si…
ENSG00000170498	3.81414	1.93136	0.0478897	0.116915	up	2	4	3	1	0	1	0.153134	0.323719	0.238434	0.0816055	0	0.0786027	0.110788	0.235456	0.175477	0.0600698	0	0.0590301	KISS1	protein_coding	3814	HH13|KiSS-1	MIM:603286|HGNC:HGNC:6341|Ensembl:ENSG00000170498|HPRD:04475|Vega:OTTHUMG00000036060	KiSS-1 metastasis-suppressor		GO:0005576(extracellular region)//GO:0043005(neuron projection)//GO:0005829(cytosol)//GO:0005615(extracellular space)//GO:0016324(apical plasma membrane)//GO:0043025(neuronal cell body)	GO:0005515(protein binding)//GO:0031773(kisspeptin receptor binding)	GO:0007010(cytoskeleton organization)//GO:0060124(positive regulation of growth hormone secretion)//GO:0060112(generation of ovulation cycle rhythm)//GO:0033686(positive regulation of luteinizing hormone secretion)//GO:0051482(positive regulation of cytosolic calcium ion concentration involved in phospholipase C-activating G-protein coupled signaling pathway)//GO:0043410(positive regulation of MA…
ENSG00000170961	16.3403	4.03036	7.55097e-16	8.40747e-13	up	308	360	406	23	24	16	3.99046	4.92996	5.46015	0.317599	0.335921	0.212809	17.0613	21.191	23.7478	1.3816	1.44671	0.944482	HAS2	protein_coding	3037	-	MIM:601636|HGNC:HGNC:4819|Ensembl:ENSG00000170961|HPRD:07045|Vega:OTTHUMG00000164953	hyaluronan synthase 2		GO:0005887(integral component of plasma membrane)//GO:0005737(cytoplasm)	GO:0050501(hyaluronan synthase activity)	GO:1900625(positive regulation of monocyte aggregation)//GO:0090500(endocardial cushion to mesenchymal transition)//GO:0007155(cell adhesion)//GO:1900026(positive regulation of substrate adhesion-dependent cell spreading)//GO:0001822(kidney development)//GO:0085029(extracellular matrix assembly)//GO:0014911(positive regulation of smooth muscle cell migration)//GO:0010838(positive regulation of ke…
ENSG00000171345	14.0976	3.81738	0.0248901	0.069	up	2	2	1	0	0	0	0.0464776	0.049126	0.0241224	0	0	0	0.110788	0.117728	0.0584922	0	0	0	KRT19	protein_coding	3880	CK19|K19|K1CS	MIM:148020|HGNC:HGNC:6436|Ensembl:ENSG00000171345|HPRD:01007|Vega:OTTHUMG00000133422	keratin 19, type I		GO:0030018(Z disc)//GO:0005886(plasma membrane)//GO:0070062(extracellular exosome)//GO:0043034(costamere)//GO:0071944(cell periphery)//GO:1990357(terminal web)//GO:0005882(intermediate filament)//GO:0042383(sarcolemma)//GO:0016010(dystrophin-associated glycoprotein complex)	GO:0008307(structural constituent of muscle)//GO:0005198(structural molecule activity)//GO:0005515(protein binding)//GO:0032403(protein complex binding)//GO:0005200(structural constituent of cytoskeleton)	GO:0043627(response to estrogen)//GO:0007219(Notch signaling pathway)//GO:0060706(cell differentiation involved in embryonic placenta development)//GO:0016032(viral process)//GO:0045214(sarcomere organization)
ENSG00000171385	3.70787	1.89059	0.0023678	0.009882	up	8	9	11	2	1	4	0.0552317	0.0656763	0.078831	0.0147166	0.0074585	0.0283502	0.443152	0.529776	0.643414	0.12014	0.0602798	0.23612	KCND3	protein_coding	3752	BRGDA9|KCND3L|KCND3S|KSHIVB|KV4.3|SCA19|SCA22	MIM:605411|HGNC:HGNC:6239|Ensembl:ENSG00000171385|HPRD:16104|Vega:OTTHUMG00000011989	potassium voltage-gated channel subfamily D member 3		GO:0005886(plasma membrane)//GO:0008076(voltage-gated potassium channel complex)//GO:0030425(dendrite)//GO:0042383(sarcolemma)//GO:0097038(perinuclear endoplasmic reticulum)//GO:0043025(neuronal cell body)	GO:0005251(delayed rectifier potassium channel activity)//GO:0046872(metal ion binding)//GO:0005515(protein binding)//GO:0005250(A-type (transient outward) potassium channel activity)//GO:0044325(ion channel binding)	GO:0051260(protein homooligomerization)//GO:0061337(cardiac conduction)//GO:0007268(synaptic transmission)//GO:0034765(regulation of ion transmembrane transport)//GO:0071435(potassium ion export)//GO:0006813(potassium ion transport)//GO:0086009(membrane repolarization)//GO:0071773(cellular response to BMP stimulus)
ENSG00000171502	16.7175	4.06328	0.0117602	0.037181	up	2	3	1	0	0	0	0.0113474	0.017991	0.00588941	0	0	0	0.110788	0.176592	0.0584922	0	0	0	COL24A1	protein_coding	255631	-	MIM:610025|HGNC:HGNC:20821|Ensembl:ENSG00000171502|HPRD:10846|Vega:OTTHUMG00000010629	collagen type XXIV alpha 1	hsa04974(Protein digestion and absorption)	GO:0005578(proteinaceous extracellular matrix)//GO:0005788(endoplasmic reticulum lumen)//GO:0005581(collagen trimer)//GO:0005576(extracellular region)	GO:0005201(extracellular matrix structural constituent)//GO:0005515(protein binding)	GO:0002244(hematopoietic progenitor cell differentiation)//GO:0030198(extracellular matrix organization)
ENSG00000172159	3.65509	1.86991	0.00817097	0.027581	up	4	10	6	2	1	2	0.0334788	0.0884662	0.0521275	0.017841	0.00904196	0.0171845	0.221576	0.58864	0.350953	0.12014	0.0602798	0.11806	FRMD3	protein_coding	257019	4.1O|EPB41L4O|EPB41LO|P410	MIM:607619|HGNC:HGNC:24125|Ensembl:ENSG00000172159|HPRD:07402|Vega:OTTHUMG00000020103	FERM domain containing 3		GO:0019898(extrinsic component of membrane)//GO:0016021(integral component of membrane)//GO:0005856(cytoskeleton)//GO:0005737(cytoplasm)	GO:0008092(cytoskeletal protein binding)
ENSG00000172399	15.7531	3.97757	0.000257178	0.00159399	up	7	6	9	1	0	0	0.146323	0.132567	0.195282	0.0222789	0	0	0.387758	0.353184	0.52643	0.0600698	0	0	MYOZ2	protein_coding	51778	C4orf5|CMH16|CS-1	MIM:605602|HGNC:HGNC:1330|Ensembl:ENSG00000172399|HPRD:05724|Vega:OTTHUMG00000132968	myozenin 2		GO:0030018(Z disc)//GO:0030017(sarcomere)//GO:0015629(actin cytoskeleton)	GO:0005515(protein binding)//GO:0031433(telethonin binding)//GO:0003779(actin binding)//GO:0030346(protein phosphatase 2B binding)	GO:0008150(biological_process)
ENSG00000172426	3.25276	1.70166	0.034018	0.0889123	up	5	3	3	1	1	1	0.103166	0.0654267	0.064253	0.021991	0.0222904	0.0211818	0.27697	0.176592	0.175477	0.0600698	0.0602798	0.0590301	RSPH9	protein_coding	221421	C6orf206|CILD12|MRPS18AL1	MIM:612648|HGNC:HGNC:21057|HPRD:12875	radial spoke head 9 homolog (Chlamydomonas)		GO:0031514(motile cilium)//GO:0005856(cytoskeleton)//GO:0005930(axoneme)	GO:0005515(protein binding)	GO:0060294(cilium movement involved in cell motility)//GO:0035082(axoneme assembly)//GO:0003341(cilium movement)//GO:0044458(motile cilium assembly)
ENSG00000172508	3.23196	1.69241	0.0080597	0.0272526	up	6	9	6	1	3	2	0.0574454	0.0910781	0.0596295	0.0102043	0.0310297	0.0196576	0.332364	0.529776	0.350953	0.0600698	0.180839	0.11806	CARNS1	protein_coding	57571	ATPGD1	MIM:613368|HGNC:HGNC:29268|Ensembl:ENSG00000172508|Vega:OTTHUMG00000167672	carnosine synthase 1	hsa00330(Arginine and proline metabolism)//hsa00340(Histidine metabolism)//hsa00410(beta-Alanine metabolism)	GO:0005575(cellular_component)//GO:0005829(cytosol)	GO:0005524(ATP binding)//GO:0047730(carnosine synthase activity)//GO:0046872(metal ion binding)//GO:0016887(ATPase activity)	GO:0006548(histidine catabolic process)//GO:0044281(small molecule metabolic process)//GO:0035499(carnosine biosynthetic process)//GO:0034641(cellular nitrogen compound metabolic process)
ENSG00000173702	2.98685	1.57863	0.000796726	0.00403751	up	13	12	13	4	3	5	0.201691	0.196785	0.209359	0.0661426	0.0502825	0.0796361	0.720121	0.706368	0.760399	0.240279	0.180839	0.29515	MUC13	protein_coding	56667	DRCC1|MUC-13	MIM:612181|HGNC:HGNC:7511|Ensembl:ENSG00000173702|HPRD:10101|Vega:OTTHUMG00000159484	mucin 13, cell surface associated		GO:0016021(integral component of membrane)//GO:0070062(extracellular exosome)//GO:0005796(Golgi lumen)//GO:0005829(cytosol)//GO:0005615(extracellular space)//GO:0016324(apical plasma membrane)	GO:0042803(protein homodimerization activity)	GO:0006493(protein O-linked glycosylation)//GO:0030277(maintenance of gastrointestinal epithelium)//GO:0016266(O-glycan processing)//GO:0043687(post-translational protein modification)//GO:0044267(cellular protein metabolic process)
ENSG00000174428	2.03877	1.0277	0.0163814	0.0488996	up	15	11	21	3	11	8	0.143563	0.111278	0.20863	0.030602	0.113735	0.0786027	0.830909	0.647504	1.22834	0.180209	0.663078	0.472241	GTF2IRD2B	protein_coding	389524	-	MIM:608900|HGNC:HGNC:33125|Ensembl:ENSG00000174428|HPRD:12327|Vega:OTTHUMG00000181534	GTF2I repeat domain containing 2B		GO:0005634(nucleus)	GO:0003677(DNA binding)	GO:0006351(transcription, DNA-templated)//GO:0006355(regulation of transcription, DNA-templated)
ENSG00000176402	11.4784	3.52086	0.0401869	0.101496	up	1	2	1	0	0	0	0.0486432	0.10283	0.0504927	0	0	0	0.055394	0.117728	0.0584922	0	0	0	GJC3	protein_coding	349149	CX29|CX30.2|CX31.3|GJE1	MIM:611925|HGNC:HGNC:17495|Ensembl:ENSG00000176402|HPRD:13580|Vega:OTTHUMG00000156649	gap junction protein gamma 3		GO:0016021(integral component of membrane)//GO:0043209(myelin sheath)//GO:0005922(connexon complex)	GO:0042803(protein homodimerization activity)	GO:0007605(sensory perception of sound)//GO:0007154(cell communication)//GO:0042552(myelination)
ENSG00000176490	2.54144	1.34565	0.0100553	0.0327776	up	13	7	7	3	4	3	0.202501	0.115252	0.113185	0.0498063	0.0673127	0.0479736	0.720121	0.412048	0.409445	0.180209	0.241119	0.17709	DIRAS1	protein_coding	148252	Di-Ras1|GBTS1|RIG	MIM:607862|HGNC:HGNC:19127|Ensembl:ENSG00000176490|HPRD:09710|Vega:OTTHUMG00000180439	DIRAS family GTP binding RAS like 1		GO:0005622(intracellular)//GO:0005886(plasma membrane)//GO:0016020(membrane)	GO:0003924(GTPase activity)//GO:0051019(mitogen-activated protein kinase binding)//GO:0005525(GTP binding)	GO:0043406(positive regulation of MAP kinase activity)//GO:0007264(small GTPase mediated signal transduction)
ENSG00000177694	3.53141	1.82024	0.000298621	0.00180703	up	17	21	18	9	1	5	0.0678973	0.0886524	0.0746246	0.0383111	0.00431476	0.0205008	0.941697	1.23614	1.05286	0.540628	0.0602798	0.29515	NAALADL2	protein_coding	254827	-	MIM:608806|HGNC:HGNC:23219|Ensembl:ENSG00000177694|HPRD:16388|Vega:OTTHUMG00000157120	N-acetylated alpha-linked acidic dipeptidase-like 2		GO:0016021(integral component of membrane)	GO:0005515(protein binding)
ENSG00000177710	14.0976	3.81738	0.024727	0.0686821	up	2	1	2	0	0	0	0.082189	0.0434362	0.0853139	0	0	0	0.110788	0.058864	0.116984	0	0	0	SLC35G5	protein_coding	83650	AMAC|AMAC1L2	MIM:615199|HGNC:HGNC:15546|Ensembl:ENSG00000177710|HPRD:09796|Vega:OTTHUMG00000090653	solute carrier family 35 member G5		GO:0016021(integral component of membrane)
ENSG00000178172	55.8447	5.80335	3.86855e-07	8.79667e-06	up	38	11	30	0	0	1	2.81427	0.86108	2.30627	0	0	0.0760291	2.10497	0.647504	1.75477	0	0	0.0590301	SPINK6	protein_coding	404203	BUSI2|UNQ844	MIM:615868|HGNC:HGNC:29486|Ensembl:ENSG00000178172|HPRD:15439|Vega:OTTHUMG00000163425	serine peptidase inhibitor, Kazal type 6		GO:0005576(extracellular region)	GO:0004867(serine-type endopeptidase inhibitor activity)	GO:1900004(negative regulation of serine-type endopeptidase activity)
ENSG00000179046	2.06439	1.04572	3.4773e-07	8.11439e-06	up	139	143	158	74	70	61	2.47401	2.69024	2.91911	1.40377	1.34598	1.11459	7.69976	8.41756	9.24177	4.44516	4.21958	3.60084	TRIML2	protein_coding	205860	SPRYD6	HGNC:HGNC:26378|Ensembl:ENSG00000179046|HPRD:08696|Vega:OTTHUMG00000160225	tripartite motif family like 2			GO:0016874(ligase activity)	GO:0032526(response to retinoic acid)//GO:0016567(protein ubiquitination)
ENSG00000180245	2.72851	1.44811	0.0468448	0.114886	up	4	4	4	1	1	2	0.149239	0.157744	0.154914	0.0397651	0.0403066	0.0766039	0.221576	0.235456	0.233969	0.0600698	0.0602798	0.11806	RRH	protein_coding	10692	-	MIM:605224|HGNC:HGNC:10450|Ensembl:ENSG00000180245|HPRD:05565|Vega:OTTHUMG00000132045	retinal pigment epithelium-derived rhodopsin homolog		GO:0005887(integral component of plasma membrane)	GO:0009881(photoreceptor activity)//GO:0004930(G-protein coupled receptor activity)	GO:0007602(phototransduction)//GO:0007186(G-protein coupled receptor signaling pathway)//GO:0007601(visual perception)//GO:0018298(protein-chromophore linkage)
ENSG00000180263	2.42111	1.27567	2.62313e-07	6.4596e-06	up	102	125	128	33	58	50	0.55129	0.714098	0.718118	0.190096	0.338658	0.277426	5.65018	7.358	7.487	1.9823	3.49623	2.9515	FGD6	protein_coding	55785	ZFYVE24	MIM:613520|HGNC:HGNC:21740|Ensembl:ENSG00000180263|HPRD:16892|Vega:OTTHUMG00000170133	FYVE, RhoGEF and PH domain containing 6		GO:0030027(lamellipodium)//GO:0005794(Golgi apparatus)//GO:0001726(ruffle)//GO:0005737(cytoplasm)//GO:0005856(cytoskeleton)	GO:0005089(Rho guanyl-nucleotide exchange factor activity)//GO:0031267(small GTPase binding)//GO:0046872(metal ion binding)//GO:0005085(guanyl-nucleotide exchange factor activity)	GO:0008360(regulation of cell shape)//GO:0007010(cytoskeleton organization)//GO:0043547(positive regulation of GTPase activity)//GO:0046847(filopodium assembly)//GO:0035023(regulation of Rho protein signal transduction)//GO:0030036(actin cytoskeleton organization)//GO:0043087(regulation of GTPase activity)
ENSG00000182324	2.53118	1.33981	2.1397e-06	3.36226e-05	up	52	59	50	25	20	16	0.65043	0.78004	0.649192	0.333285	0.270259	0.205454	2.88049	3.47298	2.92461	1.50174	1.2056	0.944482	KCNJ14	protein_coding	3770	IRK4|KIR2.4	MIM:603953|HGNC:HGNC:6260|Ensembl:ENSG00000182324|HPRD:04901|Vega:OTTHUMG00000183307	potassium voltage-gated channel subfamily J member 14	hsa04725(Cholinergic synapse)//hsa04921(Oxytocin signaling pathway)	GO:0005886(plasma membrane)//GO:0008076(voltage-gated potassium channel complex)//GO:0030425(dendrite)//GO:0043025(neuronal cell body)	GO:0005242(inward rectifier potassium channel activity)	GO:0034765(regulation of ion transmembrane transport)//GO:0007268(synaptic transmission)//GO:0061337(cardiac conduction)//GO:0010107(potassium ion import)
ENSG00000182963	11.4946	3.52289	9.80778e-18	3.05767e-14	up	375	345	359	27	33	30	2.35072	2.28589	2.33598	0.18039	0.223478	0.193058	20.7727	20.3081	20.9987	1.62188	1.98923	1.7709	GJC1	protein_coding	10052	CX45|GJA7	MIM:608655|HGNC:HGNC:4280|Ensembl:ENSG00000182963|HPRD:08819	gap junction protein gamma 1		GO:0005886(plasma membrane)//GO:0005921(gap junction)//GO:0014704(intercalated disc)//GO:0005789(endoplasmic reticulum membrane)//GO:0016021(integral component of membrane)//GO:0005922(connexon complex)	GO:0005243(gap junction channel activity)//GO:0005216(ion channel activity)	GO:0016264(gap junction assembly)//GO:0086014(atrial cardiac muscle cell action potential)//GO:0061024(membrane organization)//GO:0048738(cardiac muscle tissue development)//GO:0007154(cell communication)//GO:0006936(muscle contraction)//GO:0001570(vasculogenesis)//GO:0007043(cell-cell junction assembly)//GO:0007601(visual perception)//GO:0048468(cell development)//GO:0006810(transport)//GO:00342…
ENSG00000183098	18.0432	4.17339	4.77476e-07	1.02802e-05	up	14	13	17	1	0	1	0.117502	0.115326	0.148106	0.00894531	0	0.00861616	0.775515	0.765232	0.994368	0.0600698	0	0.0590301	GPC6	protein_coding	10082	OMIMD1	MIM:604404|HGNC:HGNC:4454|Ensembl:ENSG00000183098|HPRD:05099|Vega:OTTHUMG00000017205	glypican 6		GO:0005886(plasma membrane)//GO:0005887(integral component of plasma membrane)//GO:0005796(Golgi lumen)//GO:0031225(anchored component of membrane)//GO:0043202(lysosomal lumen)//GO:0005578(proteinaceous extracellular matrix)//GO:0005634(nucleus)//GO:0005615(extracellular space)	GO:1904929(coreceptor activity involved in Wnt signaling pathway, planar cell polarity pathway)//GO:0043395(heparan sulfate proteoglycan binding)	GO:0006024(glycosaminoglycan biosynthetic process)//GO:0006027(glycosaminoglycan catabolic process)//GO:0044281(small molecule metabolic process)//GO:0006775(fat-soluble vitamin metabolic process)//GO:0016477(cell migration)//GO:0005975(carbohydrate metabolic process)//GO:0060071(Wnt signaling pathway, planar cell polarity pathway)//GO:0007603(phototransduction, visible light)//GO:0030204(chondro…
ENSG00000183671	10.111	3.33785	2.46012e-05	0.000238553	up	15	12	8	0	2	1	0.287328	0.242961	0.159068	0	0.0413876	0.0196646	0.830909	0.706368	0.467938	0	0.12056	0.0590301	GPR1	protein_coding	2825	-	MIM:600239|HGNC:HGNC:4463|Ensembl:ENSG00000183671|HPRD:02585|Vega:OTTHUMG00000132894	G protein-coupled receptor 1		GO:0043005(neuron projection)//GO:0016021(integral component of membrane)//GO:0005887(integral component of plasma membrane)	GO:0042923(neuropeptide binding)//GO:0004930(G-protein coupled receptor activity)	GO:0007218(neuropeptide signaling pathway)//GO:0007268(synaptic transmission)//GO:0007186(G-protein coupled receptor signaling pathway)//GO:0007187(G-protein coupled receptor signaling pathway, coupled to cyclic nucleotide second messenger)
ENSG00000184613	6.25382	2.64474	0.00971914	0.031875	up	3	7	5	0	0	2	0.0253514	0.062524	0.0438588	0	0	0.0173504	0.166182	0.412048	0.292461	0	0	0.11806	NELL2	protein_coding	4753	NRP2	MIM:602320|HGNC:HGNC:7751|Ensembl:ENSG00000184613|HPRD:11891|Vega:OTTHUMG00000169464	neural EGFL like 2		GO:0016020(membrane)//GO:0030425(dendrite)//GO:0043204(perikaryon)//GO:0005615(extracellular space)//GO:0005737(cytoplasm)	GO:0008201(heparin binding)//GO:0005515(protein binding)//GO:0005080(protein kinase C binding)//GO:0005509(calcium ion binding)//GO:0042802(identical protein binding)	GO:0040008(regulation of growth)//GO:0070050(neuron cellular homeostasis)//GO:0070207(protein homotrimerization)
ENSG00000184986	2.28605	1.19286	0.00542734	0.0196064	up	18	16	14	9	4	7	0.513207	0.482178	0.414337	0.27349	0.123206	0.204887	0.997091	0.941824	0.818891	0.540628	0.241119	0.413211	TMEM121	protein_coding	80757	hole	HGNC:HGNC:20511|Ensembl:ENSG00000184986|HPRD:14652|Vega:OTTHUMG00000029912	transmembrane protein 121		GO:0016021(integral component of membrane)//GO:0005575(cellular_component)	GO:0003674(molecular_function)	GO:0008150(biological_process)
ENSG00000185697	3.65298	1.86908	8.2811e-15	6.28822e-12	up	716	829	862	202	218	215	5.36934	6.57099	6.70998	1.6145	1.76611	1.65517	39.6621	48.7983	50.4203	12.1341	13.141	12.6915	MYBL1	protein_coding	4603	A-MYB|AMYB	MIM:159405|HGNC:HGNC:7547|Ensembl:ENSG00000185697|Vega:OTTHUMG00000164559	v-myb avian myeloblastosis viral oncogene homolog-like 1	hsa05166(HTLV-I infection)	GO:0005634(nucleus)	GO:0001077(transcriptional activator activity, RNA polymerase II core promoter proximal region sequence-specific binding)//GO:0000978(RNA polymerase II core promoter proximal region sequence-specific DNA binding)//GO:0003677(DNA binding)	GO:0031047(gene silencing by RNA)//GO:0010467(gene expression)//GO:0034587(piRNA metabolic process)//GO:0006366(transcription from RNA polymerase II promoter)//GO:0045944(positive regulation of transcription from RNA polymerase II promoter)//GO:0045893(positive regulation of transcription, DNA-templated)
ENSG00000186106	2.28427	1.19173	2.76031e-11	4.48206e-09	up	699	770	870	301	336	350	6.5199	7.59141	8.42343	2.99233	3.38576	3.35142	38.7204	45.3253	50.8882	18.081	20.254	20.6605	ANKRD46	protein_coding	157567	ANK-S|GENX-115279	HGNC:HGNC:27229|Ensembl:ENSG00000186106|HPRD:14103|Vega:OTTHUMG00000164724	ankyrin repeat domain 46		GO:0016021(integral component of membrane)
ENSG00000186212	16.7188	4.0634	0.029171	0.0787253	up	0	3	3	0	0	0	0	0.0534589	0.0524999	0	0	0	0	0.176592	0.175477	0	0	0	SOWAHB	protein_coding	345079	ANKRD56	HGNC:HGNC:32958|Ensembl:ENSG00000186212|HPRD:18789|Vega:OTTHUMG00000160876	sosondowah ankyrin repeat domain family member B
ENSG00000186832	14.0989	3.81751	0.0313914	0.0834035	up	0	3	2	0	0	0	0	0.0695506	0.0455352	0	0	0	0	0.176592	0.116984	0	0	0	KRT16	protein_coding	3868	CK16|FNEPPK|K16|K1CP|KRT16A|NEPPK|PC1	MIM:148067|HGNC:HGNC:6423|Ensembl:ENSG00000186832|HPRD:01018|Vega:OTTHUMG00000133495	keratin 16, type I		GO:0005882(intermediate filament)//GO:0005634(nucleus)//GO:0005856(cytoskeleton)//GO:0070062(extracellular exosome)	GO:0005198(structural molecule activity)//GO:0005515(protein binding)//GO:0005200(structural constituent of cytoskeleton)	GO:0007568(aging)//GO:0007010(cytoskeleton organization)//GO:0031424(keratinization)//GO:0045087(innate immune response)//GO:0030336(negative regulation of cell migration)//GO:0051546(keratinocyte migration)//GO:0045104(intermediate filament cytoskeleton organization)//GO:0030216(keratinocyte differentiation)//GO:0042633(hair cycle)//GO:0008283(cell proliferation)//GO:0002009(morphogenesis of an …
ENSG00000186847	4.11043	2.03929	0.0274273	0.0747703	up	4	3	7	0	2	1	0.0951966	0.0754659	0.172928	0	0.0514214	0.024432	0.221576	0.176592	0.409445	0	0.12056	0.0590301	KRT14	protein_coding	3861	CK14|EBS3|EBS4|K14|NFJ	MIM:148066|HGNC:HGNC:6416|Ensembl:ENSG00000186847|HPRD:01017|Vega:OTTHUMG00000133426	keratin 14, type I		GO:0070062(extracellular exosome)//GO:0045095(keratin filament)//GO:0005829(cytosol)//GO:0005882(intermediate filament)//GO:0005634(nucleus)//GO:0071944(cell periphery)//GO:0005737(cytoplasm)	GO:1990254(keratin filament binding)//GO:0005515(protein binding)//GO:0005200(structural constituent of cytoskeleton)	GO:0007568(aging)//GO:0045110(intermediate filament bundle assembly)//GO:0042633(hair cycle)//GO:0010212(response to ionizing radiation)//GO:0030855(epithelial cell differentiation)//GO:0034329(cell junction assembly)//GO:0031581(hemidesmosome assembly)//GO:0010043(response to zinc ion)//GO:0008544(epidermis development)
ENSG00000188641	8.7128	3.12314	0.0136566	0.0420128	up	9	3	0	1	0	0	0.0685139	0.0241393	0	0.00811363	0	0	0.498546	0.176592	0	0.0600698	0	0	DPYD	protein_coding	1806	DHP|DHPDHASE|DPD	MIM:612779|HGNC:HGNC:3012|Ensembl:ENSG00000188641|HPRD:02036|Vega:OTTHUMG00000039683	dihydropyrimidine dehydrogenase	hsa00240(Pyrimidine metabolism)//hsa00410(beta-Alanine metabolism)//hsa00770(Pantothenate and CoA biosynthesis)//hsa00983(Drug metabolism - other enzymes)//	GO:0005737(cytoplasm)//GO:0005829(cytosol)	GO:0051539(4 iron, 4 sulfur cluster binding)//GO:0046872(metal ion binding)//GO:0042803(protein homodimerization activity)//GO:0050661(NADP binding)//GO:0017113(dihydropyrimidine dehydrogenase (NADP+) activity)//GO:0050660(flavin adenine dinucleotide binding)//GO:0005515(protein binding)	GO:0055114(oxidation-reduction process)//GO:0055086(nucleobase-containing small molecule metabolic process)//GO:0044281(small molecule metabolic process)//GO:0019483(beta-alanine biosynthetic process)//GO:0006212(uracil catabolic process)//GO:0006210(thymine catabolic process)//GO:0006145(purine nucleobase catabolic process)//GO:0046135(pyrimidine nucleoside catabolic process)//GO:0006208(pyrimid…
ENSG00000188760	2.3997	1.26285	7.37827e-09	3.81994e-07	up	187	158	152	82	59	58	3.93773	3.51665	3.32241	1.84033	1.34217	1.2538	10.3587	9.30052	8.89082	4.92572	3.55651	3.42375	TMEM198	protein_coding	130612	TMEM198A	HGNC:HGNC:33704|Ensembl:ENSG00000188760|HPRD:14718|Vega:OTTHUMG00000059156	transmembrane protein 198		GO:0016021(integral component of membrane)//GO:0005886(plasma membrane)//GO:0016023(cytoplasmic, membrane-bounded vesicle)		GO:0090263(positive regulation of canonical Wnt signaling pathway)//GO:0016055(Wnt signaling pathway)//GO:0007275(multicellular organism development)
ENSG00000189280	3.96852	1.9886	0.00169673	0.00753129	up	12	11	7	2	3	2	0.48076	0.465809	0.291106	0.0853997	0.129844	0.0822573	0.664727	0.647504	0.409445	0.12014	0.180839	0.11806	GJB5	protein_coding	2709	CX31.1	MIM:604493|HGNC:HGNC:4287|Ensembl:ENSG00000189280|HPRD:06840|Vega:OTTHUMG00000004053	gap junction protein beta 5		GO:0016021(integral component of membrane)//GO:0005922(connexon complex)		GO:0008544(epidermis development)//GO:0060708(spongiotrophoblast differentiation)//GO:0007154(cell communication)//GO:0060713(labyrinthine layer morphogenesis)//GO:0060707(trophoblast giant cell differentiation)
ENSG00000189320	82.2057	6.36117	6.05455e-07	1.2517e-05	up	11	11	9	0	0	0	0.236399	0.24987	0.200771	0	0	0	0.609334	0.647504	0.52643	0	0	0	FAM180A	protein_coding	389558	UNQ1940	HGNC:HGNC:33773|Ensembl:ENSG00000189320|HPRD:15613|Vega:OTTHUMG00000155537	family with sequence similarity 180 member A		GO:0005576(extracellular region)
ENSG00000189326	14.0988	3.8175	0.0420093	0.105263	up	0	2	3	0	0	0	0	0.183613	0.270479	0	0	0	0	0.117728	0.175477	0	0	0	SPANXN4	protein_coding	441525	CT11.9	MIM:300667|HGNC:HGNC:33177|Ensembl:ENSG00000189326|HPRD:18093|Vega:OTTHUMG00000022575	SPANX family member N4
ENSG00000189410	3.59742	1.84696	6.44926e-10	5.81104e-08	up	145	103	127	32	35	33	1.77966	1.33621	1.618	0.418599	0.464078	0.415797	8.03212	6.06299	7.42851	1.92223	2.10979	1.94799	SH2D5	protein_coding	400745	-	HGNC:HGNC:28819|Ensembl:ENSG00000189410|Vega:OTTHUMG00000002620	SH2 domain containing 5		GO:0014069(postsynaptic density)//GO:0030054(cell junction)//GO:0045211(postsynaptic membrane)
ENSG00000189433	4.66151	2.2208	4.85879e-05	0.000410954	up	21	14	10	4	2	3	0.40141	0.282855	0.198415	0.0814905	0.0413001	0.058869	1.16327	0.824096	0.584922	0.240279	0.12056	0.17709	GJB4	protein_coding	127534	CX30.3|EKV	MIM:605425|HGNC:HGNC:4286|Ensembl:ENSG00000189433|HPRD:05666|Vega:OTTHUMG00000004052	gap junction protein beta 4		GO:0016021(integral component of membrane)//GO:0005922(connexon complex)		GO:0007608(sensory perception of smell)//GO:0042048(olfactory behavior)//GO:0007154(cell communication)
ENSG00000196074	3.83628	1.93971	0.00430832	0.0162061	up	9	7	9	2	2	2	0.0755603	0.0621179	0.0784331	0.0178962	0.0181399	0.0172377	0.498546	0.412048	0.52643	0.12014	0.12056	0.11806	SYCP2	protein_coding	10388	SCP-2|SCP2	MIM:604105|HGNC:HGNC:11490|Ensembl:ENSG00000196074|HPRD:06822|Vega:OTTHUMG00000032872	synaptonemal complex protein 2		GO:0000800(lateral element)//GO:0000795(synaptonemal complex)//GO:0005634(nucleus)	GO:0046982(protein heterodimerization activity)//GO:0003677(DNA binding)	GO:0048808(male genitalia morphogenesis)//GO:0009566(fertilization)//GO:0051301(cell division)//GO:0007143(female meiotic division)//GO:0007130(synaptonemal complex assembly)//GO:0007140(male meiosis)//GO:0043066(negative regulation of apoptotic process)
ENSG00000196361	14.0982	3.81744	0.0209629	0.0599358	up	1	1	3	0	0	0	0.0114022	0.0120519	0.0355071	0	0	0	0.055394	0.058864	0.175477	0	0	0	ELAVL3	protein_coding	1995	HUC|HUCL|PLE21	MIM:603458|HGNC:HGNC:3314|Ensembl:ENSG00000196361|HPRD:16024|Vega:OTTHUMG00000182030	ELAV like neuron-specific RNA binding protein 3			GO:0000166(nucleotide binding)//GO:0003676(nucleic acid binding)//GO:0017091(AU-rich element binding)	GO:0007399(nervous system development)//GO:0030154(cell differentiation)
ENSG00000196569	19.3355	4.27318	0.0138278	0.0424557	up	4	1	2	0	0	0	0.0209638	0.0055396	0.0108804	0	0	0	0.221576	0.058864	0.116984	0	0	0	LAMA2	protein_coding	3908	LAMM	MIM:156225|HGNC:HGNC:6482|Ensembl:ENSG00000196569|HPRD:01125|Vega:OTTHUMG00000015545	laminin subunit alpha 2	hsa04151(PI3K-Akt signaling pathway)//hsa04510(Focal adhesion)//hsa04512(ECM-receptor interaction)//hsa05145(Toxoplasmosis)//hsa05146(Amoebiasis)//hsa05200(Pathways in cancer)//hsa05222(Small cell lung cancer)//hsa05410(Hypertrophic cardiomyopathy (HCM))//hsa05412(Arrhythmogenic right ventricular cardiomyopathy (ARVC))//hsa05414(Dilated cardiomyopathy)//hsa05416(Viral myocarditis)	GO:0005604(basement membrane)//GO:0070062(extracellular exosome)//GO:0005576(extracellular region)//GO:0042383(sarcolemma)//GO:0005605(basal lamina)//GO:0031012(extracellular matrix)//GO:0043197(dendritic spine)	GO:0005102(receptor binding)//GO:0005198(structural molecule activity)	GO:0007517(muscle organ development)//GO:0030334(regulation of cell migration)//GO:0030155(regulation of cell adhesion)//GO:0030198(extracellular matrix organization)//GO:0022011(myelination in peripheral nervous system)//GO:0007155(cell adhesion)//GO:0032224(positive regulation of synaptic transmission, cholinergic)//GO:0007411(axon guidance)//GO:0045995(regulation of embryonic development)
ENSG00000196611	3.07826	1.62212	6.58285e-14	3.42045e-11	up	596	630	584	163	206	197	16.4235	18.3497	16.7047	4.78726	6.13254	5.57293	33.0148	37.0843	34.1594	9.79137	12.4176	11.6289	MMP1	protein_coding	4312	CLG|CLGN	MIM:120353|HGNC:HGNC:7155|Ensembl:ENSG00000196611|HPRD:00384|Vega:OTTHUMG00000048192	matrix metallopeptidase 1	hsa03320(PPAR signaling pathway)//hsa05200(Pathways in cancer)//hsa05219(Bladder cancer)//hsa05323(Rheumatoid arthritis)	GO:0005578(proteinaceous extracellular matrix)//GO:0005576(extracellular region)	GO:0008270(zinc ion binding)//GO:0004222(metalloendopeptidase activity)//GO:0005509(calcium ion binding)//GO:0004175(endopeptidase activity)	GO:0044267(cellular protein metabolic process)//GO:0022617(extracellular matrix disassembly)//GO:0030198(extracellular matrix organization)//GO:0007596(blood coagulation)//GO:0032461(positive regulation of protein oligomerization)//GO:0030574(collagen catabolic process)//GO:0016032(viral process)//GO:0006508(proteolysis)//GO:0050900(leukocyte migration)
ENSG00000197142	5.77875	2.53076	6.79278e-10	6.05062e-08	up	71	58	65	6	15	11	0.90989	0.785645	0.864669	0.0819522	0.207671	0.144717	3.93297	3.41411	3.80199	0.360419	0.904197	0.649331	ACSL5	protein_coding	51703	ACS2|ACS5|FACL5	MIM:605677|HGNC:HGNC:16526|Ensembl:ENSG00000197142|HPRD:16139|Vega:OTTHUMG00000019060	acyl-CoA synthetase long-chain family member 5	hsa00061(Fatty acid biosynthesis)//hsa00071(Fatty acid degradation)//	GO:0005743(mitochondrial inner membrane)//GO:0016020(membrane)//GO:0005789(endoplasmic reticulum membrane)//GO:0016021(integral component of membrane)//GO:0005739(mitochondrion)//GO:0005741(mitochondrial outer membrane)//GO:0005783(endoplasmic reticulum)//GO:0005730(nucleolus)//GO:0005634(nucleus)	GO:0004467(long-chain fatty acid-CoA ligase activity)//GO:0005524(ATP binding)	GO:0044255(cellular lipid metabolic process)//GO:0044281(small molecule metabolic process)//GO:0035338(long-chain fatty-acyl-CoA biosynthetic process)//GO:0019432(triglyceride biosynthetic process)//GO:0001676(long-chain fatty acid metabolic process)//GO:2001236(regulation of extrinsic apoptotic signaling pathway)
ENSG00000197889	3.25292	1.70173	0.0348854	0.0907684	up	4	5	2	1	1	1	0.154331	0.203906	0.0800993	0.0411217	0.0416817	0.0396086	0.221576	0.29432	0.116984	0.0600698	0.0602798	0.0590301	MEIG1	protein_coding	644890	SPATA39|bA2K17.3	MIM:614174|HGNC:HGNC:23429|Ensembl:ENSG00000197889	meiosis/spermiogenesis associated 1		GO:0005634(nucleus)		GO:0007283(spermatogenesis)//GO:0030154(cell differentiation)
ENSG00000198286	3.53844	1.82311	0.0280282	0.0761687	up	6	3	3	1	1	1	0.069198	0.0365706	0.0359145	0.012292	0.0124593	0.0118397	0.332364	0.176592	0.175477	0.0600698	0.0602798	0.0590301	CARD11	protein_coding	84433	BENTA|BIMP3|CARMA1|IMD11|PPBL	MIM:607210|HGNC:HGNC:16393|Ensembl:ENSG00000198286|HPRD:06234|Vega:OTTHUMG00000023023	caspase recruitment domain family member 11	hsa04064(NF-kappa B signaling pathway)//hsa04660(T cell receptor signaling pathway)//hsa04662(B cell receptor signaling pathway)	GO:0001772(immunological synapse)//GO:0005886(plasma membrane)//GO:0070062(extracellular exosome)//GO:0042101(T cell receptor complex)//GO:0005829(cytosol)//GO:0045121(membrane raft)//GO:0005737(cytoplasm)	GO:0005515(protein binding)//GO:0004385(guanylate kinase activity)//GO:0050700(CARD domain binding)	GO:0030890(positive regulation of B cell proliferation)//GO:0042102(positive regulation of T cell proliferation)//GO:0002223(stimulatory C-type lectin receptor signaling pathway)//GO:0045087(innate immune response)//GO:0045577(regulation of B cell differentiation)//GO:0045086(positive regulation of interleukin-2 biosynthetic process)//GO:0046037(GMP metabolic process)//GO:0050852(T cell receptor …
ENSG00000198633	11.4784	3.52086	0.0410547	0.103236	up	1	2	1	0	0	0	0.0165556	0.034998	0.0171851	0	0	0	0.055394	0.117728	0.0584922	0	0	0	ZNF534	protein_coding	147658	KRBO3	HGNC:HGNC:26337|Ensembl:ENSG00000198633|Vega:OTTHUMG00000156493	zinc finger protein 534		GO:0005622(intracellular)//GO:0005634(nucleus)	GO:0003676(nucleic acid binding)//GO:0046872(metal ion binding)//GO:0003677(DNA binding)//GO:0003700(transcription factor activity, sequence-specific DNA binding)	GO:0006351(transcription, DNA-templated)//GO:0006355(regulation of transcription, DNA-templated)
ENSG00000198829	5.03378	2.33164	0.0100201	0.0326763	up	3	5	4	0	1	1	0.0389518	0.068619	0.0539104	0	0.0140268	0.0133292	0.166182	0.29432	0.233969	0	0.0602798	0.0590301	SUCNR1	protein_coding	56670	GPR91	MIM:606381|HGNC:HGNC:4542|HPRD:16211	succinate receptor 1	hsa04024(cAMP signaling pathway)	GO:0005886(plasma membrane)//GO:0070062(extracellular exosome)//GO:0016021(integral component of membrane)	GO:0004930(G-protein coupled receptor activity)	GO:0007186(G-protein coupled receptor signaling pathway)//GO:0008150(biological_process)
ENSG00000203737	11.4784	3.52085	0.0400918	0.101354	up	1	1	2	0	0	0	0.0498951	0.0527382	0.103584	0	0	0	0.055394	0.058864	0.116984	0	0	0	GPR52	protein_coding	9293	-	MIM:604106|HGNC:HGNC:4508|HPRD:07247	G protein-coupled receptor 52		GO:0005887(integral component of plasma membrane)	GO:0035240(dopamine binding)//GO:0004930(G-protein coupled receptor activity)//GO:0001588(dopamine neurotransmitter receptor activity, coupled via Gs)	GO:0060158(phospholipase C-activating dopamine receptor signaling pathway)//GO:0001963(synaptic transmission, dopaminergic)//GO:0007186(G-protein coupled receptor signaling pathway)//GO:0007191(adenylate cyclase-activating dopamine receptor signaling pathway)//GO:0007612(learning)
ENSG00000204086	2.04418	1.03152	0.0157523	0.0473482	up	14	19	12	9	6	6	0.487181	0.698849	0.43346	0.333798	0.225562	0.214344	0.775515	1.11842	0.701907	0.540628	0.361679	0.354181	RPA4	protein_coding	29935	HSU24186	MIM:300767|HGNC:HGNC:30305|Ensembl:ENSG00000204086|HPRD:06591|Vega:OTTHUMG00000021987	replication protein A4	hsa03030(DNA replication)//hsa03420(Nucleotide excision repair)//hsa03430(Mismatch repair)//hsa03440(Homologous recombination)//hsa03460(Fanconi anemia pathway)	GO:0005654(nucleoplasm)//GO:0005634(nucleus)//GO:0005662(DNA replication factor A complex)	GO:0003697(single-stranded DNA binding)	GO:0033260(nuclear DNA replication)//GO:0006310(DNA recombination)//GO:0000082(G1/S transition of mitotic cell cycle)//GO:0000278(mitotic cell cycle)//GO:0006289(nucleotide-excision repair)//GO:0006270(DNA replication initiation)//GO:0000077(DNA damage checkpoint)
ENSG00000204228	12.9405	3.69382	0.0231128	0.0648574	up	0	1	17	0	1	0	0	0.0490002	0.818059	0	0.0500821	0	0	0.058864	0.994368	0	0.0602798	0	HSD17B8	protein_coding	7923	D6S2245E|FABG|FABGL|H2-KE6|HKE6|KE6|RING2|SDR30C1|dJ1033B10.9	MIM:601417|HGNC:HGNC:3554|Ensembl:ENSG00000204228|HPRD:03248|Vega:OTTHUMG00000031117	hydroxysteroid (17-beta) dehydrogenase 8	hsa00140(Steroid hormone biosynthesis)//	GO:0005740(mitochondrial envelope)//GO:0005759(mitochondrial matrix)//GO:0005886(plasma membrane)	GO:0047035(testosterone dehydrogenase (NAD+) activity)//GO:0005515(protein binding)//GO:0004303(estradiol 17-beta-dehydrogenase activity)//GO:0003857(3-hydroxyacyl-CoA dehydrogenase activity)	GO:0055114(oxidation-reduction process)//GO:0006633(fatty acid biosynthetic process)//GO:0008209(androgen metabolic process)//GO:0006703(estrogen biosynthetic process)
ENSG00000204463	2.3149	1.21095	0.0372382	0.095582	up	22	6	11	1	6	9	0.224913	0.0648353	0.116732	0.0108961	0.0662668	0.0944565	1.21867	0.353184	0.643414	0.0600698	0.361679	0.531271	BAG6	protein_coding	7917	BAG-6|BAT3|D6S52E|G3	MIM:142590|HGNC:HGNC:13919|Ensembl:ENSG00000204463|HPRD:00808|Vega:OTTHUMG00000031171	BCL2 associated athanogene 6		GO:0016020(membrane)//GO:0071818(BAT3 complex)//GO:0005829(cytosol)//GO:0043231(intracellular membrane-bounded organelle)//GO:0005654(nucleoplasm)//GO:0005634(nucleus)//GO:0005737(cytoplasm)	GO:0031593(polyubiquitin binding)//GO:1990381(ubiquitin-specific protease binding)//GO:0031625(ubiquitin protein ligase binding)//GO:0043022(ribosome binding)//GO:0030544(Hsp70 protein binding)//GO:0070628(proteasome binding)//GO:0005515(protein binding)//GO:0051787(misfolded protein binding)	GO:0045861(negative regulation of proteolysis)//GO:0016568(chromatin modification)//GO:0007283(spermatogenesis)//GO:0018393(internal peptidyl-lysine acetylation)//GO:0043066(negative regulation of apoptotic process)//GO:0001822(kidney development)//GO:0002376(immune system process)//GO:0070059(intrinsic apoptotic signaling pathway in response to endoplasmic reticulum stress)//GO:0007130(synaptone…
ENSG00000204941	24.575	4.61912	0.00489387	0.0179834	up	4	2	3	0	0	0	0.046418	0.0245315	0.0361371	0	0	0	0.221576	0.117728	0.175477	0	0	0	PSG5	protein_coding	5673	FL-NCA-3|PSG	MIM:176394|HGNC:HGNC:9522|Ensembl:ENSG00000204941|HPRD:08894|Vega:OTTHUMG00000151539	pregnancy specific beta-1-glycoprotein 5		GO:0005576(extracellular region)	GO:0005515(protein binding)	GO:0007565(female pregnancy)
ENSG00000205038	11.4784	3.52086	0.0401869	0.101496	up	1	2	1	0	0	0	0.00395439	0.00835944	0.00410474	0	0	0	0.055394	0.117728	0.0584922	0	0	0	PKHD1L1	protein_coding	93035	PKHDL1	MIM:607843|HGNC:HGNC:20313|Ensembl:ENSG00000205038|HPRD:09703|Vega:OTTHUMG00000164934	polycystic kidney and hepatic disease 1 (autosomal recessive)-like 1		GO:0016021(integral component of membrane)//GO:0005929(cilium)//GO:0005615(extracellular space)//GO:0005829(cytosol)	GO:0004872(receptor activity)	GO:0006955(immune response)
ENSG00000205542	2.69262	1.42901	2.0544e-17	4.57486e-14	up	4871	4356	4783	1690	1601	1716	155.089	146.595	158.077	57.3492	55.0689	56.0889	269.824	256.412	279.768	101.518	96.5079	101.296	TMSB4X	protein_coding	7114	FX|PTMB4|TB4X|TMSB4	MIM:300159|HGNC:HGNC:11881|Ensembl:ENSG00000205542|HPRD:02153|Vega:OTTHUMG00000021144	thymosin beta 4, X-linked	hsa04810(Regulation of actin cytoskeleton)	GO:0005576(extracellular region)//GO:0005856(cytoskeleton)//GO:0031093(platelet alpha granule lumen)	GO:0044822(poly(A) RNA binding)//GO:0003785(actin monomer binding)//GO:0005515(protein binding)	GO:0030168(platelet activation)//GO:0007015(actin filament organization)//GO:0007596(blood coagulation)//GO:0002576(platelet degranulation)
ENSG00000243710	2.30344	1.20379	0.0206555	0.0591652	up	7	12	15	6	6	2	0.0659266	0.119457	0.146643	0.0602272	0.0610474	0.019337	0.387758	0.706368	0.877383	0.360419	0.361679	0.11806	CFAP57	protein_coding	149465	VWS2|WDR65	MIM:614259|HGNC:HGNC:26485|Ensembl:ENSG00000243710|HPRD:08717|Vega:OTTHUMG00000007285	cilia and flagella associated protein 57
ENSG00000244694	2.53851	1.34398	1.56407e-05	0.000165405	up	37	42	35	15	17	11	0.387981	0.465506	0.380963	0.16764	0.19258	0.118413	2.04958	2.47229	2.04723	0.901046	1.02476	0.649331	PTCHD4	protein_coding	442213	C6orf138|PTCH53|dJ402H5.2	HGNC:HGNC:21345|Ensembl:ENSG00000244694|HPRD:18470|Vega:OTTHUMG00000150404	patched domain containing 4		GO:0016021(integral component of membrane)//GO:0005575(cellular_component)	GO:0008158(hedgehog receptor activity)//GO:0003674(molecular_function)	GO:0008150(biological_process)//GO:0007165(signal transduction)
ENSG00000251493	3.10103	1.63275	1.5803e-15	1.53961e-12	up	1408	1214	1255	429	381	392	29.1401	26.5568	26.9611	9.4629	8.51856	8.32859	77.9947	71.4609	73.4077	25.7699	22.9666	23.1398	FOXD1	protein_coding	2297	FKHL8|FREAC-4|FREAC4	MIM:601091|HGNC:HGNC:3802|Ensembl:ENSG00000251493|HPRD:03055|Vega:OTTHUMG00000162495	forkhead box D1		GO:0005634(nucleus)	GO:0000981(RNA polymerase II transcription factor activity, sequence-specific DNA binding)//GO:0008301(DNA binding, bending)//GO:0003677(DNA binding)//GO:0043565(sequence-specific DNA binding)//GO:0003700(transcription factor activity, sequence-specific DNA binding)	GO:0010628(positive regulation of gene expression)//GO:0009653(anatomical structure morphogenesis)//GO:0006351(transcription, DNA-templated)//GO:0030154(cell differentiation)//GO:0060678(dichotomous subdivision of terminal units involved in ureteric bud branching)//GO:0030513(positive regulation of BMP signaling pathway)//GO:0072267(metanephric capsule specification)//GO:0045892(negative regulati…
ENSG00000253159	4.3954	2.13599	0.0234119	0.0655904	up	9	2	4	2	0	1	0.101469	0.0238335	0.0468119	0.0240325	0	0.0115741	0.498546	0.117728	0.233969	0.12014	0	0.0590301	PCDHGA12	protein_coding	26025	CDH21|FIB3|PCDH-GAMMA-A12	MIM:603059|HGNC:HGNC:8699|Ensembl:ENSG00000253159|HPRD:07538|Vega:OTTHUMG00000129611	protocadherin gamma subfamily A, 12		GO:0005886(plasma membrane)//GO:0016021(integral component of membrane)	GO:0005509(calcium ion binding)	GO:0007156(homophilic cell adhesion via plasma membrane adhesion molecules)
ENSG00000253251	2.07374	1.05223	1.77477e-05	0.000183334	up	72	87	117	46	40	42	1.99011	2.54175	3.35689	1.35513	1.19442	1.19177	3.98836	5.12117	6.84359	2.76321	2.41119	2.47926	AC008560.1	protein_coding
ENSG00000254245	3.81377	1.93122	0.0479495	0.117028	up	4	1	4	1	0	1	0.0445331	0.0117677	0.0462263	0.0118659	0	0.0114293	0.221576	0.058864	0.233969	0.0600698	0	0.0590301	PCDHGA3	protein_coding	56112	PCDH-GAMMA-A3	MIM:606290|HGNC:HGNC:8701|Ensembl:ENSG00000254245|HPRD:07553|Vega:OTTHUMG00000163680	protocadherin gamma subfamily A, 3		GO:0016020(membrane)//GO:0005886(plasma membrane)//GO:0016021(integral component of membrane)//GO:0005622(intracellular)	GO:0005509(calcium ion binding)	GO:0008333(endosome to lysosome transport)//GO:0007156(homophilic cell adhesion via plasma membrane adhesion molecules)//GO:0060989(lipid tube assembly involved in organelle fusion)
ENSG00000259075	11.4784	3.52086	0.0401869	0.101496	up	1	2	1	0	0	0	0.00987016	0.0208652	0.0102454	0	0	0	0.055394	0.117728	0.0584922	0	0	0	POC1B-GALNT4	protein_coding	100528030	-	HGNC:HGNC:42957|Ensembl:ENSG00000259075|Vega:OTTHUMG00000171333	POC1B-GALNT4 readthrough	hsa00512(Mucin type O-Glycan biosynthesis)//	GO:0016021(integral component of membrane)//GO:0000139(Golgi membrane)	GO:0030246(carbohydrate binding)//GO:0016757(transferase activity, transferring glycosyl groups)	GO:0006486(protein glycosylation)
ENSG00000261934	4.22033	2.07736	0.0259536	0.0713517	up	4	4	2	1	1	0	0.045724	0.0483295	0.0237312	0.0121833	0.0123492	0	0.221576	0.235456	0.116984	0.0600698	0.0602798	0	PCDHGA9	protein_coding	56107	PCDH-GAMMA-A9	MIM:606296|HGNC:HGNC:8707|Ensembl:ENSG00000261934|HPRD:09386|Vega:OTTHUMG00000177473	protocadherin gamma subfamily A, 9		GO:0005886(plasma membrane)//GO:0016021(integral component of membrane)	GO:0044822(poly(A) RNA binding)//GO:0005509(calcium ion binding)	GO:0007156(homophilic cell adhesion via plasma membrane adhesion molecules)
ENSG00000267127	2.22933	1.15661	0.00194775	0.00839644	up	18	24	21	9	7	11	0.250422	0.352922	0.303267	0.133451	0.105208	0.157105	0.997091	1.41274	1.22834	0.540628	0.421958	0.649331	AC090360.1	protein_coding
ENSG00000278318	4.22061	2.07745	0.0437862	0.108823	up	3	3	4	0	0	2	0.0295836	0.0312693	0.0409445	0	0	0.0202468	0.166182	0.176592	0.233969	0	0	0.11806	ZNF229	protein_coding	7772	-	HGNC:HGNC:13022|Ensembl:ENSG00000278318|HPRD:18324|Vega:OTTHUMG00000182377	zinc finger protein 229		GO:0005622(intracellular)//GO:0005634(nucleus)	GO:0003676(nucleic acid binding)//GO:0046872(metal ion binding)//GO:0003677(DNA binding)//GO:0003700(transcription factor activity, sequence-specific DNA binding)	GO:0006351(transcription, DNA-templated)//GO:0006355(regulation of transcription, DNA-templated)
ENSG00000278637	4.62712	2.21012	0.029488	0.0794295	up	3	2	6	1	0	1	0.521979	0.367815	1.08365	0.185443	0	0.17862	0.166182	0.117728	0.350953	0.0600698	0	0.0590301	HIST1H4A	protein_coding	8359	H4FA	MIM:602822|HGNC:HGNC:4781|Ensembl:ENSG00000278637|HPRD:04157|Vega:OTTHUMG00000014419	histone cluster 1, H4a	hsa05034(Alcoholism)//hsa05203(Viral carcinogenesis)//hsa05322(Systemic lupus erythematosus)	GO:0070062(extracellular exosome)//GO:0005576(extracellular region)//GO:0016020(membrane)//GO:0043234(protein complex)//GO:0000786(nucleosome)//GO:0000228(nuclear chromosome)//GO:0000784(nuclear chromosome, telomeric region)//GO:0005654(nucleoplasm)//GO:0005634(nucleus)	GO:0019904(protein domain specific binding)//GO:0035575(histone demethylase activity (H4-K20 specific))//GO:0046982(protein heterodimerization activity)//GO:0042393(histone binding)//GO:0044822(poly(A) RNA binding)//GO:0005515(protein binding)//GO:0003677(DNA binding)	GO:0044267(cellular protein metabolic process)//GO:0051290(protein heterotetramerization)//GO:0000723(telomere maintenance)//GO:0032200(telomere organization)//GO:0000183(chromatin silencing at rDNA)//GO:0045815(positive regulation of gene expression, epigenetic)//GO:0006335(DNA replication-dependent nucleosome assembly)//GO:0006336(DNA replication-independent nucleosome assembly)//GO:0031047(gen…
ENSG00000000971	0.467575	-1.09673	0.0491514	0.119435	down	4	2	4	7	9	5	0.0266597	0.0140894	0.0276733	0.0497247	0.0648024	0.0342108	0.221576	0.117728	0.233969	0.420488	0.542518	0.29515	CFH	protein_coding	3075	AHUS1|AMBP1|ARMD4|ARMS1|CFHL3|FH|FHL1|HF|HF1|HF2|HUS	MIM:134370|HGNC:HGNC:4883|Ensembl:ENSG00000000971|HPRD:00601|Vega:OTTHUMG00000035607	complement factor H	hsa04610(Complement and coagulation cascades)//hsa05150(Staphylococcus aureus infection)	GO:0072562(blood microparticle)//GO:0070062(extracellular exosome)//GO:0005576(extracellular region)//GO:0005615(extracellular space)	GO:0043395(heparan sulfate proteoglycan binding)//GO:0008201(heparin binding)//GO:0005515(protein binding)	GO:0045087(innate immune response)//GO:0006957(complement activation, alternative pathway)//GO:0030449(regulation of complement activation)//GO:0006956(complement activation)
ENSG00000004799	0.452727	-1.14329	5.27517e-05	0.000437568	down	21	26	21	57	48	40	0.252269	0.33013	0.26186	0.72979	0.622929	0.493289	1.16327	1.53046	1.22834	3.42398	2.89343	2.3612	PDK4	protein_coding	5166	-	MIM:602527|HGNC:HGNC:8812|Ensembl:ENSG00000004799|HPRD:03957|Vega:OTTHUMG00000153977	pyruvate dehydrogenase kinase 4		GO:0005743(mitochondrial inner membrane)//GO:0005739(mitochondrion)//GO:0005759(mitochondrial matrix)	GO:0004672(protein kinase activity)//GO:0005524(ATP binding)//GO:0004740(pyruvate dehydrogenase (acetyl-transferring) kinase activity)	GO:0042594(response to starvation)//GO:0071398(cellular response to fatty acid)//GO:0098792(xenophagy)//GO:0044281(small molecule metabolic process)//GO:0006885(regulation of pH)//GO:0010906(regulation of glucose metabolic process)//GO:0008286(insulin receptor signaling pathway)//GO:0006468(protein phosphorylation)//GO:0010565(regulation of cellular ketone metabolic process)//GO:0042593(glucose h…
ENSG00000005448	0.445389	-1.16686	8.58071e-13	2.62267e-10	down	342	315	285	671	694	670	6.49153	6.31974	5.61528	13.5744	14.2309	13.0555	18.9447	18.5422	16.6703	40.3068	41.8342	39.5502	WDR54	protein_coding	84058	-	HGNC:HGNC:25770|Ensembl:ENSG00000005448|HPRD:08577|Vega:OTTHUMG00000129951	WD repeat domain 54
ENSG00000007264	0.419459	-1.2534	0.000191515	0.00125014	down	11	17	11	28	32	30	0.144203	0.235558	0.149686	0.391217	0.453194	0.403738	0.609334	1.00069	0.643414	1.68195	1.92895	1.7709	MATK	protein_coding	4145	CHK|CTK|HHYLTK|HYL|HYLTK|Lsk	MIM:600038|HGNC:HGNC:6906|Ensembl:ENSG00000007264|HPRD:02496|Vega:OTTHUMG00000180916	megakaryocyte-associated tyrosine kinase	hsa04722(Neurotrophin signaling pathway)	GO:0031234(extrinsic component of cytoplasmic side of plasma membrane)//GO:0005829(cytosol)	GO:0004713(protein tyrosine kinase activity)//GO:0005524(ATP binding)//GO:0004715(non-membrane spanning protein tyrosine kinase activity)//GO:0005515(protein binding)//GO:0005102(receptor binding)//GO:0004672(protein kinase activity)	GO:0007498(mesoderm development)//GO:0008284(positive regulation of cell proliferation)//GO:0007169(transmembrane receptor protein tyrosine kinase signaling pathway)//GO:0045087(innate immune response)//GO:0018108(peptidyl-tyrosine phosphorylation)//GO:0038083(peptidyl-tyrosine autophosphorylation)//GO:0006468(protein phosphorylation)//GO:0008283(cell proliferation)//GO:0030154(cell differentiati…
ENSG00000009950	0.410073	-1.28605	0.000145255	0.000993957	down	15	11	10	34	30	21	0.169115	0.131084	0.11703	0.408553	0.365397	0.243056	0.830909	0.647504	0.584922	2.04237	1.80839	1.23963	MLXIPL	protein_coding	51085	CHREBP|MIO|MONDOB|WBSCR14|WS-bHLH|bHLHd14	MIM:605678|HGNC:HGNC:12744|Ensembl:ENSG00000009950|HPRD:12033|Vega:OTTHUMG00000129995	MLX interacting protein-like		GO:0005654(nucleoplasm)//GO:0005667(transcription factor complex)//GO:0005634(nucleus)//GO:0005737(cytoplasm)//GO:0005829(cytosol)	GO:0035538(carbohydrate response element binding)//GO:0046982(protein heterodimerization activity)//GO:0003700(transcription factor activity, sequence-specific DNA binding)//GO:0000978(RNA polymerase II core promoter proximal region sequence-specific DNA binding)//GO:0001078(transcriptional repressor activity, RNA polymerase II core promoter proximal region sequence-specific binding)//GO:0008134(…	GO:0071157(negative regulation of cell cycle arrest)//GO:0045821(positive regulation of glycolytic process)//GO:0071322(cellular response to carbohydrate stimulus)//GO:0006351(transcription, DNA-templated)//GO:0009653(anatomical structure morphogenesis)//GO:2000505(regulation of energy homeostasis)//GO:0090324(negative regulation of oxidative phosphorylation)//GO:0006112(energy reserve metabolic …
ENSG00000010278	0.463469	-1.10946	8.54355e-16	8.87845e-13	down	5151	4592	4555	10283	9361	10027	67.1372	63.2618	61.6263	142.847	131.81	134.165	285.334	270.304	266.432	617.697	564.279	591.895	CD9	protein_coding	928	BTCC-1|DRAP-27|MIC3|MRP-1|TSPAN-29|TSPAN29	MIM:143030|HGNC:HGNC:1709|Ensembl:ENSG00000010278|HPRD:00880|Vega:OTTHUMG00000044400	CD9 molecule	hsa04640(Hematopoietic cell lineage)	GO:0005886(plasma membrane)//GO:0005887(integral component of plasma membrane)//GO:0009897(external side of plasma membrane)//GO:0016020(membrane)//GO:1903561(extracellular vesicle)//GO:0031092(platelet alpha granule membrane)//GO:0016021(integral component of membrane)//GO:0070062(extracellular exosome)//GO:0016324(apical plasma membrane)//GO:0030666(endocytic vesicle membrane)//GO:0030669(clath…	GO:0005515(protein binding)//GO:0005178(integrin binding)	GO:0009414(response to water deprivation)//GO:0030168(platelet activation)//GO:0032504(multicellular organism reproduction)//GO:0007338(single fertilization)//GO:0030913(paranodal junction assembly)//GO:0002576(platelet degranulation)//GO:0007420(brain development)//GO:0071404(cellular response to low-density lipoprotein particle stimulus)//GO:0007596(blood coagulation)//GO:0007155(cell adhesion)…
ENSG00000010310	0.444791	-1.1688	6.58592e-07	1.33848e-05	down	60	51	46	119	129	92	0.687743	0.617893	0.547317	1.45379	1.59741	1.08258	3.32364	3.00207	2.69064	7.1483	7.77609	5.43077	GIPR	protein_coding	2696	PGQTL2	MIM:137241|HGNC:HGNC:4271|Ensembl:ENSG00000010310|HPRD:00670|Vega:OTTHUMG00000182129	gastric inhibitory polypeptide receptor	hsa04024(cAMP signaling pathway)//hsa04080(Neuroactive ligand-receptor interaction)	GO:0016021(integral component of membrane)//GO:0005886(plasma membrane)//GO:0005829(cytosol)	GO:0016519(gastric inhibitory peptide receptor activity)//GO:0017046(peptide hormone binding)//GO:0004888(transmembrane signaling receptor activity)	GO:0070542(response to fatty acid)//GO:0031018(endocrine pancreas development)//GO:0032024(positive regulation of insulin secretion)//GO:0009749(response to glucose)//GO:0007190(activation of adenylate cyclase activity)//GO:0007204(positive regulation of cytosolic calcium ion concentration)//GO:0038192(gastric inhibitory peptide signaling pathway)//GO:0048678(response to axon injury)//GO:0006091(…
ENSG00000010404	0.452637	-1.14357	3.74022e-13	1.45756e-10	down	497	438	522	1021	1067	1010	2.90358	2.7047	3.16559	6.35744	6.73434	6.05754	27.5308	25.7824	30.5329	61.3312	64.3185	59.6204	IDS	protein_coding	3423	MPS2|SIDS	MIM:300823|HGNC:HGNC:5389|Ensembl:ENSG00000010404|HPRD:02402|Vega:OTTHUMG00000022615	iduronate 2-sulfatase	hsa00531(Glycosaminoglycan degradation)//	GO:0043202(lysosomal lumen)	GO:0008484(sulfuric ester hydrolase activity)//GO:0004423(iduronate-2-sulfatase activity)//GO:0046872(metal ion binding)	GO:0008152(metabolic process)//GO:0044281(small molecule metabolic process)//GO:0005975(carbohydrate metabolic process)//GO:0006027(glycosaminoglycan catabolic process)//GO:0030204(chondroitin sulfate metabolic process)//GO:0030207(chondroitin sulfate catabolic process)//GO:0030203(glycosaminoglycan metabolic process)
ENSG00000010626	0.414073	-1.27204	3.77489e-08	1.38781e-06	down	72	63	49	131	162	135	1.27982	1.18366	0.904107	2.48181	3.1109	2.46348	3.98836	3.70843	2.86612	7.86914	9.76533	7.96906	LRRC23	protein_coding	10233	LRPB7	HGNC:HGNC:19138|Ensembl:ENSG00000010626|HPRD:09818|Vega:OTTHUMG00000156668	leucine rich repeat containing 23		GO:0005575(cellular_component)	GO:0003674(molecular_function)	GO:0008150(biological_process)
ENSG00000010810	0.471727	-1.08398	4.91004e-12	1.03429e-09	down	385	348	311	683	743	703	2.82014	2.69437	2.3647	5.33224	5.87965	5.28643	21.3267	20.4847	18.1911	41.0276	44.7879	41.4982	FYN	protein_coding	2534	SLK|SYN|p59-FYN	MIM:137025|HGNC:HGNC:4037|Ensembl:ENSG00000010810|HPRD:00655|Vega:OTTHUMG00000016305	FYN proto-oncogene, Src family tyrosine kinase	hsa04071(Sphingolipid signaling pathway)//	GO:0005768(endosome)//GO:0005886(plasma membrane)//GO:0005884(actin filament)//GO:0014069(postsynaptic density)//GO:0005739(mitochondrion)//GO:0045121(membrane raft)//GO:0005634(nucleus)//GO:0031234(extrinsic component of cytoplasmic side of plasma membrane)//GO:0005829(cytosol)	GO:0051428(peptide hormone receptor binding)//GO:0004713(protein tyrosine kinase activity)//GO:0005524(ATP binding)//GO:0070851(growth factor receptor binding)//GO:0044325(ion channel binding)//GO:0042610(CD8 receptor binding)//GO:0043548(phosphatidylinositol 3-kinase binding)//GO:0004715(non-membrane spanning protein tyrosine kinase activity)//GO:0001664(G-protein coupled receptor binding)//GO:0…	GO:0042523(positive regulation of tyrosine phosphorylation of Stat5 protein)//GO:0010976(positive regulation of neuron projection development)//GO:0007169(transmembrane receptor protein tyrosine kinase signaling pathway)//GO:0043123(positive regulation of I-kappaB kinase/NF-kappaB signaling)//GO:0048013(ephrin receptor signaling pathway)//GO:0030168(platelet activation)//GO:0016477(cell migration…
ENSG00000013297	0.442463	-1.17637	0.00431166	0.0162108	down	15	4	7	15	23	19	0.218191	0.0614997	0.105694	0.232549	0.361431	0.283724	0.830909	0.235456	0.409445	0.901046	1.38644	1.12157	CLDN11	protein_coding	5010	OSP|OTM	MIM:601326|HGNC:HGNC:8514|HPRD:03207	claudin 11	hsa04514(Cell adhesion molecules (CAMs))//hsa04530(Tight junction)//hsa04670(Leukocyte transendothelial migration)//hsa05160(Hepatitis C)	GO:0005923(bicellular tight junction)//GO:0005886(plasma membrane)//GO:0043209(myelin sheath)//GO:0016021(integral component of membrane)//GO:0045178(basal part of cell)//GO:0070062(extracellular exosome)	GO:0005198(structural molecule activity)//GO:0042802(identical protein binding)	GO:0008366(axon ensheathment)//GO:0007283(spermatogenesis)//GO:0016338(calcium-independent cell-cell adhesion via plasma membrane cell-adhesion molecules)
ENSG00000014914	0.435406	-1.19957	2.65817e-10	2.81874e-08	down	126	107	104	257	256	232	1.49935	1.34581	1.28461	3.25944	3.29097	2.83411	6.97964	6.29845	6.08319	15.4379	15.4316	13.695	MTMR11	protein_coding	10903	CRA	HGNC:HGNC:24307|Ensembl:ENSG00000014914|HPRD:16748|Vega:OTTHUMG00000012207	myotubularin related protein 11		GO:0070062(extracellular exosome)
ENSG00000015568	0.313867	-1.67178	0.00123023	0.00576748	down	6	4	8	7	24	25	0.0229781	0.0161917	0.0318024	0.028572	0.0992951	0.0982881	0.332364	0.235456	0.467938	0.420488	1.44671	1.47575	RGPD5	protein_coding	84220	BS-63|BS63|HEL161|RGP5	MIM:612708|HGNC:HGNC:32418|Ensembl:ENSG00000015568|HPRD:04128|Vega:OTTHUMG00000130985	RANBP2-like and GRIP domain containing 5	hsa03013(RNA transport)	GO:0005737(cytoplasm)		GO:0000042(protein targeting to Golgi)
ENSG00000019991	0.388202	-1.36512	0.00015507	0.00104831	down	9	11	8	23	21	26	0.049768	0.0642937	0.0459202	0.135555	0.125453	0.147597	0.498546	0.647504	0.467938	1.3816	1.26588	1.53478	HGF	protein_coding	3082	DFNB39|F-TCF|HGFB|HPTA|SF	MIM:142409|HGNC:HGNC:4893|Ensembl:ENSG00000019991|HPRD:00799|Vega:OTTHUMG00000023804	hepatocyte growth factor	hsa04014(Ras signaling pathway)//hsa04015(Rap1 signaling pathway)//hsa04060(Cytokine-cytokine receptor interaction)//hsa04151(PI3K-Akt signaling pathway)//hsa04510(Focal adhesion)//hsa05144(Malaria)//hsa05200(Pathways in cancer)//hsa05205(Proteoglycans in cancer)//hsa05211(Renal cell carcinoma)//hsa05218(Melanoma)	GO:0016020(membrane)//GO:0005576(extracellular region)//GO:0005615(extracellular space)//GO:0031093(platelet alpha granule lumen)	GO:0008083(growth factor activity)//GO:0046982(protein heterodimerization activity)//GO:0042802(identical protein binding)//GO:0004252(serine-type endopeptidase activity)//GO:0005515(protein binding)//GO:0042056(chemoattractant activity)	GO:0030168(platelet activation)//GO:0030212(hyaluronan metabolic process)//GO:0001837(epithelial to mesenchymal transition)//GO:0050918(positive chemotaxis)//GO:0070572(positive regulation of neuron projection regeneration)//GO:0006508(proteolysis)//GO:0051450(myoblast proliferation)//GO:0035729(cellular response to hepatocyte growth factor stimulus)//GO:0031100(organ regeneration)//GO:0000187(ac…
ENSG00000030419	0.0354366	-4.81862	0.00178174	0.00782138	down	0	0	0	3	5	2	0	0	0	0.0141809	0.0239568	0.0091061	0	0	0	0.180209	0.301399	0.11806	IKZF2	protein_coding	22807	ANF1A2|HELIOS|ZNF1A2|ZNFN1A2	MIM:606234|HGNC:HGNC:13177|Ensembl:ENSG00000030419|HPRD:05872	IKAROS family zinc finger 2		GO:0005634(nucleus)	GO:0003676(nucleic acid binding)//GO:0046982(protein heterodimerization activity)//GO:0042803(protein homodimerization activity)//GO:0003700(transcription factor activity, sequence-specific DNA binding)//GO:0003674(molecular_function)//GO:0044212(transcription regulatory region DNA binding)//GO:0046872(metal ion binding)//GO:0005515(protein binding)	GO:0006351(transcription, DNA-templated)//GO:0045944(positive regulation of transcription from RNA polymerase II promoter)//GO:0008150(biological_process)
ENSG00000036530	0.29476	-1.76239	0.00479652	0.0176924	down	1	3	4	7	14	6	0.00580473	0.0184065	0.0241017	0.0433071	0.0877937	0.0357545	0.055394	0.176592	0.233969	0.420488	0.843917	0.354181	CYP46A1	protein_coding	10858	CP46|CYP46	MIM:604087|HGNC:HGNC:2641|Ensembl:ENSG00000036530|HPRD:04970|Vega:OTTHUMG00000171510	cytochrome P450 family 46 subfamily A member 1	hsa00120(Primary bile acid biosynthesis)	GO:0005783(endoplasmic reticulum)//GO:0016021(integral component of membrane)//GO:0005789(endoplasmic reticulum membrane)	GO:0005506(iron ion binding)//GO:0016705(oxidoreductase activity, acting on paired donors, with incorporation or reduction of molecular oxygen)//GO:0008395(steroid hydroxylase activity)//GO:0033781(cholesterol 24-hydroxylase activity)//GO:0020037(heme binding)	GO:0055114(oxidation-reduction process)//GO:0016125(sterol metabolic process)//GO:0044281(small molecule metabolic process)//GO:0006699(bile acid biosynthetic process)//GO:0008206(bile acid metabolic process)//GO:0007399(nervous system development)//GO:0006805(xenobiotic metabolic process)//GO:0006707(cholesterol catabolic process)
ENSG00000060709	0.470592	-1.08745	0.0247023	0.0686574	down	5	4	4	6	9	12	0.0281128	0.0237718	0.0233454	0.0359554	0.0546676	0.0692648	0.27697	0.235456	0.233969	0.360419	0.542518	0.708361	RIMBP2	protein_coding	23504	PPP1R133|RBP2|RIM-BP2	MIM:611602|HGNC:HGNC:30339|Ensembl:ENSG00000060709|HPRD:17183|Vega:OTTHUMG00000168385	RIMS binding protein 2		GO:0045202(synapse)//GO:0005886(plasma membrane)//GO:0030054(cell junction)		GO:0010923(negative regulation of phosphatase activity)
ENSG00000064989	0.406151	-1.29991	0.000303747	0.00183378	down	9	10	12	22	26	26	0.0795203	0.0933906	0.110058	0.207175	0.248177	0.235834	0.498546	0.58864	0.701907	1.32153	1.56727	1.53478	CALCRL	protein_coding	10203	CGRPR|CRLR	MIM:114190|HGNC:HGNC:16709|Ensembl:ENSG00000064989|HPRD:11809|Vega:OTTHUMG00000132636	calcitonin receptor like receptor	hsa04080(Neuroactive ligand-receptor interaction)//hsa04270(Vascular smooth muscle contraction)	GO:0005768(endosome)//GO:0005764(lysosome)//GO:0005887(integral component of plasma membrane)//GO:0016020(membrane)//GO:0005886(plasma membrane)//GO:0005783(endoplasmic reticulum)	GO:0001635(calcitonin gene-related peptide receptor activity)//GO:0004948(calcitonin receptor activity)//GO:0001605(adrenomedullin receptor activity)//GO:0004930(G-protein coupled receptor activity)//GO:0005515(protein binding)//GO:0008565(protein transporter activity)	GO:0071329(cellular response to sucrose stimulus)//GO:0007189(adenylate cyclase-activating G-protein coupled receptor signaling pathway)//GO:0048661(positive regulation of smooth muscle cell proliferation)//GO:0050728(negative regulation of inflammatory response)//GO:0015031(protein transport)//GO:0006171(cAMP biosynthetic process)//GO:0045986(negative regulation of smooth muscle contraction)//GO…
ENSG00000068697	0.272066	-1.87797	1.05909e-18	4.58316e-15	down	1185	1037	1035	3924	3463	4132	33.0569	30.5767	29.9702	116.668	104.364	118.332	65.6418	61.042	60.5394	235.714	208.749	243.912	LAPTM4A	protein_coding	9741	HUMORF13|LAPTM4|MBNT|Mtrp	HGNC:HGNC:6924|Ensembl:ENSG00000068697|HPRD:13959|Vega:OTTHUMG00000090750	lysosomal protein transmembrane 4 alpha	hsa04142(Lysosome)	GO:0016020(membrane)//GO:0016021(integral component of membrane)//GO:0005794(Golgi apparatus)		GO:0006810(transport)
ENSG00000070669	0.460105	-1.11996	0.0181794	0.0532471	down	24	23	25	29	86	36	0.292449	0.296234	0.316217	0.376631	1.13211	0.450338	1.32945	1.35387	1.46231	1.74202	5.18406	2.12508	ASNS	protein_coding	440	ASNSD|TS11	MIM:108370|HGNC:HGNC:753|Ensembl:ENSG00000070669|HPRD:00153|Vega:OTTHUMG00000022892	asparagine synthetase (glutamine-hydrolyzing)	hsa00250(Alanine, aspartate and glutamate metabolism)//	GO:0005829(cytosol)	GO:0005524(ATP binding)//GO:0048037(cofactor binding)//GO:0005515(protein binding)//GO:0004066(asparagine synthase (glutamine-hydrolyzing) activity)//GO:0042803(protein homodimerization activity)	GO:0008652(cellular amino acid biosynthetic process)//GO:0044267(cellular protein metabolic process)//GO:0043200(response to amino acid)//GO:0044281(small molecule metabolic process)//GO:0043066(negative regulation of apoptotic process)//GO:0036499(PERK-mediated unfolded protein response)//GO:0006541(glutamine metabolic process)//GO:0030968(endoplasmic reticulum unfolded protein response)//GO:000…
ENSG00000075290	0.188539	-2.40707	0.00136959	0.00629025	down	1	2	1	6	8	8	0.0257035	0.0543364	0.0266808	0.16437	0.222145	0.211096	0.055394	0.117728	0.0584922	0.360419	0.482238	0.472241	WNT8B	protein_coding	7479	-	MIM:601396|HGNC:HGNC:12789|Ensembl:ENSG00000075290|HPRD:03235|Vega:OTTHUMG00000018912	wingless-type MMTV integration site family member 8B	hsa04310(Wnt signaling pathway)//hsa04340(Hedgehog signaling pathway)//hsa04390(Hippo signaling pathway)//hsa04550(Signaling pathways regulating pluripotency of stem cells)//hsa04916(Melanogenesis)//hsa05166(HTLV-I infection)//hsa05200(Pathways in cancer)//hsa05205(Proteoglycans in cancer)//hsa05217(Basal cell carcinoma)	GO:0005578(proteinaceous extracellular matrix)//GO:0005576(extracellular region)//GO:0005615(extracellular space)	GO:0005109(frizzled binding)	GO:0032526(response to retinoic acid)//GO:0071300(cellular response to retinoic acid)//GO:0007369(gastrulation)//GO:0032355(response to estradiol)//GO:0016055(Wnt signaling pathway)//GO:0090263(positive regulation of canonical Wnt signaling pathway)//GO:0048263(determination of dorsal identity)//GO:0045165(cell fate commitment)//GO:0007399(nervous system development)//GO:0030182(neuron differenti…
ENSG00000078549	0.340966	-1.5523	0.0404428	0.102027	down	2	1	1	6	3	3	0.0158916	0.0083986	0.00824793	0.0508123	0.0257521	0.0244713	0.110788	0.058864	0.0584922	0.360419	0.180839	0.17709	ADCYAP1R1	protein_coding	117	PAC1|PAC1R|PACAPR|PACAPRI	MIM:102981|HGNC:HGNC:242|Ensembl:ENSG00000078549|HPRD:00045|Vega:OTTHUMG00000023884	adenylate cyclase activating polypeptide 1 (pituitary) receptor type I	hsa04024(cAMP signaling pathway)//hsa04080(Neuroactive ligand-receptor interaction)//hsa04713(Circadian entrainment)//hsa04911(Insulin secretion)//	GO:0005923(bicellular tight junction)//GO:0005768(endosome)//GO:0016021(integral component of membrane)//GO:0005887(integral component of plasma membrane)//GO:0009986(cell surface)//GO:0005901(caveola)//GO:0005791(rough endoplasmic reticulum)//GO:0016020(membrane)//GO:0043235(receptor complex)//GO:0005886(plasma membrane)//GO:0043005(neuron projection)	GO:0030306(ADP-ribosylation factor binding)//GO:0004872(receptor activity)//GO:0042923(neuropeptide binding)//GO:0008179(adenylate cyclase binding)//GO:0004930(G-protein coupled receptor activity)//GO:0004999(vasoactive intestinal polypeptide receptor activity)//GO:0005515(protein binding)	GO:0007169(transmembrane receptor protein tyrosine kinase signaling pathway)//GO:0042493(response to drug)//GO:0019933(cAMP-mediated signaling)//GO:0032355(response to estradiol)//GO:0046545(development of primary female sexual characteristics)//GO:0010524(positive regulation of calcium ion transport into cytosol)//GO:0007283(spermatogenesis)//GO:0007190(activation of adenylate cyclase activity)/…
ENSG00000080298	0.423888	-1.23825	7.18159e-08	2.28462e-06	down	39	40	41	86	88	99	0.189556	0.205495	0.206853	0.445502	0.46207	0.493975	2.16036	2.35456	2.39818	5.166	5.30462	5.84398	RFX3	protein_coding	5991	-	MIM:601337|HGNC:HGNC:9984|Ensembl:ENSG00000080298|HPRD:03215|Vega:OTTHUMG00000019456	regulatory factor X3		GO:0005667(transcription factor complex)//GO:0005634(nucleus)//GO:0000790(nuclear chromatin)	GO:0003700(transcription factor activity, sequence-specific DNA binding)//GO:0000978(RNA polymerase II core promoter proximal region sequence-specific DNA binding)//GO:0044212(transcription regulatory region DNA binding)//GO:0003705(transcription factor activity, RNA polymerase II distal enhancer sequence-specific binding)//GO:0005515(protein binding)//GO:0003677(DNA binding)	GO:0042384(cilium assembly)//GO:0031018(endocrine pancreas development)//GO:2000078(positive regulation of type B pancreatic cell development)//GO:0006351(transcription, DNA-templated)//GO:0050796(regulation of insulin secretion)//GO:0060285(cilium-dependent cell motility)//GO:0045892(negative regulation of transcription, DNA-templated)//GO:0045944(positive regulation of transcription from RNA po…
ENSG00000082497	0.128263	-2.96283	0.00982166	0.0321369	down	1	0	0	2	5	3	0.00992973	0	0	0.0211664	0.0536365	0.0305813	0.055394	0	0	0.12014	0.301399	0.17709	SERTAD4	protein_coding	56256	DJ667H12.2	HGNC:HGNC:25236|Ensembl:ENSG00000082497|HPRD:15328|Vega:OTTHUMG00000036391	SERTA domain containing 4		GO:0005634(nucleus)
ENSG00000084710	0.380006	-1.39591	2.60993e-06	3.91942e-05	down	23	20	31	59	76	53	0.11789	0.108355	0.164937	0.322315	0.420839	0.278883	1.27406	1.17728	1.81326	3.54412	4.58126	3.12859	EFR3B	protein_coding	22979	KIAA0953	MIM:616797|HGNC:HGNC:29155|Ensembl:ENSG00000084710|Vega:OTTHUMG00000151988	EFR3 homolog B		GO:0005886(plasma membrane)//GO:0005829(cytosol)	GO:0005515(protein binding)	GO:0090002(establishment of protein localization to plasma membrane)//GO:0046854(phosphatidylinositol phosphorylation)
ENSG00000084734	0.29474	-1.76248	0.0136138	0.0419144	down	4	3	1	4	13	10	0.0690221	0.0547163	0.0179116	0.0735642	0.24234	0.177143	0.221576	0.176592	0.0584922	0.240279	0.783637	0.590301	GCKR	protein_coding	2646	FGQTL5|GKRP	MIM:600842|HGNC:HGNC:4196|Ensembl:ENSG00000084734|HPRD:02909|Vega:OTTHUMG00000128426	glucokinase (hexokinase 4) regulator		GO:0005654(nucleoplasm)//GO:0005739(mitochondrion)//GO:0005737(cytoplasm)//GO:0005829(cytosol)	GO:0019904(protein domain specific binding)//GO:0016301(kinase activity)//GO:0019899(enzyme binding)//GO:0030246(carbohydrate binding)//GO:0070095(fructose-6-phosphate binding)//GO:0004857(enzyme inhibitor activity)//GO:0005515(protein binding)	GO:0000060(protein import into nucleus, translocation)//GO:0015758(glucose transport)//GO:0044281(small molecule metabolic process)//GO:0070328(triglyceride homeostasis)//GO:0001678(cellular glucose homeostasis)//GO:0033132(negative regulation of glucokinase activity)//GO:0016310(phosphorylation)//GO:0005975(carbohydrate metabolic process)//GO:0010827(regulation of glucose transport)//GO:0055085(…
ENSG00000085514	0.385979	-1.3734	0.00498654	0.0182594	down	4	6	3	14	8	11	0.108247	0.171623	0.0842719	0.403796	0.233883	0.305595	0.221576	0.353184	0.175477	0.840977	0.482238	0.649331	PILRA	protein_coding	29992	FDF03	MIM:605341|HGNC:HGNC:20396|Ensembl:ENSG00000085514|HPRD:05631|Vega:OTTHUMG00000155248	paired immunoglobin-like type 2 receptor alpha	hsa05168(Herpes simplex infection)	GO:0005887(integral component of plasma membrane)//GO:0070062(extracellular exosome)	GO:0005515(protein binding)//GO:0042288(MHC class I protein binding)	GO:0007169(transmembrane receptor protein tyrosine kinase signaling pathway)//GO:0016032(viral process)//GO:0007165(signal transduction)
ENSG00000087303	0.0841215	-3.57138	0.0352289	0.091418	down	0	0	0	2	1	1	0	0	0	0.0181033	0.00917493	0.00871861	0	0	0	0.12014	0.0602798	0.0590301	NID2	protein_coding	22795	NID-2	MIM:605399|HGNC:HGNC:13389|Ensembl:ENSG00000087303|HPRD:05654|Vega:OTTHUMG00000140298	nidogen 2		GO:0005604(basement membrane)//GO:0070062(extracellular exosome)//GO:0005576(extracellular region)//GO:0031012(extracellular matrix)	GO:0005518(collagen binding)//GO:0005515(protein binding)//GO:0005509(calcium ion binding)	GO:0071711(basement membrane organization)//GO:0007155(cell adhesion)//GO:0007160(cell-matrix adhesion)//GO:0030198(extracellular matrix organization)
ENSG00000088881	0.472621	-1.08125	0.00108847	0.00521962	down	16	15	13	25	38	27	0.233676	0.231555	0.19708	0.389146	0.599557	0.404814	0.886303	0.88296	0.760399	1.50174	2.29063	1.59381	EBF4	protein_coding	57593	COE4|O/E-4	MIM:609935|HGNC:HGNC:29278|Ensembl:ENSG00000088881|Vega:OTTHUMG00000031709	early B-cell factor 4		GO:0005634(nucleus)	GO:0046872(metal ion binding)//GO:0000977(RNA polymerase II regulatory region sequence-specific DNA binding)//GO:0008134(transcription factor binding)//GO:0001228(transcriptional activator activity, RNA polymerase II transcription regulatory region sequence-specific binding)//GO:0001077(transcriptional activator activity, RNA polymerase II core promoter proximal region sequence-specific binding)/…	GO:0006351(transcription, DNA-templated)//GO:0006366(transcription from RNA polymerase II promoter)//GO:0007275(multicellular organism development)//GO:0006355(regulation of transcription, DNA-templated)//GO:0045944(positive regulation of transcription from RNA polymerase II promoter)
ENSG00000089101	0.0684482	-3.86884	0.0345725	0.0900896	down	0	0	0	1	3	1	0	0	0	0.00790198	0.0240287	0.00761122	0	0	0	0.0600698	0.180839	0.0590301	CFAP61	protein_coding	26074	C20orf26|CaM-IP3|dJ1002M8.3|dJ1178H5.4	HGNC:HGNC:15872|Ensembl:ENSG00000089101|HPRD:16647|Vega:OTTHUMG00000032006	cilia and flagella associated protein 61			GO:0016491(oxidoreductase activity)	GO:0055114(oxidation-reduction process)
ENSG00000089692	0.375262	-1.41403	0.0391493	0.0993909	down	2	1	3	4	4	8	0.0355274	0.0187759	0.0553173	0.0757307	0.076762	0.145888	0.110788	0.058864	0.175477	0.240279	0.241119	0.472241	LAG3	protein_coding	3902	CD223	MIM:153337|HGNC:HGNC:6476|Ensembl:ENSG00000089692|HPRD:01077|Vega:OTTHUMG00000169197	lymphocyte activating 3		GO:0009897(external side of plasma membrane)//GO:0016021(integral component of membrane)	GO:0042289(MHC class II protein binding)//GO:0003823(antigen binding)//GO:0004888(transmembrane signaling receptor activity)	GO:0045085(negative regulation of interleukin-2 biosynthetic process)//GO:0050868(negative regulation of T cell activation)//GO:0007166(cell surface receptor signaling pathway)//GO:0045954(positive regulation of natural killer cell mediated cytotoxicity)
ENSG00000089847	0.419375	-1.25369	0.00794531	0.0269301	down	5	14	3	22	16	13	0.0606681	0.17955	0.0377849	0.284506	0.209731	0.161931	0.27697	0.824096	0.175477	1.32153	0.964477	0.767391	ANKRD24	protein_coding	170961	-	HGNC:HGNC:29424|Ensembl:ENSG00000089847|Vega:OTTHUMG00000181865	ankyrin repeat domain 24
ENSG00000089876	0.452862	-1.14286	2.58157e-11	4.28101e-09	down	338	357	388	685	824	795	4.64757	5.18855	5.53793	10.0387	12.2402	11.2221	18.7232	21.0145	22.695	41.1478	49.6705	46.9289	DHX32	protein_coding	55760	DDX32|DHLP1	MIM:607960|HGNC:HGNC:16717|Ensembl:ENSG00000089876|HPRD:06411|Vega:OTTHUMG00000019238	DEAH-box helicase 32 (putative)		GO:0005739(mitochondrion)//GO:0005681(spliceosomal complex)	GO:0005524(ATP binding)//GO:0044822(poly(A) RNA binding)//GO:0005515(protein binding)//GO:0004004(ATP-dependent RNA helicase activity)//GO:0004386(helicase activity)	GO:0008152(metabolic process)//GO:0006396(RNA processing)
ENSG00000092068	0.128261	-2.96285	0.0110517	0.0353019	down	1	0	0	2	6	2	0.00906124	0	0	0.0193151	0.0587343	0.0186044	0.055394	0	0	0.12014	0.361679	0.11806	SLC7A8	protein_coding	23428	LAT2|LPI-PC1	MIM:604235|HGNC:HGNC:11066|Ensembl:ENSG00000092068|HPRD:11971|Vega:OTTHUMG00000028720	solute carrier family 7 (amino acid transporter light chain, L system), member 8	hsa04974(Protein digestion and absorption)	GO:0016021(integral component of membrane)//GO:0005887(integral component of plasma membrane)//GO:0005886(plasma membrane)//GO:0016323(basolateral plasma membrane)//GO:0070062(extracellular exosome)//GO:0005737(cytoplasm)	GO:0015101(organic cation transmembrane transporter activity)//GO:0019534(toxin transporter activity)//GO:0015175(neutral amino acid transmembrane transporter activity)//GO:0015171(amino acid transmembrane transporter activity)//GO:0042605(peptide antigen binding)//GO:0015297(antiporter activity)//GO:0015179(L-amino acid transmembrane transporter activity)//GO:0005515(protein binding)	GO:0015804(neutral amino acid transport)//GO:1902475(L-alpha-amino acid transmembrane transport)//GO:0007596(blood coagulation)//GO:0009636(response to toxic substance)//GO:0055065(metal ion homeostasis)//GO:1901998(toxin transport)//GO:0050900(leukocyte migration)//GO:0006865(amino acid transport)//GO:0015695(organic cation transport)//GO:0006520(cellular amino acid metabolic process)//GO:005508…
ENSG00000095209	0.456967	-1.12984	1.58584e-14	1.02187e-11	down	726	676	679	1432	1454	1497	8.73676	8.59861	8.48183	18.3669	18.903	18.4941	40.216	39.7921	39.7162	86.0199	87.6468	88.3681	TMEM38B	protein_coding	55151	C9orf87|D4Ertd89e|OI14|TRIC-B|TRICB|bA219P18.1	MIM:611236|HGNC:HGNC:25535|Ensembl:ENSG00000095209|HPRD:15538|Vega:OTTHUMG00000020429	transmembrane protein 38B		GO:0031965(nuclear membrane)//GO:0016020(membrane)//GO:0016021(integral component of membrane)//GO:0005634(nucleus)//GO:0033017(sarcoplasmic reticulum membrane)	GO:0005267(potassium channel activity)//GO:0005261(cation channel activity)	GO:0098655(cation transmembrane transport)//GO:0071805(potassium ion transmembrane transport)//GO:0015672(monovalent inorganic cation transport)
ENSG00000095370	0.339762	-1.55741	1.31108e-05	0.000143923	down	16	10	8	39	30	28	0.186429	0.123158	0.0967587	0.484325	0.377631	0.334926	0.886303	0.58864	0.467938	2.34272	1.80839	1.65284	SH2D3C	protein_coding	10044	CHAT|NSP3|PRO34088|SHEP1	MIM:604722|HGNC:HGNC:16884|Ensembl:ENSG00000095370|HPRD:05284|Vega:OTTHUMG00000020717	SH2 domain containing 3C		GO:0016020(membrane)//GO:0005737(cytoplasm)	GO:0005515(protein binding)//GO:0005070(SH3/SH2 adaptor activity)//GO:0005085(guanyl-nucleotide exchange factor activity)	GO:0043547(positive regulation of GTPase activity)//GO:0007254(JNK cascade)//GO:0009967(positive regulation of signal transduction)//GO:0007264(small GTPase mediated signal transduction)
ENSG00000095637	0.468894	-1.09267	0.000132801	0.000924979	down	27	17	25	41	61	40	0.135476	0.0901605	0.13021	0.219261	0.33066	0.206042	1.49564	1.00069	1.46231	2.46286	3.67707	2.3612	SORBS1	protein_coding	10580	CAP|FLAF2|R85FL|SH3D5|SH3P12|SORB1	MIM:605264|HGNC:HGNC:14565|Ensembl:ENSG00000095637|HPRD:05587|Vega:OTTHUMG00000018812	sorbin and SH3 domain containing 1	hsa03320(PPAR signaling pathway)//hsa04520(Adherens junction)//hsa04910(Insulin signaling pathway)	GO:0005886(plasma membrane)//GO:0005924(cell-substrate adherens junction)//GO:0016363(nuclear matrix)//GO:0001725(stress fiber)//GO:0005925(focal adhesion)//GO:0005829(cytosol)//GO:0005813(centrosome)//GO:0045121(membrane raft)//GO:0005915(zonula adherens)//GO:0005913(cell-cell adherens junction)//GO:0005654(nucleoplasm)//GO:0005899(insulin receptor complex)//GO:0005634(nucleus)//GO:0005737(cytop…	GO:0019901(protein kinase binding)//GO:0003779(actin binding)//GO:0008092(cytoskeletal protein binding)//GO:0005515(protein binding)//GO:0005070(SH3/SH2 adaptor activity)//GO:0005158(insulin receptor binding)	GO:0046326(positive regulation of glucose import)//GO:0015758(glucose transport)//GO:0048041(focal adhesion assembly)//GO:0008286(insulin receptor signaling pathway)//GO:0007015(actin filament organization)//GO:0006936(muscle contraction)//GO:0045725(positive regulation of glycogen biosynthetic process)//GO:0043149(stress fiber assembly)//GO:0032869(cellular response to insulin stimulus)//GO:0009…
ENSG00000095739	0.446073	-1.16465	1.81853e-06	2.9621e-05	down	41	29	29	78	62	74	0.96185	0.7191	0.706199	1.95028	1.57133	1.78218	2.27115	1.70706	1.69627	4.68544	3.73735	4.36823	BAMBI	protein_coding	25805	NMA	MIM:604444|HGNC:HGNC:30251|Ensembl:ENSG00000095739|HPRD:05117|Vega:OTTHUMG00000017874	BMP and activin membrane-bound inhibitor	hsa04310(Wnt signaling pathway)//hsa04350(TGF-beta signaling pathway)	GO:0005886(plasma membrane)//GO:0016021(integral component of membrane)//GO:0005737(cytoplasm)	GO:0005114(type II transforming growth factor beta receptor binding)//GO:0005109(frizzled binding)	GO:0035413(positive regulation of catenin import into nucleus)//GO:0008284(positive regulation of cell proliferation)//GO:0090263(positive regulation of canonical Wnt signaling pathway)//GO:0008360(regulation of cell shape)//GO:0016477(cell migration)//GO:0030512(negative regulation of transforming growth factor beta receptor signaling pathway)//GO:0032092(positive regulation of protein binding)/…
ENSG00000095752	0.336923	-1.56951	2.04805e-14	1.18241e-11	down	418	438	334	1150	1165	1084	8.4955	9.40924	7.04637	24.9109	25.5795	22.6172	23.1547	25.7824	19.5364	69.0802	70.2259	63.9886	IL11	protein_coding	3589	AGIF|IL-11	MIM:147681|HGNC:HGNC:5966|Ensembl:ENSG00000095752|HPRD:00980|Vega:OTTHUMG00000180789	interleukin 11	hsa04060(Cytokine-cytokine receptor interaction)//hsa04630(Jak-STAT signaling pathway)//hsa04640(Hematopoietic cell lineage)//hsa05323(Rheumatoid arthritis)	GO:0005576(extracellular region)//GO:0005615(extracellular space)//GO:0005737(cytoplasm)	GO:0008083(growth factor activity)//GO:0005515(protein binding)//GO:0005142(interleukin-11 receptor binding)//GO:0005125(cytokine activity)	GO:0008284(positive regulation of cell proliferation)//GO:2000352(negative regulation of endothelial cell apoptotic process)//GO:0007267(cell-cell signaling)//GO:0046888(negative regulation of hormone secretion)//GO:0033138(positive regulation of peptidyl-serine phosphorylation)//GO:0050731(positive regulation of peptidyl-tyrosine phosphorylation)//GO:0043410(positive regulation of MAPK cascade)/…
ENSG00000099617	0.449498	-1.15361	0.0287429	0.0777316	down	5	2	4	9	8	7	0.286016	0.120926	0.237513	0.548709	0.494383	0.41107	0.27697	0.117728	0.233969	0.540628	0.482238	0.413211	EFNA2	protein_coding	1943	ELF-1|EPLG6|HEK7-L|LERK-6|LERK6	MIM:602756|HGNC:HGNC:3222|HPRD:04132	ephrin-A2	hsa04014(Ras signaling pathway)//hsa04015(Rap1 signaling pathway)//hsa04151(PI3K-Akt signaling pathway)//hsa04360(Axon guidance)	GO:0005886(plasma membrane)//GO:0031225(anchored component of membrane)//GO:0005576(extracellular region)//GO:0043204(perikaryon)//GO:0031594(neuromuscular junction)	GO:0046875(ephrin receptor binding)	GO:0007411(axon guidance)//GO:0021772(olfactory bulb development)//GO:0048013(ephrin receptor signaling pathway)//GO:0046849(bone remodeling)//GO:0007267(cell-cell signaling)//GO:0030316(osteoclast differentiation)
ENSG00000100100	0.384108	-1.38042	9.50359e-07	1.7827e-05	down	34	31	23	71	92	58	0.485077	0.467478	0.340617	1.07962	1.41799	0.849488	1.88339	1.82478	1.34532	4.26495	5.54574	3.42375	PIK3IP1	protein_coding	113791	HGFL|hHGFL(S)	HGNC:HGNC:24942|Ensembl:ENSG00000100100|HPRD:17518|Vega:OTTHUMG00000151256	phosphoinositide-3-kinase interacting protein 1		GO:0005886(plasma membrane)//GO:0070062(extracellular exosome)//GO:0016021(integral component of membrane)	GO:0036313(phosphatidylinositol 3-kinase catalytic subunit binding)//GO:0005515(protein binding)//GO:0004252(serine-type endopeptidase activity)	GO:0006508(proteolysis)//GO:0014067(negative regulation of phosphatidylinositol 3-kinase signaling)//GO:0043553(negative regulation of phosphatidylinositol 3-kinase activity)
ENSG00000100271	0.470602	-1.08742	0.000152219	0.00103299	down	16	22	19	34	43	40	0.496612	0.721751	0.612148	1.12475	1.44184	1.27454	0.886303	1.29501	1.11135	2.04237	2.59203	2.3612	TTLL1	protein_coding	25809	C22orf7|HS323M22B	MIM:608955|HGNC:HGNC:1312|Ensembl:ENSG00000100271|HPRD:10604|Vega:OTTHUMG00000150699	tubulin tyrosine ligase like 1		GO:0005874(microtubule)//GO:0005737(cytoplasm)	GO:0005524(ATP binding)//GO:0070740(tubulin-glutamic acid ligase activity)	GO:0003351(epithelial cilium movement)//GO:0035082(axoneme assembly)//GO:0018095(protein polyglutamylation)
ENSG00000100298	0.0576984	-4.11533	0.0212418	0.0606441	down	0	0	0	3	2	1	0	0	0	0.138749	0.0937588	0.0445478	0	0	0	0.180209	0.12056	0.0590301	APOBEC3H	protein_coding	164668	A3H|ARP-10|ARP10	MIM:610976|HGNC:HGNC:24100|Ensembl:ENSG00000100298|HPRD:16508|Vega:OTTHUMG00000151082	apolipoprotein B mRNA editing enzyme catalytic polypeptide like 3H		GO:0000932(cytoplasmic mRNA processing body)//GO:0005634(nucleus)//GO:0005737(cytoplasm)	GO:0005515(protein binding)//GO:0008270(zinc ion binding)//GO:0004126(cytidine deaminase activity)//GO:0016814(hydrolase activity, acting on carbon-nitrogen (but not peptide) bonds, in cyclic amidines)	GO:0008152(metabolic process)//GO:0010529(negative regulation of transposition)//GO:0045869(negative regulation of single stranded viral RNA replication via double stranded DNA intermediate)//GO:0048525(negative regulation of viral process)//GO:0051607(defense response to virus)//GO:0009972(cytidine deamination)//GO:0045087(innate immune response)//GO:0070383(DNA cytosine deamination)
ENSG00000100342	0.347532	-1.52478	0.000376708	0.0021862	down	4	5	7	15	16	14	0.061706	0.0815277	0.112091	0.246625	0.266649	0.221714	0.221576	0.29432	0.409445	0.901046	0.964477	0.826421	APOL1	protein_coding	8542	APO-L|APOL|APOL-I|FSGS4	MIM:603743|HGNC:HGNC:618|Ensembl:ENSG00000100342|HPRD:04774|Vega:OTTHUMG00000030427	apolipoprotein L1	hsa05143(African trypanosomiasis)	GO:0005576(extracellular region)//GO:0072562(blood microparticle)//GO:0034361(very-low-density lipoprotein particle)//GO:0034364(high-density lipoprotein particle)//GO:0031224(intrinsic component of membrane)//GO:0005615(extracellular space)	GO:0008289(lipid binding)//GO:0005254(chloride channel activity)//GO:0005515(protein binding)	GO:0019835(cytolysis)//GO:0006898(receptor-mediated endocytosis)//GO:0045087(innate immune response)//GO:1902476(chloride transmembrane transport)//GO:0042157(lipoprotein metabolic process)//GO:0006869(lipid transport)//GO:0008203(cholesterol metabolic process)//GO:0031640(killing of cells of other organism)
ENSG00000100867	0.44197	-1.17798	1.74077e-05	0.00018006	down	20	30	26	57	54	55	0.143689	0.227816	0.193898	0.436464	0.419123	0.405653	1.10788	1.76592	1.5208	3.42398	3.25511	3.24666	DHRS2	protein_coding	10202	HEP27|SDR25C1	MIM:615194|HGNC:HGNC:18349|Ensembl:ENSG00000100867|HPRD:07483|Vega:OTTHUMG00000028771	dehydrogenase/reductase (SDR family) member 2		GO:0070062(extracellular exosome)//GO:0005635(nuclear envelope)//GO:0005759(mitochondrial matrix)//GO:0005739(mitochondrion)//GO:0005634(nucleus)//GO:0005737(cytoplasm)	GO:0004090(carbonyl reductase (NADPH) activity)//GO:0016491(oxidoreductase activity)//GO:0005515(protein binding)	GO:0055114(oxidation-reduction process)//GO:0008207(C21-steroid hormone metabolic process)//GO:0009636(response to toxic substance)//GO:0034599(cellular response to oxidative stress)//GO:0008285(negative regulation of cell proliferation)//GO:0043066(negative regulation of apoptotic process)//GO:0043011(myeloid dendritic cell differentiation)
ENSG00000100968	0.313673	-1.67267	1.15292e-07	3.31581e-06	down	18	12	17	46	48	51	0.115817	0.0816108	0.113541	0.315453	0.333651	0.336873	0.997091	0.706368	0.994368	2.76321	2.89343	3.01053	NFATC4	protein_coding	4776	NF-AT3|NF-ATC4|NFAT3	MIM:602699|HGNC:HGNC:7778|Ensembl:ENSG00000100968|HPRD:09096|Vega:OTTHUMG00000029351	nuclear factor of activated T-cells, cytoplasmic, calcineurin-dependent 4	hsa04022(cGMP-PKG signaling pathway)//hsa04310(Wnt signaling pathway)//hsa04360(Axon guidance)//hsa04921(Oxytocin signaling pathway)//hsa05161(Hepatitis B)//hsa05166(HTLV-I infection)	GO:0005667(transcription factor complex)//GO:0005634(nucleus)//GO:0045111(intermediate filament cytoskeleton)//GO:0005737(cytoplasm)//GO:0005829(cytosol)	GO:0042975(peroxisome proliferator activated receptor binding)//GO:0003700(transcription factor activity, sequence-specific DNA binding)//GO:0000978(RNA polymerase II core promoter proximal region sequence-specific DNA binding)//GO:0001078(transcriptional repressor activity, RNA polymerase II core promoter proximal region sequence-specific binding)//GO:0008134(transcription factor binding)//GO:00…	GO:0045333(cellular respiration)//GO:0007507(heart development)//GO:0048167(regulation of synaptic plasticity)//GO:2000297(negative regulation of synapse maturation)//GO:0008630(intrinsic apoptotic signaling pathway in response to DNA damage)//GO:0001569(patterning of blood vessels)//GO:0051145(smooth muscle cell differentiation)//GO:0035562(negative regulation of chromatin binding)//GO:0032760(p…
ENSG00000101331	0.150707	-2.73018	2.50456e-05	0.000241293	down	2	1	2	7	14	13	0.0419682	0.0221798	0.0435639	0.156555	0.317374	0.280047	0.110788	0.058864	0.116984	0.420488	0.843917	0.767391	CCM2L	protein_coding	140706	C20orf160|dJ310O13.5	HGNC:HGNC:16153|Ensembl:ENSG00000101331|HPRD:12753|Vega:OTTHUMG00000032197	CCM2 like scaffolding protein		GO:0005575(cellular_component)	GO:0003674(molecular_function)	GO:0055017(cardiac muscle tissue growth)//GO:0090271(positive regulation of fibroblast growth factor production)//GO:0003222(ventricular trabecula myocardium morphogenesis)//GO:0003209(cardiac atrium morphogenesis)//GO:0034111(negative regulation of homotypic cell-cell adhesion)//GO:0008150(biological_process)//GO:0032091(negative regulation of protein binding)//GO:0042060(wound healing)
ENSG00000102796	0.472514	-1.08157	0.0281563	0.0764367	down	5	2	9	7	12	14	0.0770012	0.0325556	0.143872	0.114896	0.199646	0.221336	0.27697	0.117728	0.52643	0.420488	0.723357	0.826421	DHRS12	protein_coding	79758	SDR40C1	MIM:616163|HGNC:HGNC:25832|Ensembl:ENSG00000102796|HPRD:07833|Vega:OTTHUMG00000016952	dehydrogenase/reductase (SDR family) member 12			GO:0016491(oxidoreductase activity)	GO:0055114(oxidation-reduction process)
ENSG00000104081	0.238012	-2.07089	8.0976e-06	9.68729e-05	down	6	6	7	21	34	23	0.0597972	0.0632046	0.0724158	0.223063	0.366067	0.235318	0.332364	0.353184	0.409445	1.26146	2.04951	1.35769	BMF	protein_coding	90427	-	MIM:606266|HGNC:HGNC:24132|Ensembl:ENSG00000104081|HPRD:05881|Vega:OTTHUMG00000129875	Bcl2 modifying factor	hsa05206(MicroRNAs in cancer)	GO:0005886(plasma membrane)//GO:0001669(acrosomal vesicle)//GO:0016459(myosin complex)//GO:0005741(mitochondrial outer membrane)//GO:0005829(cytosol)	GO:0005515(protein binding)	GO:2001234(negative regulation of apoptotic signaling pathway)//GO:1900740(positive regulation of protein insertion into mitochondrial membrane involved in apoptotic signaling pathway)//GO:0032464(positive regulation of protein homooligomerization)//GO:0012501(programmed cell death)//GO:0097193(intrinsic apoptotic signaling pathway)//GO:0043276(anoikis)//GO:2001244(positive regulation of intrinsi…
ENSG00000104524	0.244071	-2.03463	0.0175734	0.0517835	down	17	14	6	16	81	50	0.284482	0.247629	0.104223	0.285368	1.46435	0.85896	0.941697	0.824096	0.350953	0.961116	4.88266	2.9515	PYCR3	protein_coding
ENSG00000104921	0.280357	-1.83466	0.000615816	0.00326842	down	4	8	2	19	20	10	0.0885938	0.187284	0.0459811	0.448514	0.478549	0.227374	0.221576	0.470912	0.116984	1.14133	1.2056	0.590301	FCER2	protein_coding	2208	BLAST-2|CD23|CD23A|CLEC4J|FCE2|IGEBF	MIM:151445|HGNC:HGNC:3612|Ensembl:ENSG00000104921|HPRD:01049|Vega:OTTHUMG00000182517	Fc fragment of IgE receptor II	hsa04640(Hematopoietic cell lineage)//hsa05169(Epstein-Barr virus infection)	GO:0009897(external side of plasma membrane)//GO:0016021(integral component of membrane)//GO:0005887(integral component of plasma membrane)//GO:0005886(plasma membrane)//GO:0070062(extracellular exosome)	GO:0046872(metal ion binding)//GO:0030246(carbohydrate binding)//GO:0005515(protein binding)//GO:0005178(integrin binding)//GO:0019863(IgE binding)	GO:0007219(Notch signaling pathway)//GO:0002925(positive regulation of humoral immune response mediated by circulating immunoglobulin)//GO:0051712(positive regulation of killing of cells of other organism)//GO:0051000(positive regulation of nitric-oxide synthase activity)//GO:0051770(positive regulation of nitric-oxide synthase biosynthetic process)
ENSG00000105088	0.0841227	-3.57136	0.0349985	0.0909565	down	0	0	0	1	1	2	0	0	0	0.0231433	0.0234585	0.0445835	0	0	0	0.0600698	0.0602798	0.11806	OLFM2	protein_coding	93145	NOE2|NOELIN2|NOELIN2_V1|OlfC	HGNC:HGNC:17189|Ensembl:ENSG00000105088|HPRD:10127|Vega:OTTHUMG00000180390	olfactomedin 2		GO:0097060(synaptic membrane)//GO:0005576(extracellular region)//GO:0032281(AMPA glutamate receptor complex)//GO:0030054(cell junction)//GO:0005634(nucleus)//GO:0005737(cytoplasm)	GO:0005515(protein binding)	GO:0009306(protein secretion)//GO:0007626(locomotory behavior)//GO:0007601(visual perception)//GO:0051152(positive regulation of smooth muscle cell differentiation)
ENSG00000105479	0.37782	-1.40423	0.00112835	0.00537222	down	6	5	8	18	20	11	0.0757653	0.0667355	0.104861	0.242254	0.272836	0.142597	0.332364	0.29432	0.467938	1.08126	1.2056	0.649331	CCDC114	protein_coding	93233	CILD20	MIM:615038|HGNC:HGNC:26560|Ensembl:ENSG00000105479|HPRD:08149|Vega:OTTHUMG00000156161	coiled-coil domain containing 114		GO:0005929(cilium)//GO:0005930(axoneme)//GO:0036157(outer dynein arm)	GO:0005515(protein binding)	GO:0036158(outer dynein arm assembly)//GO:0003341(cilium movement)
ENSG00000105519	0.477189	-1.06737	0.00484305	0.0178093	down	21	5	11	20	27	28	0.278253	0.0700259	0.151293	0.282442	0.386489	0.380869	1.16327	0.29432	0.643414	1.2014	1.62755	1.65284	CAPS	protein_coding	828	CAPS1	MIM:114212|HGNC:HGNC:1487|Ensembl:ENSG00000105519|HPRD:00250|Vega:OTTHUMG00000180619	calcyphosine		GO:0005886(plasma membrane)//GO:0005634(nucleus)//GO:0031982(vesicle)//GO:0005737(cytoplasm)//GO:0070062(extracellular exosome)	GO:0005509(calcium ion binding)	GO:0035556(intracellular signal transduction)//GO:0098779(mitophagy in response to mitochondrial depolarization)
ENSG00000105559	0.373124	-1.42227	9.53316e-08	2.83053e-06	down	31	30	26	80	74	71	0.436993	0.446995	0.380446	1.20194	1.12693	1.02747	1.71721	1.76592	1.5208	4.80558	4.4607	4.19114	PLEKHA4	protein_coding	57664	PEPP1	MIM:607769|HGNC:HGNC:14339|Ensembl:ENSG00000105559|HPRD:09683|Vega:OTTHUMG00000183329	pleckstrin homology domain containing A4		GO:0016020(membrane)//GO:0005575(cellular_component)//GO:0005737(cytoplasm)	GO:0005545(1-phosphatidylinositol binding)	GO:0008150(biological_process)
ENSG00000105808	0.4148	-1.26951	0.00982869	0.0321464	down	6	4	4	11	9	13	0.0403263	0.0284161	0.0279063	0.0787967	0.065348	0.0896968	0.332364	0.235456	0.233969	0.660767	0.542518	0.767391	RASA4	protein_coding	10156	CAPRI|GAPL	MIM:607943|HGNC:HGNC:23181|Ensembl:ENSG00000105808|HPRD:12135|Vega:OTTHUMG00000150383	RAS p21 protein activator 4	hsa04014(Ras signaling pathway)	GO:0005622(intracellular)//GO:0005886(plasma membrane)//GO:0031235(intrinsic component of the cytoplasmic side of the plasma membrane)//GO:0005829(cytosol)	GO:0005096(GTPase activator activity)//GO:0046872(metal ion binding)	GO:0071277(cellular response to calcium ion)//GO:0007411(axon guidance)//GO:0045087(innate immune response)//GO:0008286(insulin receptor signaling pathway)//GO:0000165(MAPK cascade)//GO:0046580(negative regulation of Ras protein signal transduction)//GO:0007173(epidermal growth factor receptor signaling pathway)//GO:0007264(small GTPase mediated signal transduction)//GO:0043547(positive regulatio…
ENSG00000106089	0.428456	-1.22278	6.6456e-12	1.34535e-09	down	623	587	503	1175	1448	1222	9.15789	9.12039	7.67505	18.4087	22.9948	18.4406	34.5104	34.5532	29.4216	70.582	87.2851	72.1348	STX1A	protein_coding	6804	HPC-1|P35-1|STX1|SYN1A	MIM:186590|HGNC:HGNC:11433|Ensembl:ENSG00000106089|HPRD:01721|Vega:OTTHUMG00000137422	syntaxin 1A	hsa04130(SNARE interactions in vesicular transport)//hsa04721(Synaptic vesicle cycle)//hsa04911(Insulin secretion)//hsa05031(Amphetamine addiction)	GO:0016021(integral component of membrane)//GO:0008076(voltage-gated potassium channel complex)//GO:0005576(extracellular region)//GO:0043005(neuron projection)//GO:0012505(endomembrane system)//GO:0031201(SNARE complex)//GO:0005886(plasma membrane)//GO:0005829(cytosol)//GO:0042641(actomyosin)//GO:0070044(synaptobrevin 2-SNAP-25-syntaxin-1a complex)//GO:0008021(synaptic vesicle)//GO:0030054(cell …	GO:0019900(kinase binding)//GO:0043008(ATP-dependent protein binding)//GO:0019855(calcium channel inhibitor activity)//GO:0019904(protein domain specific binding)//GO:0047485(protein N-terminus binding)//GO:0046982(protein heterodimerization activity)//GO:0030674(protein binding, bridging)//GO:0044325(ion channel binding)//GO:0019869(chloride channel inhibitor activity)//GO:0000149(SNARE binding)…	GO:0045956(positive regulation of calcium ion-dependent exocytosis)//GO:0010807(regulation of synaptic vesicle priming)//GO:0048278(vesicle docking)//GO:0044281(small molecule metabolic process)//GO:0016081(synaptic vesicle docking)//GO:0017157(regulation of exocytosis)//GO:0033605(positive regulation of catecholamine secretion)//GO:0010701(positive regulation of norepinephrine secretion)//GO:000…
ENSG00000106554	0.386467	-1.37158	2.46547e-16	3.4938e-13	down	894	888	892	2179	2207	2277	14.1574	14.8637	14.6628	36.7775	37.7573	37.0174	49.5222	52.2713	52.1751	130.892	133.037	134.412	CHCHD3	protein_coding	54927	MINOS3|Mic19|PPP1R22	MIM:613748|HGNC:HGNC:21906|Ensembl:ENSG00000106554|HPRD:13044|Vega:OTTHUMG00000155231	coiled-coil-helix-coiled-coil-helix domain containing 3		GO:0005743(mitochondrial inner membrane)//GO:0070062(extracellular exosome)//GO:0061617(MICOS complex)//GO:0005739(mitochondrion)//GO:0005634(nucleus)//GO:0005737(cytoplasm)	GO:0005515(protein binding)//GO:0001227(transcriptional repressor activity, RNA polymerase II transcription regulatory region sequence-specific binding)//GO:0019902(phosphatase binding)//GO:0032947(protein complex scaffold)	GO:0008053(mitochondrial fusion)//GO:0007007(inner mitochondrial membrane organization)//GO:0006351(transcription, DNA-templated)//GO:0042407(cristae formation)//GO:0000122(negative regulation of transcription from RNA polymerase II promoter)
ENSG00000107159	0.200897	-2.31547	0.00176121	0.00775305	down	1	4	2	14	5	16	0.0325065	0.137435	0.0674848	0.485039	0.175587	0.533934	0.055394	0.235456	0.116984	0.840977	0.301399	0.944482	CA9	protein_coding	768	CAIX|MN	MIM:603179|HGNC:HGNC:1383|Ensembl:ENSG00000107159|HPRD:04417|Vega:OTTHUMG00000021029	carbonic anhydrase IX	hsa00910(Nitrogen metabolism)	GO:0016323(basolateral plasma membrane)//GO:0005730(nucleolus)//GO:0005886(plasma membrane)//GO:0031528(microvillus membrane)//GO:0016021(integral component of membrane)	GO:0004089(carbonate dehydratase activity)//GO:0008270(zinc ion binding)	GO:0015701(bicarbonate transport)//GO:0044281(small molecule metabolic process)//GO:0042493(response to drug)//GO:0006730(one-carbon metabolic process)//GO:0071456(cellular response to hypoxia)//GO:0033574(response to testosterone)//GO:0002009(morphogenesis of an epithelium)//GO:0046903(secretion)//GO:0061418(regulation of transcription from RNA polymerase II promoter in response to hypoxia)
ENSG00000107731	0.471416	-1.08493	6.54772e-08	2.1088e-06	down	76	67	67	162	141	126	0.603088	0.561966	0.551884	1.37013	1.20876	1.02644	4.20994	3.94389	3.91898	9.7313	8.49945	7.43779	UNC5B	protein_coding	219699	UNC5H2|p53RDL1	MIM:607870|HGNC:HGNC:12568|Ensembl:ENSG00000107731|HPRD:08487|Vega:OTTHUMG00000018422	unc-5 netrin receptor B	hsa04360(Axon guidance)	GO:0005886(plasma membrane)//GO:0045121(membrane raft)//GO:0016021(integral component of membrane)	GO:0005515(protein binding)	GO:0007411(axon guidance)//GO:0033564(anterior/posterior axon guidance)//GO:0043524(negative regulation of neuron apoptotic process)//GO:2001240(negative regulation of extrinsic apoptotic signaling pathway in absence of ligand)//GO:0012501(programmed cell death)//GO:0014068(positive regulation of phosphatidylinositol 3-kinase signaling)//GO:0097192(extrinsic apoptotic signaling pathway in absence…
ENSG00000108984	0.0684481	-3.86885	0.0401732	0.101496	down	0	0	0	0	4	1	0	0	0	0	0.0140849	0.0033461	0	0	0	0	0.241119	0.0590301	MAP2K6	protein_coding	5608	MAPKK6|MEK6|MKK6|PRKMK6|SAPKK-3|SAPKK3	MIM:601254|HGNC:HGNC:6846|HPRD:03155	mitogen-activated protein kinase kinase 6	hsa04010(MAPK signaling pathway)//hsa04015(Rap1 signaling pathway)//hsa04380(Osteoclast differentiation)//hsa04620(Toll-like receptor signaling pathway)//hsa04664(Fc epsilon RI signaling pathway)//hsa04668(TNF signaling pathway)//hsa04750(Inflammatory mediator regulation of TRP channels)//hsa04912(GnRH signaling pathway)//hsa05014(Amyotrophic lateral sclerosis (ALS))//hsa05145(Toxoplasmosis)//hsa…	GO:0005654(nucleoplasm)//GO:0005856(cytoskeleton)//GO:0005737(cytoplasm)//GO:0005829(cytosol)	GO:0004674(protein serine/threonine kinase activity)//GO:0019901(protein kinase binding)//GO:0004672(protein kinase activity)//GO:0004708(MAP kinase kinase activity)//GO:0005524(ATP binding)//GO:0004713(protein tyrosine kinase activity)//GO:0005515(protein binding)	GO:0034166(toll-like receptor 10 signaling pathway)//GO:0051770(positive regulation of nitric-oxide synthase biosynthetic process)//GO:0035666(TRIF-dependent toll-like receptor signaling pathway)//GO:0034142(toll-like receptor 4 signaling pathway)//GO:0002931(response to ischemia)//GO:0051403(stress-activated MAPK cascade)//GO:0042493(response to drug)//GO:0034146(toll-like receptor 5 signaling p…
ENSG00000109991	0.110816	-3.17376	8.62705e-05	0.00065229	down	2	0	1	10	11	8	0.0415347	0	0.0215569	0.22134	0.246789	0.170556	0.110788	0	0.0584922	0.600698	0.663078	0.472241	P2RX3	protein_coding	5024	P2X3	MIM:600843|HGNC:HGNC:8534|Ensembl:ENSG00000109991|HPRD:09016	purinergic receptor P2X 3	hsa04020(Calcium signaling pathway)//hsa04080(Neuroactive ligand-receptor interaction)//hsa04742(Taste transduction)	GO:0005887(integral component of plasma membrane)//GO:0043235(receptor complex)//GO:0005791(rough endoplasmic reticulum)//GO:0005794(Golgi apparatus)//GO:0005639(integral component of nuclear inner membrane)//GO:0045121(membrane raft)//GO:0043025(neuronal cell body)//GO:0043197(dendritic spine)//GO:0043195(terminal bouton)	GO:0005524(ATP binding)//GO:0004931(extracellular ATP-gated cation channel activity)//GO:0001614(purinergic nucleotide receptor activity)	GO:0009743(response to carbohydrate)//GO:0030432(peristalsis)//GO:0009408(response to heat)//GO:0033198(response to ATP)//GO:1904058(positive regulation of sensory perception of pain)//GO:0035590(purinergic nucleotide receptor signaling pathway)//GO:0010524(positive regulation of calcium ion transport into cytosol)//GO:0061368(behavioral response to formalin induced pain)//GO:0050909(sensory perc…
ENSG00000110002	0.296736	-1.75275	3.80158e-12	8.46557e-10	down	58	55	56	189	176	184	0.491735	0.492872	0.49283	1.70783	1.61201	1.60147	3.21285	3.23752	3.27556	11.3532	10.6092	10.8615	VWA5A	protein_coding	4013	BCSC-1|BCSC1|LOH11CR2A	MIM:602929|HGNC:HGNC:6658|Ensembl:ENSG00000110002|HPRD:04238|Vega:OTTHUMG00000165971	von Willebrand factor A domain containing 5A		GO:0005654(nucleoplasm)//GO:0005634(nucleus)
ENSG00000110076	0.0498673	-4.32576	0.00752524	0.0257696	down	0	0	0	3	2	2	0	0	0	0.0164059	0.0110862	0.0105348	0	0	0	0.180209	0.12056	0.11806	NRXN2	protein_coding	9379	-	MIM:600566|HGNC:HGNC:8009|Ensembl:ENSG00000110076|HPRD:11859|Vega:OTTHUMG00000045214	neurexin 2	hsa04514(Cell adhesion molecules (CAMs))	GO:0005623(cell)//GO:0016021(integral component of membrane)//GO:0043234(protein complex)//GO:0042734(presynaptic membrane)	GO:0050839(cell adhesion molecule binding)//GO:0046872(metal ion binding)//GO:0097109(neuroligin family protein binding)//GO:0004888(transmembrane signaling receptor activity)//GO:0005246(calcium channel regulator activity)	GO:0097116(gephyrin clustering involved in postsynaptic density assembly)//GO:0042297(vocal learning)//GO:0007416(synapse assembly)//GO:0007158(neuron cell-cell adhesion)//GO:0035176(social behavior)//GO:0071625(vocalization behavior)//GO:0007268(synaptic transmission)//GO:0097104(postsynaptic membrane assembly)//GO:0007165(signal transduction)//GO:0097119(postsynaptic density protein 95 clusteri…
ENSG00000110200	0.413207	-1.27506	2.31092e-12	5.54195e-10	down	238	217	230	562	492	542	4.48146	4.31887	4.49548	11.2786	10.0083	10.477	13.1838	12.7735	13.4532	33.7592	29.6577	31.9943	ANAPC15	protein_coding	25906	APC15|C11orf51|HSPC020	MIM:614717|HGNC:HGNC:24531|Ensembl:ENSG00000110200|HPRD:13172|Vega:OTTHUMG00000167865	anaphase promoting complex subunit 15		GO:0005622(intracellular)//GO:0005829(cytosol)//GO:0005680(anaphase-promoting complex)//GO:0005654(nucleoplasm)		GO:0051439(regulation of ubiquitin-protein ligase activity involved in mitotic cell cycle)//GO:0007067(mitotic nuclear division)//GO:0051437(positive regulation of ubiquitin-protein ligase activity involved in regulation of mitotic cell cycle transition)//GO:0090266(regulation of mitotic cell cycle spindle assembly checkpoint)//GO:0051301(cell division)//GO:0000278(mitotic cell cycle)//GO:0007094…
ENSG00000110628	0.380198	-1.39518	0.00042731	0.0024301	down	12	8	9	18	31	25	0.122541	0.0863494	0.0954004	0.195908	0.341992	0.262083	0.664727	0.470912	0.52643	1.08126	1.86867	1.47575	SLC22A18	protein_coding	5002	BWR1A|BWSCR1A|HET|IMPT1|ITM|ORCTL2|SLC22A1L|TSSC5|p45-BWR1A	MIM:602631|HGNC:HGNC:10964|Ensembl:ENSG00000110628|HPRD:04024|Vega:OTTHUMG00000010037	solute carrier family 22 member 18		GO:0005886(plasma membrane)//GO:0005635(nuclear envelope)//GO:0016020(membrane)//GO:0016021(integral component of membrane)//GO:0005737(cytoplasm)//GO:0016324(apical plasma membrane)	GO:0031625(ubiquitin protein ligase binding)//GO:0015238(drug transmembrane transporter activity)//GO:0005215(transporter activity)//GO:0015293(symporter activity)	GO:0007588(excretion)//GO:0055085(transmembrane transport)//GO:0015695(organic cation transport)//GO:0015893(drug transport)//GO:0006855(drug transmembrane transport)
ENSG00000111087	0.255309	-1.96968	1.00353e-12	2.89685e-10	down	52	58	51	186	225	197	0.671471	0.791626	0.683597	2.55986	3.13877	2.61148	2.88049	3.41411	2.9831	11.173	13.563	11.6289	GLI1	protein_coding	2735	GLI	MIM:165220|HGNC:HGNC:4317|Ensembl:ENSG00000111087|HPRD:01311|Vega:OTTHUMG00000167332	GLI family zinc finger 1	hsa04024(cAMP signaling pathway)//hsa04340(Hedgehog signaling pathway)//hsa05200(Pathways in cancer)//hsa05217(Basal cell carcinoma)	GO:0005930(axoneme)//GO:0005829(cytosol)//GO:0097546(ciliary base)//GO:0043231(intracellular membrane-bounded organelle)//GO:0072372(primary cilium)//GO:0097542(ciliary tip)//GO:0005654(nucleoplasm)//GO:0005634(nucleus)//GO:0005737(cytoplasm)	GO:0043565(sequence-specific DNA binding)//GO:0003682(chromatin binding)//GO:0000977(RNA polymerase II regulatory region sequence-specific DNA binding)//GO:0044212(transcription regulatory region DNA binding)//GO:0003705(transcription factor activity, RNA polymerase II distal enhancer sequence-specific binding)//GO:0008017(microtubule binding)//GO:0046872(metal ion binding)//GO:0005515(protein bi…	GO:0045880(positive regulation of smoothened signaling pathway)//GO:0006351(transcription, DNA-templated)//GO:0007283(spermatogenesis)//GO:0007224(smoothened signaling pathway)//GO:0045893(positive regulation of transcription, DNA-templated)//GO:0090090(negative regulation of canonical Wnt signaling pathway)//GO:0060032(notochord regression)//GO:0021938(smoothened signaling pathway involved in re…
ENSG00000111644	0.452294	-1.14467	0.0123322	0.038648	down	8	8	4	11	17	15	0.152757	0.161461	0.0792822	0.223862	0.350681	0.294034	0.443152	0.470912	0.233969	0.660767	1.02476	0.885451	ACRBP	protein_coding	84519	CT23|OY-TES-1|SP32	MIM:608352|HGNC:HGNC:17195|Ensembl:ENSG00000111644|HPRD:16322|Vega:OTTHUMG00000168715	acrosin binding protein		GO:0001669(acrosomal vesicle)//GO:0005634(nucleus)//GO:0005576(extracellular region)	GO:0003674(molecular_function)	GO:0008150(biological_process)
ENSG00000111837	0.385994	-1.37335	0.0102637	0.0333107	down	3	3	7	6	14	13	0.0385371	0.040733	0.0933386	0.0821461	0.194284	0.171434	0.166182	0.176592	0.409445	0.360419	0.843917	0.767391	MAK	protein_coding	4117	RP62	MIM:154235|HGNC:HGNC:6816|Ensembl:ENSG00000111837|HPRD:01101|Vega:OTTHUMG00000014247	male germ cell associated kinase		GO:0001917(photoreceptor inner segment)//GO:0001750(photoreceptor outer segment)//GO:0005813(centrosome)//GO:0030496(midbody)//GO:0005634(nucleus)//GO:0005737(cytoplasm)//GO:0072686(mitotic spindle)	GO:0004672(protein kinase activity)//GO:0005524(ATP binding)//GO:0004693(cyclin-dependent protein serine/threonine kinase activity)//GO:0005515(protein binding)//GO:0003713(transcription coactivator activity)	GO:0051726(regulation of cell cycle)//GO:0045494(photoreceptor cell maintenance)//GO:0006468(protein phosphorylation)//GO:0006351(transcription, DNA-templated)//GO:0030154(cell differentiation)//GO:0007283(spermatogenesis)//GO:0046777(protein autophosphorylation)//GO:0007275(multicellular organism development)//GO:0006355(regulation of transcription, DNA-templated)
ENSG00000111885	0.460487	-1.11877	3.31817e-10	3.33701e-08	down	185	198	193	347	422	436	2.00297	2.26587	2.16903	4.00415	4.93592	4.84603	10.2479	11.6551	11.289	20.8442	25.4381	25.7371	MAN1A1	protein_coding	4121	HUMM3|HUMM9|MAN9	MIM:604344|HGNC:HGNC:6821|Ensembl:ENSG00000111885|HPRD:05066|Vega:OTTHUMG00000015472	mannosidase alpha class 1A member 1	hsa00510(N-Glycan biosynthesis)//	GO:0016021(integral component of membrane)//GO:0070062(extracellular exosome)//GO:0016020(membrane)//GO:0005794(Golgi apparatus)//GO:0000139(Golgi membrane)//GO:0005783(endoplasmic reticulum)//GO:0005793(endoplasmic reticulum-Golgi intermediate compartment)//GO:0005737(cytoplasm)	GO:0005509(calcium ion binding)//GO:0004571(mannosyl-oligosaccharide 1,2-alpha-mannosidase activity)//GO:0015923(mannosidase activity)	GO:0043687(post-translational protein modification)//GO:1904381(Golgi apparatus mannose trimming)//GO:0018279(protein N-linked glycosylation via asparagine)//GO:0044267(cellular protein metabolic process)//GO:0006491(N-glycan processing)
ENSG00000114315	0.413758	-1.27314	0.00122566	0.00574951	down	7	13	6	27	18	16	0.184288	0.361751	0.163967	0.757601	0.511945	0.432429	0.387758	0.765232	0.350953	1.62188	1.08504	0.944482	HES1	protein_coding	3280	HES-1|HHL|HRY|bHLHb39	MIM:139605|HGNC:HGNC:5192|Ensembl:ENSG00000114315|HPRD:00770|Vega:OTTHUMG00000155984	hes family bHLH transcription factor 1	hsa03460(Fanconi anemia pathway)//hsa04330(Notch signaling pathway)//hsa04950(Maturity onset diabetes of the young)	GO:0005654(nucleoplasm)//GO:0005634(nucleus)//GO:0005737(cytoplasm)	GO:0071820(N-box binding)//GO:0042826(histone deacetylase binding)//GO:0042803(protein homodimerization activity)//GO:0043565(sequence-specific DNA binding)//GO:0003700(transcription factor activity, sequence-specific DNA binding)//GO:0001078(transcriptional repressor activity, RNA polymerase II core promoter proximal region sequence-specific binding)//GO:0051087(chaperone binding)//GO:0008134(tr…	GO:0072049(comma-shaped body morphogenesis)//GO:0048711(positive regulation of astrocyte differentiation)//GO:0046331(lateral inhibition)//GO:0031018(endocrine pancreas development)//GO:0061106(negative regulation of stomach neuroendocrine cell differentiation)//GO:0016477(cell migration)//GO:0060253(negative regulation of glial cell proliferation)//GO:0060412(ventricular septum morphogenesis)//G…
ENSG00000115255	0.460095	-1.12	6.1265e-08	2.01902e-06	down	97	83	80	183	203	158	2.15015	1.94466	1.84075	4.32342	4.86124	3.59544	5.37321	4.88571	4.67938	10.9928	12.2368	9.32675	REEP6	protein_coding	92840	C19orf32|DP1L1|TB2L1|Yip2f	MIM:609346|HGNC:HGNC:30078|HPRD:16629	receptor accessory protein 6		GO:0045177(apical part of cell)//GO:0016021(integral component of membrane)//GO:0005634(nucleus)//GO:0005789(endoplasmic reticulum membrane)//GO:0044317(rod spherule)	GO:0003674(molecular_function)//GO:0005515(protein binding)	GO:0032386(regulation of intracellular transport)//GO:0008150(biological_process)
ENSG00000115423	0.485	-1.04394	0.00362927	0.014108	down	8	9	8	14	19	17	0.0321361	0.0382132	0.0333579	0.059939	0.0824535	0.070105	0.443152	0.529776	0.467938	0.840977	1.14532	1.00351	DNAH6	protein_coding	1768	DNHL1|Dnahc6|HL-2|HL2	MIM:603336|HGNC:HGNC:2951|Ensembl:ENSG00000115423|Vega:OTTHUMG00000128957	dynein, axonemal, heavy chain 6	hsa05016(Huntington's disease)	GO:0005874(microtubule)//GO:0005858(axonemal dynein complex)	GO:0005524(ATP binding)//GO:0016887(ATPase activity)//GO:0003777(microtubule motor activity)	GO:0008152(metabolic process)//GO:0001539(cilium or flagellum-dependent cell motility)//GO:0007018(microtubule-based movement)
ENSG00000116141	0.0841227	-3.57136	0.0359294	0.0929263	down	0	0	0	1	1	2	0	0	0	0.0106809	0.0108263	0.0205757	0	0	0	0.0600698	0.0602798	0.11806	MARK1	protein_coding	4139	MARK|Par-1c|Par1c	MIM:606511|HGNC:HGNC:6896|Ensembl:ENSG00000116141|HPRD:07353|Vega:OTTHUMG00000037351	microtubule affinity regulating kinase 1		GO:0005886(plasma membrane)//GO:0005856(cytoskeleton)//GO:0005737(cytoplasm)//GO:0015630(microtubule cytoskeleton)	GO:0005546(phosphatidylinositol-4,5-bisphosphate binding)//GO:0004674(protein serine/threonine kinase activity)//GO:0005524(ATP binding)//GO:0000287(magnesium ion binding)//GO:0004672(protein kinase activity)//GO:0001786(phosphatidylserine binding)//GO:0050321(tau-protein kinase activity)//GO:0070300(phosphatidic acid binding)	GO:0007010(cytoskeleton organization)//GO:0006468(protein phosphorylation)//GO:0000226(microtubule cytoskeleton organization)//GO:0001764(neuron migration)//GO:0035556(intracellular signal transduction)//GO:0016055(Wnt signaling pathway)
ENSG00000116183	0.0576991	-4.11531	0.0102358	0.033227	down	0	0	0	2	2	2	0	0	0	0.0105871	0.0107312	0.0101975	0	0	0	0.12014	0.12056	0.11806	PAPPA2	protein_coding	60676	PAPP-A2|PAPP-E|PAPPE|PLAC3	HGNC:HGNC:14615|Ensembl:ENSG00000116183|HPRD:10156|Vega:OTTHUMG00000035025	pappalysin 2		GO:0005622(intracellular)//GO:0070062(extracellular exosome)//GO:0005576(extracellular region)	GO:0008237(metallopeptidase activity)//GO:0008270(zinc ion binding)	GO:0006508(proteolysis)//GO:0044267(cellular protein metabolic process)//GO:0001558(regulation of cell growth)//GO:0060349(bone morphogenesis)
ENSG00000117228	0.396232	-1.33558	0.000634404	0.00334996	down	7	9	6	14	18	22	0.076122	0.103448	0.0677282	0.162263	0.211465	0.245602	0.387758	0.529776	0.350953	0.840977	1.08504	1.29866	GBP1	protein_coding	2633	-	MIM:600411|HGNC:HGNC:4182|Ensembl:ENSG00000117228|HPRD:02681|Vega:OTTHUMG00000010614	guanylate binding protein 1		GO:0005886(plasma membrane)//GO:0005576(extracellular region)//GO:0000139(Golgi membrane)//GO:0005829(cytosol)	GO:0030507(spectrin binding)//GO:0003924(GTPase activity)//GO:0019899(enzyme binding)//GO:0042802(identical protein binding)//GO:0005525(GTP binding)//GO:0019955(cytokine binding)//GO:0051879(Hsp90 protein binding)//GO:0003779(actin binding)//GO:0005515(protein binding)	GO:1900041(negative regulation of interleukin-2 secretion)//GO:0008152(metabolic process)//GO:1900025(negative regulation of substrate adhesion-dependent cell spreading)//GO:1903077(negative regulation of protein localization to plasma membrane)//GO:0019221(cytokine-mediated signaling pathway)//GO:0060333(interferon-gamma-mediated signaling pathway)//GO:1903076(regulation of protein localization …
ENSG00000117707	0.470577	-1.0875	0.00147351	0.00668286	down	12	14	9	16	26	30	0.0729649	0.0899764	0.0568043	0.103689	0.170789	0.187263	0.664727	0.824096	0.52643	0.961116	1.56727	1.7709	PROX1	protein_coding	5629	-	MIM:601546|HGNC:HGNC:9459|Ensembl:ENSG00000117707|HPRD:03330|Vega:OTTHUMG00000036946	prospero homeobox 1		GO:0005634(nucleus)//GO:0005737(cytoplasm)	GO:0050693(LBD domain binding)//GO:0003700(transcription factor activity, sequence-specific DNA binding)//GO:0044212(transcription regulatory region DNA binding)//GO:0003677(DNA binding)//GO:0016922(ligand-dependent nuclear receptor binding)//GO:0003705(transcription factor activity, RNA polymerase II distal enhancer sequence-specific binding)//GO:0003714(transcription corepressor activity)//GO:0…	GO:0001889(liver development)//GO:0055007(cardiac muscle cell differentiation)//GO:0042752(regulation of circadian rhythm)//GO:0021915(neural tube development)//GO:0060849(regulation of transcription involved in lymphatic endothelial cell fate commitment)//GO:0060412(ventricular septum morphogenesis)//GO:0008285(negative regulation of cell proliferation)//GO:0000122(negative regulation of transcr…
ENSG00000118276	0.483973	-1.047	7.03334e-11	8.98654e-09	down	460	534	525	945	1122	957	4.70628	5.77469	5.57551	10.3046	12.4012	10.0514	25.4812	31.4334	30.7084	56.7659	67.6339	56.4918	B4GALT6	protein_coding	9331	B4Gal-T6|beta4Gal-T6	MIM:604017|HGNC:HGNC:929|Ensembl:ENSG00000118276|HPRD:06808|Vega:OTTHUMG00000131980	UDP-Gal:betaGlcNAc beta 1,4- galactosyltransferase, polypeptide 6	hsa00600(Sphingolipid metabolism)//	GO:0016021(integral component of membrane)//GO:0000139(Golgi membrane)//GO:0032580(Golgi cisterna membrane)	GO:0008378(galactosyltransferase activity)//GO:0046872(metal ion binding)//GO:0016757(transferase activity, transferring glycosyl groups)	GO:0044267(cellular protein metabolic process)//GO:0044281(small molecule metabolic process)//GO:0042339(keratan sulfate metabolic process)//GO:0018146(keratan sulfate biosynthetic process)//GO:0005975(carbohydrate metabolic process)//GO:0043687(post-translational protein modification)//GO:0018279(protein N-linked glycosylation via asparagine)//GO:0030203(glycosaminoglycan metabolic process)
ENSG00000119242	0.380497	-1.39404	0.0162117	0.0484806	down	8	1	5	15	16	5	0.0528137	0.00697789	0.0342636	0.105542	0.114111	0.0338863	0.443152	0.058864	0.292461	0.901046	0.964477	0.29515	CCDC92	protein_coding	80212	-	HGNC:HGNC:29563|Ensembl:ENSG00000119242|HPRD:16919|Vega:OTTHUMG00000168725	coiled-coil domain containing 92		GO:0005814(centriole)	GO:0005515(protein binding)
ENSG00000120051	0.2211	-2.17723	0.0495025	0.120155	down	0	1	1	4	4	2	0	0.0161723	0.0158821	0.0652292	0.0661174	0.0314145	0	0.058864	0.0584922	0.240279	0.241119	0.11806	CFAP58	protein_coding	159686	C10orf80|CCDC147|bA127L20.4|bA127L20.5|bA554P13.1	HGNC:HGNC:26676|Ensembl:ENSG00000120051|HPRD:16583|Vega:OTTHUMG00000019007	cilia and flagella associated protein 58		GO:0005929(cilium)//GO:0005615(extracellular space)	GO:0005515(protein binding)
ENSG00000121753	0.473955	-1.07718	7.83704e-12	1.52705e-09	down	405	378	363	841	717	769	2.83468	2.79646	2.63731	6.2737	5.42152	5.52551	22.4346	22.2506	21.2327	50.5187	43.2206	45.3941	ADGRB2	protein_coding	576	BAI2	MIM:602683|HGNC:HGNC:944|Ensembl:ENSG00000121753|HPRD:04063|Vega:OTTHUMG00000003885	adhesion G protein-coupled receptor B2		GO:0016021(integral component of membrane)//GO:0005886(plasma membrane)	GO:0004930(G-protein coupled receptor activity)	GO:0016525(negative regulation of angiogenesis)//GO:0007186(G-protein coupled receptor signaling pathway)//GO:0007166(cell surface receptor signaling pathway)//GO:0051965(positive regulation of synapse assembly)//GO:0007422(peripheral nervous system development)
ENSG00000121797	0.464938	-1.10489	1.37213e-09	1.04847e-07	down	118	102	103	211	213	245	2.09269	1.91202	1.89612	3.98827	4.0809	4.46053	6.53649	6.00413	6.0247	12.6747	12.8396	14.4624	CCRL2	protein_coding	9034	ACKR5|CKRX|CRAM|CRAM-A|CRAM-B|HCR	MIM:608379|HGNC:HGNC:1612|Ensembl:ENSG00000121797|HPRD:16327|Vega:OTTHUMG00000156318	chemokine (C-C motif) receptor-like 2		GO:0016021(integral component of membrane)//GO:0005887(integral component of plasma membrane)//GO:0005886(plasma membrane)	GO:0048020(CCR chemokine receptor binding)//GO:0042379(chemokine receptor binding)//GO:0004950(chemokine receptor activity)	GO:0070098(chemokine-mediated signaling pathway)//GO:0006954(inflammatory response)//GO:0007186(G-protein coupled receptor signaling pathway)//GO:0006935(chemotaxis)
ENSG00000122133	0.0841227	-3.57136	0.0349985	0.0909565	down	0	0	0	1	1	2	0	0	0	0.0397925	0.0403344	0.0766566	0	0	0	0.0600698	0.0602798	0.11806	PAEP	protein_coding	5047	GD|GdA|GdF|GdS|PAEG|PEP|PP14	MIM:173310|HGNC:HGNC:8573|Ensembl:ENSG00000122133|HPRD:01411|Vega:OTTHUMG00000020914	progestagen-associated endometrial protein		GO:0005576(extracellular region)	GO:0005515(protein binding)//GO:0036094(small molecule binding)	GO:2000667(positive regulation of interleukin-13 secretion)//GO:0007275(multicellular organism development)//GO:2000778(positive regulation of interleukin-6 secretion)//GO:0032725(positive regulation of granulocyte macrophage colony-stimulating factor production)//GO:0006810(transport)//GO:0006915(apoptotic process)
ENSG00000122694	0.0498677	-4.32575	0.0109516	0.0350476	down	0	0	0	0	4	3	0	0	0	0	0.0767871	0.054726	0	0	0	0	0.241119	0.17709	GLIPR2	protein_coding	152007	C9orf19|GAPR-1|GAPR1	MIM:607141|HGNC:HGNC:18007|Ensembl:ENSG00000122694|HPRD:06187|Vega:OTTHUMG00000019900	GLI pathogenesis-related 2		GO:0070062(extracellular exosome)//GO:0005576(extracellular region)//GO:0000139(Golgi membrane)	GO:0042803(protein homodimerization activity)	GO:0010634(positive regulation of epithelial cell migration)//GO:0070374(positive regulation of ERK1 and ERK2 cascade)//GO:0010718(positive regulation of epithelial to mesenchymal transition)
ENSG00000122877	0.466545	-1.09991	0.00163357	0.00729479	down	12	13	16	26	33	26	0.176587	0.202204	0.244402	0.407784	0.52462	0.392779	0.664727	0.765232	0.935875	1.56181	1.98923	1.53478	EGR2	protein_coding	1959	AT591|CMT1D|CMT4E|KROX20	MIM:129010|HGNC:HGNC:3239|Ensembl:ENSG00000122877|HPRD:00551|Vega:OTTHUMG00000018308	early growth response 2	hsa05161(Hepatitis B)//hsa05166(HTLV-I infection)//hsa05203(Viral carcinogenesis)	GO:0005634(nucleus)//GO:0005737(cytoplasm)	GO:0000978(RNA polymerase II core promoter proximal region sequence-specific DNA binding)//GO:0031625(ubiquitin protein ligase binding)//GO:0001102(RNA polymerase II activating transcription factor binding)//GO:0003700(transcription factor activity, sequence-specific DNA binding)//GO:0003682(chromatin binding)//GO:0044212(transcription regulatory region DNA binding)//GO:0016874(ligase activity)//…	GO:0042552(myelination)//GO:0032868(response to insulin)//GO:0045444(fat cell differentiation)//GO:0045893(positive regulation of transcription, DNA-templated)//GO:0030278(regulation of ossification)//GO:0071310(cellular response to organic substance)//GO:0006366(transcription from RNA polymerase II promoter)//GO:0021612(facial nerve structural organization)//GO:0006611(protein export from nucleu…
ENSG00000122986	0.386783	-1.3704	0.0318062	0.084362	down	2	4	1	6	8	4	0.0294392	0.0622334	0.0152792	0.0941295	0.127215	0.060444	0.110788	0.235456	0.0584922	0.360419	0.482238	0.23612	HVCN1	protein_coding	84329	HV1|VSOP	MIM:611227|HGNC:HGNC:28240|Ensembl:ENSG00000122986|HPRD:17507|Vega:OTTHUMG00000169530	hydrogen voltage gated channel 1		GO:0016021(integral component of membrane)//GO:0005887(integral component of plasma membrane)//GO:0005886(plasma membrane)	GO:0030171(voltage-gated proton channel activity)//GO:0005244(voltage-gated ion channel activity)//GO:0022843(voltage-gated cation channel activity)	GO:0035036(sperm-egg recognition)//GO:0015992(proton transport)//GO:0007338(single fertilization)//GO:0071294(cellular response to zinc ion)//GO:0032504(multicellular organism reproduction)//GO:0034765(regulation of ion transmembrane transport)//GO:0010043(response to zinc ion)//GO:0009268(response to pH)//GO:0071467(cellular response to pH)//GO:0034220(ion transmembrane transport)
ENSG00000123338	0.355327	-1.49278	0.00299097	0.0119424	down	6	7	3	11	21	12	0.0307394	0.0379062	0.0159541	0.0600643	0.11623	0.0631136	0.332364	0.412048	0.175477	0.660767	1.26588	0.708361	NCKAP1L	protein_coding	3071	HEM1	MIM:141180|HGNC:HGNC:4862|Ensembl:ENSG00000123338|HPRD:00781|Vega:OTTHUMG00000169843	NCK associated protein 1 like	hsa04810(Regulation of actin cytoskeleton)	GO:0016020(membrane)//GO:0005887(integral component of plasma membrane)//GO:0031209(SCAR complex)//GO:0070062(extracellular exosome)//GO:0005829(cytosol)	GO:0030295(protein kinase activator activity)//GO:0005096(GTPase activator activity)//GO:0005515(protein binding)//GO:0032403(protein complex binding)	GO:0030890(positive regulation of B cell proliferation)//GO:0045621(positive regulation of lymphocyte differentiation)//GO:0045579(positive regulation of B cell differentiation)//GO:0070358(actin polymerization-dependent cell motility)//GO:0043066(negative regulation of apoptotic process)//GO:0006461(protein complex assembly)//GO:0045648(positive regulation of erythrocyte differentiation)//GO:000…
ENSG00000123453	0.265629	-1.91251	0.00346195	0.013525	down	4	0	4	8	9	13	0.0424108	0	0.0440233	0.0904035	0.103089	0.1415	0.221576	0	0.233969	0.480558	0.542518	0.767391	SARDH	protein_coding	1757	BPR-2|DMGDHL1|SAR|SARD|SDH	MIM:604455|HGNC:HGNC:10536|Ensembl:ENSG00000123453|HPRD:06831|Vega:OTTHUMG00000020879	sarcosine dehydrogenase	hsa00260(Glycine, serine and threonine metabolism)//	GO:0005739(mitochondrion)//GO:0005759(mitochondrial matrix)	GO:0008480(sarcosine dehydrogenase activity)//GO:0050660(flavin adenine dinucleotide binding)//GO:0016491(oxidoreductase activity)//GO:0005542(folic acid binding)	GO:0055114(oxidation-reduction process)//GO:0035999(tetrahydrofolate interconversion)//GO:0008150(biological_process)
ENSG00000124374	0.469557	-1.09063	1.32648e-08	5.92468e-07	down	85	75	94	161	191	169	0.734878	0.68537	0.843587	1.48355	1.78395	1.49996	4.70849	4.4148	5.49827	9.67123	11.5134	9.97609	PAIP2B	protein_coding	400961	-	MIM:611018|HGNC:HGNC:29200|Ensembl:ENSG00000124374|Vega:OTTHUMG00000153284	poly(A) binding protein interacting protein 2B		GO:0005737(cytoplasm)	GO:0005515(protein binding)//GO:0000900(translation repressor activity, nucleic acid binding)	GO:0045947(negative regulation of translational initiation)
ENSG00000124507	0.349241	-1.5177	0.00695899	0.0241397	down	4	4	3	6	8	17	0.0451723	0.0477464	0.0351674	0.0722175	0.0976013	0.197087	0.221576	0.235456	0.175477	0.360419	0.482238	1.00351	PACSIN1	protein_coding	29993	SDPI	MIM:606512|HGNC:HGNC:8570|Ensembl:ENSG00000124507|HPRD:05936|Vega:OTTHUMG00000014547	protein kinase C and casein kinase substrate in neurons 1		GO:0043679(axon terminus)//GO:0005768(endosome)//GO:0005886(plasma membrane)//GO:0043209(myelin sheath)//GO:0030659(cytoplasmic vesicle membrane)//GO:0048471(perinuclear region of cytoplasm)//GO:0005829(cytosol)//GO:0045202(synapse)//GO:0030137(COPI-coated vesicle)//GO:0030054(cell junction)//GO:0032587(ruffle membrane)//GO:0005737(cytoplasm)	GO:0005543(phospholipid binding)//GO:0005515(protein binding)//GO:0008092(cytoskeletal protein binding)	GO:0090002(establishment of protein localization to plasma membrane)//GO:0030100(regulation of endocytosis)//GO:0007015(actin filament organization)//GO:1900006(positive regulation of dendrite development)//GO:0048666(neuron development)//GO:0048488(synaptic vesicle endocytosis)//GO:0072657(protein localization to membrane)//GO:0048812(neuron projection morphogenesis)//GO:0097320(membrane tubulat…
ENSG00000124575	0.128266	-2.96278	0.0226562	0.0637942	down	1	0	0	1	4	5	0.0815103	0	0	0.0868743	0.352229	0.418388	0.055394	0	0	0.0600698	0.241119	0.29515	HIST1H1D	protein_coding	3007	H1.3|H1D|H1F3|H1s-2	MIM:142210|HGNC:HGNC:4717|Ensembl:ENSG00000124575|HPRD:06764|Vega:OTTHUMG00000014432	histone cluster 1, H1d		GO:0000786(nucleosome)//GO:0005719(nuclear euchromatin)//GO:0000790(nuclear chromatin)	GO:0044822(poly(A) RNA binding)//GO:0031490(chromatin DNA binding)	GO:0016584(nucleosome positioning)//GO:0006334(nucleosome assembly)//GO:0000122(negative regulation of transcription from RNA polymerase II promoter)
ENSG00000124602	0.477269	-1.06712	0.00110112	0.00526997	down	16	10	11	22	29	24	0.276969	0.182969	0.197656	0.405893	0.542327	0.4265	0.886303	0.58864	0.643414	1.32153	1.74811	1.41672	UNC5CL	protein_coding	222643	MUXA|ZUD	HGNC:HGNC:21203|Ensembl:ENSG00000124602|HPRD:09844	unc-5 family C-terminal like		GO:0016020(membrane)//GO:0016021(integral component of membrane)//GO:0005737(cytoplasm)	GO:0008233(peptidase activity)	GO:0006508(proteolysis)//GO:0046330(positive regulation of JNK cascade)//GO:0043123(positive regulation of I-kappaB kinase/NF-kappaB signaling)//GO:0007165(signal transduction)
ENSG00000124678	0.0684482	-3.86884	0.023057	0.0647759	down	0	0	0	1	3	1	0	0	0	0.017501	0.0532179	0.016857	0	0	0	0.0600698	0.180839	0.0590301	TCP11	protein_coding	6954	D6S230E|FPPR	MIM:186982|HGNC:HGNC:11658|Ensembl:ENSG00000124678|HPRD:01749|Vega:OTTHUMG00000014560	t-complex 11, testis-specific		GO:0016021(integral component of membrane)		GO:0007275(multicellular organism development)//GO:0007283(spermatogenesis)//GO:0030154(cell differentiation)
ENSG00000125384	0.243482	-2.03811	0.0124232	0.0388627	down	1	1	1	1	5	7	0.0219514	0.0232023	0.022786	0.023396	0.118573	0.157746	0.055394	0.058864	0.0584922	0.0600698	0.301399	0.413211	PTGER2	protein_coding	5732	EP2	MIM:176804|HGNC:HGNC:9594|Ensembl:ENSG00000125384|HPRD:08905|Vega:OTTHUMG00000140300	prostaglandin E receptor 2	hsa04024(cAMP signaling pathway)//hsa04080(Neuroactive ligand-receptor interaction)//hsa04750(Inflammatory mediator regulation of TRP channels)//	GO:0016021(integral component of membrane)//GO:0005887(integral component of plasma membrane)//GO:0005886(plasma membrane)	GO:0004957(prostaglandin E receptor activity)	GO:0007189(adenylate cyclase-activating G-protein coupled receptor signaling pathway)//GO:0032570(response to progesterone)//GO:0071380(cellular response to prostaglandin E stimulus)//GO:0042127(regulation of cell proliferation)//GO:0032496(response to lipopolysaccharide)//GO:0007186(G-protein coupled receptor signaling pathway)
ENSG00000125510	0.371196	-1.42975	2.90378e-05	0.000272387	down	9	12	10	26	30	25	0.137665	0.194013	0.158777	0.42387	0.495741	0.392571	0.498546	0.706368	0.584922	1.56181	1.80839	1.47575	OPRL1	protein_coding	4987	KOR-3|NOCIR|NOP|OOR|ORL1	MIM:602548|HGNC:HGNC:8155|Ensembl:ENSG00000125510|HPRD:03971|Vega:OTTHUMG00000033027	opiate receptor-like 1	hsa04080(Neuroactive ligand-receptor interaction)	GO:0016021(integral component of membrane)//GO:0005887(integral component of plasma membrane)//GO:0043005(neuron projection)//GO:0005886(plasma membrane)//GO:0005829(cytosol)//GO:0016023(cytoplasmic, membrane-bounded vesicle)	GO:0005515(protein binding)//GO:0042923(neuropeptide binding)//GO:0004930(G-protein coupled receptor activity)//GO:0001626(nociceptin receptor activity)//GO:0008022(protein C-terminus binding)	GO:0060454(positive regulation of gastric acid secretion)//GO:0042755(eating behavior)//GO:1904059(regulation of locomotor rhythm)//GO:0035810(positive regulation of urine volume)//GO:0007600(sensory perception)//GO:0019233(sensory perception of pain)//GO:0007268(synaptic transmission)//GO:0007204(positive regulation of cytosolic calcium ion concentration)//GO:0007218(neuropeptide signaling pathw…
ENSG00000125531	0.393925	-1.34401	0.0179832	0.0527515	down	1	4	5	6	8	11	0.0149754	0.063315	0.0777239	0.0957654	0.129426	0.16911	0.055394	0.235456	0.292461	0.360419	0.482238	0.649331	FNDC11	protein_coding
ENSG00000125841	0.468792	-1.09298	0.0427199	0.106769	down	2	5	4	7	10	6	0.0370173	0.0978166	0.0768494	0.138087	0.199953	0.114005	0.110788	0.29432	0.233969	0.420488	0.602798	0.354181	NRSN2	protein_coding	80023	C20orf98|dJ1103G7.6	MIM:610666|HGNC:HGNC:16229|Ensembl:ENSG00000125841|HPRD:12791|Vega:OTTHUMG00000031628	neurensin 2		GO:0030133(transport vesicle)//GO:0005886(plasma membrane)//GO:0016021(integral component of membrane)//GO:0043025(neuronal cell body)	GO:0003674(molecular_function)	GO:0008150(biological_process)
ENSG00000126458	0.396671	-1.33398	4.65746e-11	6.72226e-09	down	132	127	99	280	288	301	6.17736	6.28203	4.80917	13.9658	14.5604	14.4608	7.312	7.47573	5.79073	16.8195	17.3606	17.7681	RRAS	protein_coding	6237	-	MIM:165090|HGNC:HGNC:10447|Ensembl:ENSG00000126458|HPRD:01299|Vega:OTTHUMG00000183247	related RAS viral (r-ras) oncogene homolog	hsa04010(MAPK signaling pathway)//hsa04014(Ras signaling pathway)//hsa04015(Rap1 signaling pathway)//hsa04024(cAMP signaling pathway)//	GO:0005622(intracellular)//GO:0005886(plasma membrane)//GO:0070062(extracellular exosome)//GO:0005925(focal adhesion)	GO:0003924(GTPase activity)//GO:0005515(protein binding)//GO:0005525(GTP binding)//GO:0032403(protein complex binding)//GO:0019003(GDP binding)	GO:0002521(leukocyte differentiation)//GO:0007411(axon guidance)//GO:0045766(positive regulation of angiogenesis)//GO:0030336(negative regulation of cell migration)//GO:0007268(synaptic transmission)//GO:0007265(Ras protein signal transduction)//GO:0070372(regulation of ERK1 and ERK2 cascade)//GO:0060325(face morphogenesis)//GO:0051896(regulation of protein kinase B signaling)
ENSG00000126950	0.0841227	-3.57136	0.0349985	0.0909565	down	0	0	0	1	1	2	0	0	0	0.0225042	0.0228106	0.0433523	0	0	0	0.0600698	0.0602798	0.11806	TMEM35A	protein_coding
ENSG00000127328	0.320092	-1.64344	2.14286e-16	3.34029e-13	down	707	721	804	2069	2315	2335	3.04314	3.28024	3.59224	9.49166	10.7648	10.3178	39.1635	42.441	47.0277	124.284	139.548	137.835	RAB3IP	protein_coding	117177	RABIN3|RABIN8	MIM:608686|HGNC:HGNC:16508|Ensembl:ENSG00000127328|HPRD:10565|Vega:OTTHUMG00000169437	RAB3A interacting protein		GO:0030027(lamellipodium)//GO:0005829(cytosol)//GO:0005813(centrosome)//GO:0005634(nucleus)//GO:0036064(ciliary basal body)//GO:0005856(cytoskeleton)	GO:0017112(Rab guanyl-nucleotide exchange factor activity)//GO:0005515(protein binding)	GO:0033365(protein localization to organelle)//GO:0042384(cilium assembly)//GO:0006893(Golgi to plasma membrane transport)//GO:0043547(positive regulation of GTPase activity)//GO:0006996(organelle organization)//GO:0006612(protein targeting to membrane)
ENSG00000127507	0.422543	-1.24283	0.0257611	0.070935	down	4	2	3	5	9	7	0.0251848	0.01331	0.0196068	0.0335527	0.0612173	0.0452453	0.221576	0.117728	0.175477	0.300349	0.542518	0.413211	ADGRE2	protein_coding	30817	CD312|EMR2|VBU	MIM:606100|HGNC:HGNC:3337|Ensembl:ENSG00000127507|HPRD:07308|Vega:OTTHUMG00000183408	adhesion G protein-coupled receptor E2		GO:0016020(membrane)//GO:0016021(integral component of membrane)//GO:0032587(ruffle membrane)//GO:0005886(plasma membrane)//GO:0031256(leading edge membrane)	GO:0035374(chondroitin sulfate binding)//GO:0004930(G-protein coupled receptor activity)//GO:0005509(calcium ion binding)	GO:0071621(granulocyte chemotaxis)//GO:0007155(cell adhesion)//GO:0016477(cell migration)//GO:0006954(inflammatory response)//GO:0007166(cell surface receptor signaling pathway)//GO:0007186(G-protein coupled receptor signaling pathway)
ENSG00000129675	0.468729	-1.09317	0.00176962	0.00777914	down	24	62	51	67	109	106	0.202496	0.552924	0.446665	0.602503	0.993539	0.918139	1.32945	3.64957	2.9831	4.02467	6.5705	6.25719	ARHGEF6	protein_coding	9459	COOL2|Cool-2|MRX46|PIXA|alpha-PIX|alphaPIX	MIM:300267|HGNC:HGNC:685|Ensembl:ENSG00000129675|HPRD:02226|Vega:OTTHUMG00000022518	Rac/Cdc42 guanine nucleotide exchange factor 6	hsa04810(Regulation of actin cytoskeleton)//hsa05212(Pancreatic cancer)	GO:0005622(intracellular)//GO:0030027(lamellipodium)//GO:0005911(cell-cell junction)//GO:0005829(cytosol)	GO:0005089(Rho guanyl-nucleotide exchange factor activity)//GO:0005096(GTPase activator activity)//GO:0005515(protein binding)	GO:0043065(positive regulation of apoptotic process)//GO:0097190(apoptotic signaling pathway)//GO:0007264(small GTPase mediated signal transduction)//GO:0043547(positive regulation of GTPase activity)//GO:0030032(lamellipodium assembly)//GO:0034329(cell junction assembly)//GO:0035023(regulation of Rho protein signal transduction)//GO:0048011(neurotrophin TRK receptor signaling pathway)//GO:000691…
ENSG00000129757	0.124364	-3.00736	0.0173676	0.0513031	down	6	0	0	35	14	0	0.131443	0	0	0.817207	0.331334	0	0.332364	0	0	2.10244	0.843917	0	CDKN1C	protein_coding	1028	BWCR|BWS|KIP2|WBS|p57|p57Kip2	MIM:600856|HGNC:HGNC:1786|Ensembl:ENSG00000129757|HPRD:02913|Vega:OTTHUMG00000010040	cyclin-dependent kinase inhibitor 1C	hsa04110(Cell cycle)	GO:0005634(nucleus)//GO:0005737(cytoplasm)	GO:0005515(protein binding)//GO:0004861(cyclin-dependent protein serine/threonine kinase inhibitor activity)	GO:1904030(negative regulation of cyclin-dependent protein kinase activity)//GO:0042326(negative regulation of phosphorylation)//GO:0000122(negative regulation of transcription from RNA polymerase II promoter)//GO:0001822(kidney development)//GO:0045893(positive regulation of transcription, DNA-templated)//GO:0060669(embryonic placenta morphogenesis)//GO:0007050(cell cycle arrest)//GO:0001501(ske…
ENSG00000130203	0.366774	-1.44704	0.0290907	0.0785629	down	5	1	1	9	4	6	0.123884	0.0261886	0.0257188	0.237665	0.107067	0.152613	0.27697	0.058864	0.0584922	0.540628	0.241119	0.354181	APOE	protein_coding	348	AD2|APO-E|LDLCQ5|LPG	MIM:107741|HGNC:HGNC:613|Ensembl:ENSG00000130203|HPRD:00135|Vega:OTTHUMG00000128901	apolipoprotein E	hsa05010(Alzheimer's disease)	GO:0005886(plasma membrane)//GO:0005634(nucleus)//GO:0005576(extracellular region)//GO:0016020(membrane)//GO:0030425(dendrite)//GO:0005794(Golgi apparatus)//GO:0034363(intermediate-density lipoprotein particle)//GO:0042627(chylomicron)//GO:0034362(low-density lipoprotein particle)//GO:0034361(very-low-density lipoprotein particle)//GO:0070062(extracellular exosome)//GO:0034364(high-density lipopr…	GO:0015485(cholesterol binding)//GO:0050750(low-density lipoprotein particle receptor binding)//GO:0005319(lipid transporter activity)//GO:0042803(protein homodimerization activity)//GO:0060228(phosphatidylcholine-sterol O-acyltransferase activator activity)//GO:0001540(beta-amyloid binding)//GO:0017127(cholesterol transporter activity)//GO:0008201(heparin binding)//GO:0042802(identical protein b…	GO:0032805(positive regulation of low-density lipoprotein particle receptor catabolic process)//GO:0042311(vasodilation)//GO:0010875(positive regulation of cholesterol efflux)//GO:0043407(negative regulation of MAP kinase activity)//GO:0007271(synaptic transmission, cholinergic)//GO:0034380(high-density lipoprotein particle assembly)//GO:1902999(negative regulation of phospholipid efflux)//GO:000…
ENSG00000130751	0.443832	-1.17192	0.0035255	0.0137526	down	9	9	9	24	25	10	0.189223	0.200005	0.196417	0.5378	0.567837	0.215838	0.498546	0.529776	0.52643	1.44167	1.50699	0.590301	NPAS1	protein_coding	4861	MOP5|PASD5|bHLHe11	MIM:603346|HGNC:HGNC:7894|Ensembl:ENSG00000130751|HPRD:09136|Vega:OTTHUMG00000183440	neuronal PAS domain protein 1		GO:0005634(nucleus)	GO:0000981(RNA polymerase II transcription factor activity, sequence-specific DNA binding)//GO:0046983(protein dimerization activity)//GO:0003677(DNA binding)//GO:0003700(transcription factor activity, sequence-specific DNA binding)	GO:0001964(startle response)//GO:0006351(transcription, DNA-templated)//GO:0042711(maternal behavior)//GO:0000122(negative regulation of transcription from RNA polymerase II promoter)//GO:0006357(regulation of transcription from RNA polymerase II promoter)//GO:0007417(central nervous system development)
ENSG00000130830	0.0684504	-3.8688	0.0176487	0.0519168	down	0	0	0	1	1	3	0	0	0	0.0107224	0.0108685	0.0309837	0	0	0	0.0600698	0.0602798	0.17709	MPP1	protein_coding	4354	AAG12|DXS552E|EMP55|MRG1|PEMP	MIM:305360|HGNC:HGNC:7219|Ensembl:ENSG00000130830|HPRD:02370|Vega:OTTHUMG00000024244	membrane protein, palmitoylated 1		GO:0005622(intracellular)//GO:0005887(integral component of plasma membrane)//GO:0032420(stereocilium)//GO:0030863(cortical cytoskeleton)//GO:0016020(membrane)	GO:0005515(protein binding)//GO:0004385(guanylate kinase activity)	GO:0046710(GDP metabolic process)//GO:0046037(GMP metabolic process)//GO:0090022(regulation of neutrophil chemotaxis)//GO:0007165(signal transduction)
ENSG00000131096	0.42254	-1.24284	0.034525	0.0899808	down	4	1	4	10	5	6	0.183864	0.0485853	0.190855	0.489909	0.24829	0.28313	0.221576	0.058864	0.233969	0.600698	0.301399	0.354181	PYY	protein_coding	5697	PYY-I|PYY1	MIM:600781|HGNC:HGNC:9748|Ensembl:ENSG00000131096|HPRD:02869|Vega:OTTHUMG00000181801	peptide YY		GO:0005576(extracellular region)//GO:0005615(extracellular space)	GO:0001664(G-protein coupled receptor binding)//GO:0005515(protein binding)//GO:0005179(hormone activity)//GO:0005184(neuropeptide hormone activity)	GO:0007010(cytoskeleton organization)//GO:0007267(cell-cell signaling)//GO:0007586(digestion)//GO:0032098(regulation of appetite)//GO:0008283(cell proliferation)//GO:0007631(feeding behavior)//GO:0007218(neuropeptide signaling pathway)//GO:0042755(eating behavior)//GO:0006928(movement of cell or subcellular component)//GO:0007186(G-protein coupled receptor signaling pathway)
ENSG00000131459	0.315152	-1.66588	1.17607e-18	4.58316e-15	down	2000	1824	1682	5344	5747	5712	22.7137	21.8953	19.8285	64.6851	70.5104	66.5954	110.788	107.368	98.3839	321.013	346.428	337.18	GFPT2	protein_coding	9945	GFAT|GFAT 2|GFAT2	MIM:603865|HGNC:HGNC:4242|Ensembl:ENSG00000131459|HPRD:04842|Vega:OTTHUMG00000163442	glutamine-fructose-6-phosphate transaminase 2	hsa00250(Alanine, aspartate and glutamate metabolism)//hsa00520(Amino sugar and nucleotide sugar metabolism)//	GO:0005829(cytosol)	GO:0005515(protein binding)//GO:0030246(carbohydrate binding)//GO:0004360(glutamine-fructose-6-phosphate transaminase (isomerizing) activity)	GO:0044267(cellular protein metabolic process)//GO:0006541(glutamine metabolic process)//GO:0006488(dolichol-linked oligosaccharide biosynthetic process)//GO:0006002(fructose 6-phosphate metabolic process)//GO:0006112(energy reserve metabolic process)//GO:0043687(post-translational protein modification)//GO:0006048(UDP-N-acetylglucosamine biosynthetic process)//GO:0006487(protein N-linked glycosy…
ENSG00000131831	0.0439066	-4.50942	0.00678782	0.0236479	down	0	0	0	3	4	1	0	0	0	0.0661994	0.0894678	0.0212545	0	0	0	0.180209	0.241119	0.0590301	RAI2	protein_coding	10742	-	MIM:300217|HGNC:HGNC:9835|Ensembl:ENSG00000131831|HPRD:02199|Vega:OTTHUMG00000021209	retinoic acid induced 2		GO:0005575(cellular_component)	GO:0003674(molecular_function)//GO:0005515(protein binding)	GO:0009790(embryo development)
ENSG00000132563	0.479497	-1.06041	4.04278e-12	8.75262e-10	down	726	606	560	1326	1278	1188	12.0011	10.5882	9.60899	23.3618	22.8227	20.1603	40.216	35.6716	32.7556	79.6525	77.0376	70.1278	REEP2	protein_coding	51308	C5orf19|SGC32445|SPG72|Yip2d	MIM:609347|HGNC:HGNC:17975|Ensembl:ENSG00000132563|HPRD:16655|Vega:OTTHUMG00000129205	receptor accessory protein 2		GO:0016021(integral component of membrane)//GO:0005887(integral component of plasma membrane)//GO:0005881(cytoplasmic microtubule)//GO:0016020(membrane)//GO:0005789(endoplasmic reticulum membrane)//GO:0070062(extracellular exosome)//GO:0005783(endoplasmic reticulum)	GO:0031883(taste receptor binding)	GO:0098792(xenophagy)//GO:0032596(protein transport into membrane raft)//GO:0050916(sensory perception of sweet taste)//GO:0050913(sensory perception of bitter taste)//GO:0002230(positive regulation of defense response to virus by host)//GO:0032386(regulation of intracellular transport)//GO:0071786(endoplasmic reticulum tubular network organization)
ENSG00000132744	0.36815	-1.44164	0.00774508	0.0263891	down	3	3	6	9	16	7	0.125275	0.132414	0.260076	0.400557	0.721799	0.300081	0.166182	0.176592	0.350953	0.540628	0.964477	0.413211	ACY3	protein_coding	91703	ACY-3|HCBP1	MIM:614413|HGNC:HGNC:24104|Ensembl:ENSG00000132744|HPRD:12422|Vega:OTTHUMG00000167283	aminoacylase 3		GO:0070062(extracellular exosome)//GO:0016324(apical plasma membrane)//GO:0005829(cytosol)	GO:0003674(molecular_function)//GO:0042802(identical protein binding)//GO:0016788(hydrolase activity, acting on ester bonds)//GO:0004046(aminoacylase activity)//GO:0046872(metal ion binding)//GO:0005515(protein binding)	GO:0044281(small molecule metabolic process)//GO:0008152(metabolic process)//GO:0006805(xenobiotic metabolic process)//GO:0016032(viral process)//GO:0008150(biological_process)
ENSG00000133466	0.447533	-1.15993	0.00111053	0.00530683	down	12	15	23	23	46	39	0.0911984	0.120494	0.181443	0.1863	0.377674	0.304276	0.664727	0.88296	1.34532	1.3816	2.77287	2.30217	C1QTNF6	protein_coding	114904	CTFP6|CTRP6|ZACRP6	MIM:614910|HGNC:HGNC:14343|Ensembl:ENSG00000133466|HPRD:12718|Vega:OTTHUMG00000150538	C1q and tumor necrosis factor related protein 6		GO:0016021(integral component of membrane)//GO:0005581(collagen trimer)//GO:0005615(extracellular space)	GO:0005515(protein binding)//GO:0042802(identical protein binding)	GO:0070208(protein heterotrimerization)
ENSG00000133636	0.204198	-2.29196	0.00175422	0.0077331	down	1	1	3	4	7	14	0.0349105	0.0368998	0.108714	0.148832	0.264002	0.501743	0.055394	0.058864	0.175477	0.240279	0.421958	0.826421	NTS	protein_coding	4922	NMN-125|NN|NT|NT/N|NTS1	MIM:162650|HGNC:HGNC:8038|Ensembl:ENSG00000133636|HPRD:08878|Vega:OTTHUMG00000169832	neurotensin		GO:0030133(transport vesicle)//GO:0043679(axon terminus)//GO:0005576(extracellular region)//GO:0043025(neuronal cell body)	GO:0005515(protein binding)//GO:0005184(neuropeptide hormone activity)	GO:0042220(response to cocaine)//GO:1990090(cellular response to nerve growth factor stimulus)//GO:0051412(response to corticosterone)//GO:0097332(response to antipsychotic drug)//GO:0032355(response to estradiol)//GO:0001889(liver development)//GO:0008542(visual learning)//GO:0071285(cellular response to lithium ion)//GO:0048565(digestive tract development)//GO:0006972(hyperosmotic response)//GO…
ENSG00000133863	0.0684493	-3.86882	0.02155	0.0613031	down	0	0	0	1	2	2	0	0	0	0.00487679	0.00988641	0.0093947	0	0	0	0.0600698	0.12056	0.11806	TEX15	protein_coding	56154	CT42	MIM:605795|HGNC:HGNC:11738|Ensembl:ENSG00000133863|HPRD:09313|Vega:OTTHUMG00000163881	testis expressed 15		GO:0005634(nucleus)//GO:0005737(cytoplasm)		GO:0007140(male meiosis)//GO:0009566(fertilization)//GO:0032880(regulation of protein localization)//GO:0034502(protein localization to chromosome)//GO:0030539(male genitalia development)//GO:0007283(spermatogenesis)//GO:0030154(cell differentiation)//GO:0007130(synaptonemal complex assembly)//GO:0048873(homeostasis of number of cells within a tissue)//GO:0010569(regulation of double-strand break…
ENSG00000134324	0.422937	-1.24149	8.74566e-15	6.28822e-12	down	1366	1546	1360	3131	3296	3307	6.25196	7.47899	6.46116	15.2731	16.2969	15.5381	75.6681	91.0038	79.5494	188.078	198.682	195.213	LPIN1	protein_coding	23175	PAP1	MIM:605518|HGNC:HGNC:13345|Ensembl:ENSG00000134324|HPRD:09271|Vega:OTTHUMG00000119082	lipin 1	hsa00561(Glycerolipid metabolism)//hsa00564(Glycerophospholipid metabolism)//	GO:0005635(nuclear envelope)//GO:0031965(nuclear membrane)//GO:0005789(endoplasmic reticulum membrane)//GO:0005829(cytosol)//GO:0005741(mitochondrial outer membrane)//GO:0005654(nucleoplasm)//GO:0005634(nucleus)//GO:0005737(cytoplasm)	GO:0008195(phosphatidate phosphatase activity)//GO:0003674(molecular_function)//GO:0003713(transcription coactivator activity)	GO:0044255(cellular lipid metabolic process)//GO:0006644(phospholipid metabolic process)//GO:0007077(mitotic nuclear envelope disassembly)//GO:0044281(small molecule metabolic process)//GO:0031100(organ regeneration)//GO:0006642(triglyceride mobilization)//GO:0016311(dephosphorylation)//GO:0006351(transcription, DNA-templated)//GO:0000278(mitotic cell cycle)//GO:0019432(triglyceride biosynthetic …
ENSG00000135114	0.479148	-1.06146	0.000150342	0.00102204	down	32	19	24	40	60	51	0.493929	0.309981	0.384531	0.658041	1.0005	0.808131	1.77261	1.11842	1.40381	2.40279	3.61679	3.01053	OASL	protein_coding	8638	OASLd|TRIP-14|TRIP14|p59 OASL|p59-OASL|p59OASL	MIM:603281|HGNC:HGNC:8090|Ensembl:ENSG00000135114|HPRD:04473|Vega:OTTHUMG00000154981	2'-5'-oligoadenylate synthetase-like		GO:0005730(nucleolus)//GO:0016020(membrane)//GO:0005737(cytoplasm)//GO:0005829(cytosol)	GO:0046966(thyroid hormone receptor binding)//GO:0001730(2'-5'-oligoadenylate synthetase activity)//GO:0005524(ATP binding)//GO:0003725(double-stranded RNA binding)//GO:0044822(poly(A) RNA binding)//GO:0003677(DNA binding)	GO:0045071(negative regulation of viral genome replication)//GO:0008152(metabolic process)//GO:0060337(type I interferon signaling pathway)//GO:0060333(interferon-gamma-mediated signaling pathway)//GO:0019221(cytokine-mediated signaling pathway)//GO:0051607(defense response to virus)//GO:0009615(response to virus)
ENSG00000135424	0.474294	-1.07615	1.97932e-10	2.21969e-08	down	284	265	221	473	572	517	2.41914	2.38592	1.95407	4.2942	5.26371	4.52096	15.7319	15.599	12.9268	28.413	34.48	30.5186	ITGA7	protein_coding	3679	-	MIM:600536|HGNC:HGNC:6143|Ensembl:ENSG00000135424|HPRD:02761|Vega:OTTHUMG00000170699	integrin subunit alpha 7	hsa04151(PI3K-Akt signaling pathway)//hsa04510(Focal adhesion)//hsa04512(ECM-receptor interaction)//hsa04810(Regulation of actin cytoskeleton)//hsa05410(Hypertrophic cardiomyopathy (HCM))//hsa05412(Arrhythmogenic right ventricular cardiomyopathy (ARVC))//hsa05414(Dilated cardiomyopathy)	GO:0005886(plasma membrane)//GO:0009986(cell surface)//GO:0034677(integrin alpha7-beta1 complex)//GO:0008305(integrin complex)//GO:0031594(neuromuscular junction)//GO:0005927(muscle tendon junction)//GO:0005737(cytoplasm)//GO:0042383(sarcolemma)	GO:0043236(laminin binding)//GO:0046872(metal ion binding)//GO:0005515(protein binding)	GO:0007517(muscle organ development)//GO:0035987(endodermal cell differentiation)//GO:0030198(extracellular matrix organization)//GO:0008360(regulation of cell shape)//GO:0016477(cell migration)//GO:0007155(cell adhesion)//GO:0034113(heterotypic cell-cell adhesion)//GO:0007229(integrin-mediated signaling pathway)//GO:0048514(blood vessel morphogenesis)//GO:0007160(cell-matrix adhesion)
ENSG00000136059	0.487051	-1.03786	0.0394477	0.100018	down	8	2	6	15	5	12	0.067061	0.0177206	0.052208	0.134014	0.0452796	0.103266	0.443152	0.117728	0.350953	0.901046	0.301399	0.708361	VILL	protein_coding	50853	-	HGNC:HGNC:30906|Ensembl:ENSG00000136059|HPRD:18283|Vega:OTTHUMG00000130814	villin-like		GO:0015629(actin cytoskeleton)	GO:0003779(actin binding)//GO:0005200(structural constituent of cytoskeleton)	GO:0007010(cytoskeleton organization)//GO:0051693(actin filament capping)
ENSG00000136999	0.423236	-1.24047	3.38539e-11	5.27714e-09	down	161	162	135	331	349	362	3.26974	3.47753	2.84595	7.16464	7.65713	7.54733	8.91843	9.53597	7.89645	19.8831	21.0376	21.3689	NOV	protein_coding	4856	CCN3|IBP-9|IGFBP-9|IGFBP9|NOVh	MIM:164958|HGNC:HGNC:7885|Ensembl:ENSG00000136999|HPRD:01291|Vega:OTTHUMG00000164984	nephroblastoma overexpressed		GO:0005921(gap junction)//GO:0030425(dendrite)//GO:0030424(axon)//GO:0043231(intracellular membrane-bounded organelle)//GO:0005578(proteinaceous extracellular matrix)//GO:0005576(extracellular region)//GO:0005737(cytoplasm)//GO:0043025(neuronal cell body)	GO:0008083(growth factor activity)//GO:0005112(Notch binding)//GO:0008201(heparin binding)//GO:0005178(integrin binding)//GO:0005520(insulin-like growth factor binding)//GO:0005515(protein binding)	GO:1990523(bone regeneration)//GO:1904057(negative regulation of sensory perception of pain)//GO:0060548(negative regulation of cell death)//GO:0090027(negative regulation of monocyte chemotaxis)//GO:0061484(hematopoietic stem cell homeostasis)//GO:0014909(smooth muscle cell migration)//GO:0060392(negative regulation of SMAD protein import into nucleus)//GO:0033627(cell adhesion mediated by integ…
ENSG00000137101	0.476722	-1.06878	0.00849469	0.0285193	down	16	5	12	23	31	13	0.256519	0.0847301	0.199704	0.393012	0.536926	0.213964	0.886303	0.29432	0.701907	1.3816	1.86867	0.767391	CD72	protein_coding	971	CD72b|LYB2	MIM:107272|HGNC:HGNC:1696|Ensembl:ENSG00000137101|HPRD:00118	CD72 molecule	hsa04662(B cell receptor signaling pathway)	GO:0016021(integral component of membrane)//GO:0005887(integral component of plasma membrane)//GO:0005886(plasma membrane)	GO:0005102(receptor binding)//GO:0030246(carbohydrate binding)//GO:0005515(protein binding)//GO:0004888(transmembrane signaling receptor activity)	GO:0007411(axon guidance)//GO:0007155(cell adhesion)//GO:0007165(signal transduction)
ENSG00000137261	0.447418	-1.1603	4.19464e-05	0.000366925	down	19	15	16	32	37	39	0.143814	0.120007	0.125711	0.258152	0.302553	0.303046	1.05249	0.88296	0.935875	1.92223	2.23035	2.30217	KIAA0319	protein_coding	9856	DYLX2|DYX2|NMIG	MIM:609269|HGNC:HGNC:21580|Ensembl:ENSG00000137261|HPRD:18713|Vega:OTTHUMG00000014358	KIAA0319		GO:0031901(early endosome membrane)//GO:0016021(integral component of membrane)//GO:0005769(early endosome)//GO:0005886(plasma membrane)	GO:0005515(protein binding)	GO:0001764(neuron migration)//GO:2000171(negative regulation of dendrite development)
ENSG00000137561	0.452131	-1.14519	1.0652e-06	1.94259e-05	down	47	39	43	96	89	90	1.06799	0.936705	1.01425	2.32499	2.18481	2.09947	2.60352	2.2957	2.51516	5.7667	5.3649	5.31271	TTPA	protein_coding	7274	ATTP|AVED|TTP1|alphaTTP	MIM:600415|HGNC:HGNC:12404|Ensembl:ENSG00000137561|HPRD:02685|Vega:OTTHUMG00000164367	tocopherol (alpha) transfer protein		GO:0005770(late endosome)//GO:0005829(cytosol)	GO:0005546(phosphatidylinositol-4,5-bisphosphate binding)//GO:0008431(vitamin E binding)//GO:0005515(protein binding)//GO:0005215(transporter activity)//GO:0043325(phosphatidylinositol-3,4-bisphosphate binding)	GO:0042360(vitamin E metabolic process)//GO:0009268(response to pH)//GO:0051180(vitamin transport)//GO:0009636(response to toxic substance)//GO:0060548(negative regulation of cell death)//GO:0006629(lipid metabolic process)//GO:0051452(intracellular pH reduction)//GO:0007584(response to nutrient)//GO:0001892(embryonic placenta development)//GO:0006810(transport)//GO:0090212(negative regulation of…
ENSG00000138378	0.496328	-1.01064	0.00228169	0.00958938	down	12	12	15	21	29	26	0.13614	0.143898	0.176645	0.253923	0.355431	0.302814	0.664727	0.706368	0.877383	1.26146	1.74811	1.53478	STAT4	protein_coding	6775	SLEB11	MIM:600558|HGNC:HGNC:11365|Ensembl:ENSG00000138378|HPRD:02779|Vega:OTTHUMG00000132700	signal transducer and activator of transcription 4	hsa04630(Jak-STAT signaling pathway)//hsa05161(Hepatitis B)//hsa05321(Inflammatory bowel disease (IBD))	GO:0005654(nucleoplasm)//GO:0005634(nucleus)//GO:0005737(cytoplasm)	GO:0004871(signal transducer activity)//GO:0005515(protein binding)//GO:0000977(RNA polymerase II regulatory region sequence-specific DNA binding)//GO:0003700(transcription factor activity, sequence-specific DNA binding)	GO:0006351(transcription, DNA-templated)//GO:0006468(protein phosphorylation)//GO:0008283(cell proliferation)//GO:0007259(JAK-STAT cascade)//GO:0019221(cytokine-mediated signaling pathway)//GO:0045944(positive regulation of transcription from RNA polymerase II promoter)
ENSG00000138675	0.375274	-1.41398	0.0460144	0.113313	down	1	3	2	3	6	7	0.00905066	0.0286992	0.0187895	0.0289388	0.0586657	0.0650392	0.055394	0.176592	0.116984	0.180209	0.361679	0.413211	FGF5	protein_coding	2250	HBGF-5|Smag-82|TCMGLY	MIM:165190|HGNC:HGNC:3683|Ensembl:ENSG00000138675|HPRD:01307|Vega:OTTHUMG00000130288	fibroblast growth factor 5	hsa04010(MAPK signaling pathway)//hsa04014(Ras signaling pathway)//hsa04015(Rap1 signaling pathway)//hsa04151(PI3K-Akt signaling pathway)//hsa04810(Regulation of actin cytoskeleton)//hsa05200(Pathways in cancer)//hsa05218(Melanoma)	GO:0005622(intracellular)//GO:0005576(extracellular region)//GO:0005615(extracellular space)	GO:0008083(growth factor activity)//GO:0005104(fibroblast growth factor receptor binding)	GO:0008284(positive regulation of cell proliferation)//GO:0007411(axon guidance)//GO:0051781(positive regulation of cell division)//GO:0045087(innate immune response)//GO:0007267(cell-cell signaling)//GO:0008283(cell proliferation)//GO:0000165(MAPK cascade)//GO:0008286(insulin receptor signaling pathway)//GO:0007173(epidermal growth factor receptor signaling pathway)//GO:0007264(small GTPase medi…
ENSG00000139178	0.497044	-1.00855	2.98104e-10	3.05713e-08	down	232	256	233	431	504	462	2.51183	2.92961	2.61857	4.97346	5.89503	5.13501	12.8514	15.0692	13.6287	25.8901	30.381	27.2719	C1RL	protein_coding	51279	C1RL1|C1RLP|C1r-LP|CLSPa	MIM:608974|HGNC:HGNC:21265|Ensembl:ENSG00000139178|HPRD:07093|Vega:OTTHUMG00000168144	complement component 1, r subcomponent-like		GO:0070062(extracellular exosome)//GO:0005615(extracellular space)	GO:0004252(serine-type endopeptidase activity)	GO:0006508(proteolysis)//GO:0045087(innate immune response)//GO:0006958(complement activation, classical pathway)
ENSG00000139209	0.340211	-1.5555	0.00738494	0.025384	down	4	5	1	6	14	9	0.0523868	0.069215	0.0135947	0.0837514	0.198081	0.121005	0.221576	0.29432	0.0584922	0.360419	0.843917	0.531271	SLC38A4	protein_coding	55089	ATA3|NAT3|PAAT|SNAT4	MIM:608065|HGNC:HGNC:14679|Ensembl:ENSG00000139209|HPRD:12159|Vega:OTTHUMG00000169518	solute carrier family 38 member 4		GO:0016021(integral component of membrane)//GO:0005887(integral component of plasma membrane)//GO:0005886(plasma membrane)	GO:0015171(amino acid transmembrane transporter activity)//GO:0015293(symporter activity)	GO:0006814(sodium ion transport)//GO:0055085(transmembrane transport)//GO:0003333(amino acid transmembrane transport)//GO:0006865(amino acid transport)//GO:0006811(ion transport)
ENSG00000139508	0.488369	-1.03396	2.20235e-06	3.43647e-05	down	34	39	44	76	80	75	0.488803	0.592635	0.656619	1.16452	1.2425	1.10691	1.88339	2.2957	2.57366	4.5653	4.82238	4.42726	SLC46A3	protein_coding	283537	FKSG16	MIM:616764|HGNC:HGNC:27501|Ensembl:ENSG00000139508|HPRD:14146|Vega:OTTHUMG00000016650	solute carrier family 46 member 3		GO:0016021(integral component of membrane)//GO:0070062(extracellular exosome)	GO:0003674(molecular_function)	GO:0055085(transmembrane transport)//GO:0008150(biological_process)
ENSG00000139899	0.494387	-1.01629	0.001691	0.00750976	down	22	13	9	28	33	25	0.466155	0.291151	0.19795	0.632331	0.755395	0.543807	1.21867	0.765232	0.52643	1.68195	1.98923	1.47575	CBLN3	protein_coding	643866	PRO1486	MIM:612978|HGNC:HGNC:20146|Ensembl:ENSG00000139899|Vega:OTTHUMG00000171315	cerebellin 3 precursor		GO:0005783(endoplasmic reticulum)//GO:0030054(cell junction)//GO:0005794(Golgi apparatus)//GO:0005615(extracellular space)//GO:0045202(synapse)
ENSG00000139946	0.36324	-1.46101	2.32866e-06	3.59043e-05	down	26	32	18	52	85	65	0.224822	0.292471	0.161564	0.479234	0.794031	0.577	1.44024	1.88365	1.05286	3.12363	5.12378	3.83696	PELI2	protein_coding	57161	-	MIM:614798|HGNC:HGNC:8828|Ensembl:ENSG00000139946|HPRD:17835|Vega:OTTHUMG00000152336	pellino E3 ubiquitin protein ligase family member 2		GO:0005829(cytosol)	GO:0016874(ligase activity)//GO:0005515(protein binding)	GO:0034166(toll-like receptor 10 signaling pathway)//GO:0034146(toll-like receptor 5 signaling pathway)//GO:0034162(toll-like receptor 9 signaling pathway)//GO:0045087(innate immune response)//GO:0002755(MyD88-dependent toll-like receptor signaling pathway)//GO:0043123(positive regulation of I-kappaB kinase/NF-kappaB signaling)//GO:0016567(protein ubiquitination)//GO:0034142(toll-like receptor 4 …
ENSG00000139971	0.421623	-1.24598	1.58298e-06	2.6763e-05	down	41	47	41	86	110	99	0.294213	0.356487	0.305399	0.657741	0.852753	0.729307	2.27115	2.76661	2.39818	5.166	6.63078	5.84398	C14orf37	protein_coding	145407	c14_5376	HGNC:HGNC:19846|HPRD:10712	chromosome 14 open reading frame 37		GO:0016021(integral component of membrane)
ENSG00000140057	0.389882	-1.35889	7.87224e-08	2.4156e-06	down	32	34	31	79	90	71	0.34736	0.390101	0.349299	0.913978	1.05542	0.791198	1.77261	2.00138	1.81326	4.74551	5.42518	4.19114	AK7	protein_coding	122481	AK 7	MIM:615364|HGNC:HGNC:20091|Ensembl:ENSG00000140057|HPRD:10640|Vega:OTTHUMG00000171421	adenylate kinase 7	hsa00230(Purine metabolism)//	GO:0005829(cytosol)	GO:0005524(ATP binding)//GO:0004017(adenylate kinase activity)//GO:0004127(cytidylate kinase activity)//GO:0004550(nucleoside diphosphate kinase activity)//GO:0019205(nucleobase-containing compound kinase activity)	GO:0044281(small molecule metabolic process)//GO:0006165(nucleoside diphosphate phosphorylation)//GO:0016310(phosphorylation)//GO:0055086(nucleobase-containing small molecule metabolic process)//GO:0007283(spermatogenesis)//GO:0003351(epithelial cilium movement)//GO:0007420(brain development)//GO:0015949(nucleobase-containing small molecule interconversion)//GO:0002437(inflammatory response to an…
ENSG00000140459	0.282018	-1.82614	1.62322e-05	0.00017016	down	10	5	7	33	22	21	0.155502	0.0821816	0.11299	0.546927	0.369583	0.335238	0.55394	0.29432	0.409445	1.9823	1.32616	1.23963	CYP11A1	protein_coding	1583	CYP11A|CYPXIA1|P450SCC	MIM:118485|HGNC:HGNC:2590|Ensembl:ENSG00000140459|HPRD:00326|Vega:OTTHUMG00000150716	cytochrome P450 family 11 subfamily A member 1	hsa00140(Steroid hormone biosynthesis)//	GO:0005743(mitochondrial inner membrane)//GO:0005739(mitochondrion)//GO:0005759(mitochondrial matrix)	GO:0004497(monooxygenase activity)//GO:0016709(oxidoreductase activity, acting on paired donors, with incorporation or reduction of molecular oxygen, NAD(P)H as one donor, and incorporation of one atom of oxygen)//GO:0016705(oxidoreductase activity, acting on paired donors, with incorporation or reduction of molecular oxygen)//GO:0020037(heme binding)//GO:0005506(iron ion binding)//GO:0008386(cho…	GO:0055114(oxidation-reduction process)//GO:0016125(sterol metabolic process)//GO:0044281(small molecule metabolic process)//GO:0044550(secondary metabolite biosynthetic process)//GO:0034650(cortisol metabolic process)//GO:0008203(cholesterol metabolic process)//GO:0006704(glucocorticoid biosynthetic process)//GO:0042359(vitamin D metabolic process)//GO:0006805(xenobiotic metabolic process)//GO:0…
ENSG00000140678	0.298111	-1.74608	1.03908e-09	8.43606e-08	down	202	170	170	544	681	524	1.55015	1.37892	1.35418	4.44938	5.64575	4.1281	11.1896	10.0069	9.94368	32.6779	41.0505	30.9318	ITGAX	protein_coding	3687	CD11C|SLEB6	MIM:151510|HGNC:HGNC:6152|Ensembl:ENSG00000140678|HPRD:01051|Vega:OTTHUMG00000132465	integrin subunit alpha X	hsa04610(Complement and coagulation cascades)//hsa04810(Regulation of actin cytoskeleton)//hsa05152(Tuberculosis)	GO:0005886(plasma membrane)//GO:0016020(membrane)//GO:0009897(external side of plasma membrane)//GO:0008305(integrin complex)//GO:0009986(cell surface)	GO:0004872(receptor activity)//GO:0046872(metal ion binding)//GO:0005515(protein binding)	GO:1903955(positive regulation of protein targeting to mitochondrion)//GO:0030198(extracellular matrix organization)//GO:0009887(organ morphogenesis)//GO:0007596(blood coagulation)//GO:0007155(cell adhesion)//GO:0034113(heterotypic cell-cell adhesion)//GO:0051607(defense response to virus)//GO:0007229(integrin-mediated signaling pathway)//GO:0050900(leukocyte migration)
ENSG00000141574	0.367362	-1.44472	2.45457e-08	9.58944e-07	down	60	50	57	182	132	124	1.10002	0.968916	1.08475	3.5563	2.61442	2.33382	3.32364	2.9432	3.33406	10.9327	7.95693	7.31973	SECTM1	protein_coding	6398	K12	MIM:602602|HGNC:HGNC:10707|Ensembl:ENSG00000141574|HPRD:04004|Vega:OTTHUMG00000178668	secreted and transmembrane 1		GO:0005886(plasma membrane)//GO:0016021(integral component of membrane)//GO:0070062(extracellular exosome)//GO:0005794(Golgi apparatus)//GO:0005615(extracellular space)	GO:0004871(signal transducer activity)//GO:0005125(cytokine activity)	GO:0007498(mesoderm development)//GO:0006955(immune response)//GO:0043123(positive regulation of I-kappaB kinase/NF-kappaB signaling)//GO:0007165(signal transduction)
ENSG00000141905	0.473026	-1.08001	7.52999e-14	3.78637e-11	down	924	868	811	1818	1754	1722	5.11786	5.08164	4.66276	10.7322	10.4954	9.79144	51.184	51.094	47.4372	109.207	105.731	101.65	NFIC	protein_coding	4782	CTF|CTF5|NF-I|NFI	MIM:600729|HGNC:HGNC:7786|Ensembl:ENSG00000141905|Vega:OTTHUMG00000180731	nuclear factor I/C (CCAAT-binding transcription factor)		GO:0005730(nucleolus)//GO:0005634(nucleus)	GO:0001077(transcriptional activator activity, RNA polymerase II core promoter proximal region sequence-specific binding)//GO:0000978(RNA polymerase II core promoter proximal region sequence-specific DNA binding)//GO:0003700(transcription factor activity, sequence-specific DNA binding)	GO:0042475(odontogenesis of dentin-containing tooth)//GO:0006366(transcription from RNA polymerase II promoter)//GO:0045944(positive regulation of transcription from RNA polymerase II promoter)//GO:0000122(negative regulation of transcription from RNA polymerase II promoter)//GO:0006260(DNA replication)
ENSG00000142233	0.423678	-1.23896	0.000604692	0.00321705	down	12	15	8	27	31	22	0.209127	0.276304	0.144719	0.5015	0.583638	0.393594	0.664727	0.88296	0.467938	1.62188	1.86867	1.29866	NTN5	protein_coding	126147	-	HGNC:HGNC:25208|Ensembl:ENSG00000142233|HPRD:14031|Vega:OTTHUMG00000183321	netrin 5		GO:0005576(extracellular region)
ENSG00000143340	0.057699	-4.11531	0.0133849	0.0413321	down	0	0	0	1	3	2	0	0	0	0.0198894	0.0604807	0.0383151	0	0	0	0.0600698	0.180839	0.11806	FAM163A	protein_coding	148753	C1orf76|NDSP	MIM:611727|HGNC:HGNC:28274|Ensembl:ENSG00000143340|HPRD:14454|Vega:OTTHUMG00000035262	family with sequence similarity 163 member A		GO:0016021(integral component of membrane)
ENSG00000143387	0.371474	-1.42867	0.00199757	0.00856857	down	4	11	11	13	27	28	0.115073	0.334484	0.328483	0.3986	0.839134	0.826932	0.221576	0.647504	0.643414	0.780907	1.62755	1.65284	CTSK	protein_coding	1513	CTS02|CTSO|CTSO1|CTSO2|PKND|PYCD	MIM:601105|HGNC:HGNC:2536|Ensembl:ENSG00000143387|HPRD:03064|Vega:OTTHUMG00000035008	cathepsin K	hsa04142(Lysosome)//hsa04210(Apoptosis)//hsa04380(Osteoclast differentiation)//hsa04620(Toll-like receptor signaling pathway)//hsa05323(Rheumatoid arthritis)	GO:0005764(lysosome)//GO:0036021(endolysosome lumen)//GO:0005576(extracellular region)//GO:0005615(extracellular space)	GO:0004197(cysteine-type endopeptidase activity)//GO:0005518(collagen binding)//GO:0043394(proteoglycan binding)//GO:0001968(fibronectin binding)//GO:0005515(protein binding)//GO:0008234(cysteine-type peptidase activity)	GO:1903955(positive regulation of protein targeting to mitochondrion)//GO:0045087(innate immune response)//GO:0022617(extracellular matrix disassembly)//GO:0030198(extracellular matrix organization)//GO:0051603(proteolysis involved in cellular protein catabolic process)//GO:0030574(collagen catabolic process)//GO:0001957(intramembranous ossification)//GO:0006508(proteolysis)//GO:1903146(regulatio…
ENSG00000143994	0.484267	-1.04613	0.00138874	0.00635575	down	11	9	11	20	19	23	0.128973	0.111536	0.133877	0.249928	0.240665	0.276841	0.609334	0.529776	0.643414	1.2014	1.14532	1.35769	ABHD1	protein_coding	84696	LABH1	MIM:612195|HGNC:HGNC:17553|Ensembl:ENSG00000143994|HPRD:07468|Vega:OTTHUMG00000097072	abhydrolase domain containing 1		GO:0016021(integral component of membrane)	GO:0003674(molecular_function)//GO:0052689(carboxylic ester hydrolase activity)//GO:0005515(protein binding)//GO:0016787(hydrolase activity)	GO:0008152(metabolic process)//GO:0008150(biological_process)
ENSG00000145040	0.165112	-2.59848	0.000225019	0.00142817	down	2	1	2	9	14	8	0.0733097	0.0387436	0.076097	0.351603	0.554386	0.301036	0.110788	0.058864	0.116984	0.540628	0.843917	0.472241	UCN2	protein_coding	90226	SRP|UCN-II|UCNI|UR|URP	MIM:605902|HGNC:HGNC:18414|Ensembl:ENSG00000145040|HPRD:16171|Vega:OTTHUMG00000133533	urocortin 2		GO:0005576(extracellular region)//GO:0005615(extracellular space)	GO:0001664(G-protein coupled receptor binding)//GO:0005102(receptor binding)//GO:0051431(corticotropin-releasing hormone receptor 2 binding)//GO:0042562(hormone binding)//GO:0005179(hormone activity)	GO:0010629(negative regulation of gene expression)//GO:0007189(adenylate cyclase-activating G-protein coupled receptor signaling pathway)//GO:0007586(digestion)//GO:0006171(cAMP biosynthetic process)//GO:0008283(cell proliferation)//GO:0031669(cellular response to nutrient levels)//GO:0033685(negative regulation of luteinizing hormone secretion)//GO:0046882(negative regulation of follicle-stimula…
ENSG00000145198	0.359256	-1.47692	5.47526e-09	3.04123e-07	down	39	40	54	113	131	113	0.369485	0.400553	0.531046	1.14101	1.34078	1.09903	2.16036	2.35456	3.15858	6.78788	7.89665	6.6704	VWA5B2	protein_coding	90113	-	HGNC:HGNC:25144|Ensembl:ENSG00000145198|Vega:OTTHUMG00000156820	von Willebrand factor A domain containing 5B2
ENSG00000145721	0.057699	-4.11531	0.0146032	0.044445	down	0	0	0	1	3	2	0	0	0	0.0140603	0.0427554	0.0270859	0	0	0	0.0600698	0.180839	0.11806	LIX1	protein_coding	167410	C5orf11|Lft	MIM:610466|HGNC:HGNC:18581|Ensembl:ENSG00000145721|HPRD:08069|Vega:OTTHUMG00000128720	limb and CNS expressed 1		GO:0005737(cytoplasm)		GO:0097352(autophagosome maturation)
ENSG00000145777	0.29749	-1.74909	0.000124283	0.000876221	down	8	20	15	33	67	40	0.101422	0.268002	0.197396	0.445895	0.91763	0.520592	0.443152	1.17728	0.877383	1.9823	4.03875	2.3612	TSLP	protein_coding	85480	-	MIM:607003|HGNC:HGNC:30743|Ensembl:ENSG00000145777|HPRD:06108|Vega:OTTHUMG00000128791	thymic stromal lymphopoietin	hsa04060(Cytokine-cytokine receptor interaction)//hsa04630(Jak-STAT signaling pathway)	GO:0005615(extracellular space)	GO:0005125(cytokine activity)
ENSG00000146411	0.276684	-1.85369	6.3913e-07	1.30253e-05	down	21	9	12	41	60	46	0.255148	0.11558	0.151342	0.530929	0.787549	0.573758	1.16327	0.529776	0.701907	2.46286	3.61679	2.71538	SLC2A12	protein_coding	154091	GLUT12|GLUT8	MIM:610372|HGNC:HGNC:18067|HPRD:11572	solute carrier family 2 member 12		GO:0005886(plasma membrane)//GO:0005887(integral component of plasma membrane)//GO:0012505(endomembrane system)//GO:0048471(perinuclear region of cytoplasm)	GO:0005351(sugar:proton symporter activity)//GO:0005355(glucose transmembrane transporter activity)	GO:0055085(transmembrane transport)//GO:0015992(proton transport)//GO:0035428(hexose transmembrane transport)//GO:0046323(glucose import)//GO:1904659(glucose transmembrane transport)
ENSG00000147223	0.0841215	-3.57138	0.0361206	0.0933435	down	0	0	0	2	1	1	0	0	0	0.0972408	0.0492825	0.0468314	0	0	0	0.12014	0.0602798	0.0590301	RIPPLY1	protein_coding	92129	-	MIM:300575|HGNC:HGNC:25117|Ensembl:ENSG00000147223|Vega:OTTHUMG00000022153	ripply transcriptional repressor 1		GO:0005634(nucleus)	GO:0005515(protein binding)	GO:0001757(somite specification)//GO:0009880(embryonic pattern specification)//GO:0060349(bone morphogenesis)//GO:0006351(transcription, DNA-templated)//GO:0007219(Notch signaling pathway)//GO:0045892(negative regulation of transcription, DNA-templated)//GO:0032525(somite rostral/caudal axis specification)//GO:0000122(negative regulation of transcription from RNA polymerase II promoter)
ENSG00000148344	0.180497	-2.46995	0.0427474	0.106803	down	0	0	1	4	2	1	0	0	0.0297204	0.122064	0.061863	0.0293931	0	0	0.0584922	0.240279	0.12056	0.0590301	PTGES	protein_coding	9536	MGST-IV|MGST1-L1|MGST1L1|MPGES|PGES|PIG12|PP102|PP1294|TP53I12|mPGES-1	MIM:605172|HGNC:HGNC:9599|Ensembl:ENSG00000148344|HPRD:05528|Vega:OTTHUMG00000020791	prostaglandin E synthase	hsa00590(Arachidonic acid metabolism)//	GO:0005641(nuclear envelope lumen)//GO:0016020(membrane)//GO:0016021(integral component of membrane)//GO:0048471(perinuclear region of cytoplasm)//GO:0005789(endoplasmic reticulum membrane)	GO:0050220(prostaglandin-E synthase activity)//GO:0043295(glutathione binding)	GO:0032526(response to retinoic acid)//GO:0019371(cyclooxygenase pathway)//GO:0019369(arachidonic acid metabolic process)//GO:0034097(response to cytokine)//GO:0001516(prostaglandin biosynthetic process)//GO:0002544(chronic inflammatory response)//GO:0006693(prostaglandin metabolic process)//GO:0032496(response to lipopolysaccharide)//GO:0008285(negative regulation of cell proliferation)//GO:0002…
ENSG00000150347	0.479152	-1.06144	1.21591e-06	2.15154e-05	down	49	61	62	96	133	117	0.290902	0.382779	0.382075	0.607436	0.853012	0.713072	2.7143	3.59071	3.62652	5.7667	8.01721	6.90652	ARID5B	protein_coding	84159	DESRT|MRF-2|MRF2	MIM:608538|HGNC:HGNC:17362|Ensembl:ENSG00000150347|Vega:OTTHUMG00000018298	AT-rich interaction domain 5B		GO:0005654(nucleoplasm)//GO:0005634(nucleus)	GO:0001227(transcriptional repressor activity, RNA polymerase II transcription regulatory region sequence-specific binding)//GO:0044212(transcription regulatory region DNA binding)//GO:0000977(RNA polymerase II regulatory region sequence-specific DNA binding)//GO:0005515(protein binding)//GO:0003677(DNA binding)//GO:0003713(transcription coactivator activity)	GO:0060021(palate development)//GO:0008584(male gonad development)//GO:0048644(muscle organ morphogenesis)//GO:0000122(negative regulation of transcription from RNA polymerase II promoter)//GO:0001822(kidney development)//GO:0045444(fat cell differentiation)//GO:0060612(adipose tissue development)//GO:0006351(transcription, DNA-templated)//GO:0008585(female gonad development)//GO:0051091(positive…
ENSG00000150672	0.44542	-1.16676	8.70529e-05	0.000656497	down	20	13	14	29	33	40	0.067482	0.0463627	0.0490334	0.104288	0.120289	0.138553	1.10788	0.765232	0.818891	1.74202	1.98923	2.3612	DLG2	protein_coding	1740	PPP1R58|PSD-93|PSD93|chapsyn-110	MIM:603583|HGNC:HGNC:2901|Ensembl:ENSG00000150672|HPRD:04663|HPRD:08220|Vega:OTTHUMG00000134309	discs large homolog 2	hsa04390(Hippo signaling pathway)	GO:0016323(basolateral plasma membrane)//GO:0005886(plasma membrane)//GO:0008076(voltage-gated potassium channel complex)//GO:0016020(membrane)//GO:0008328(ionotropic glutamate receptor complex)//GO:0014069(postsynaptic density)//GO:0097481(neuronal postsynaptic density)//GO:0030054(cell junction)//GO:0044224(juxtaparanode region of axon)//GO:0045211(postsynaptic membrane)	GO:0019900(kinase binding)//GO:0035255(ionotropic glutamate receptor binding)//GO:0005515(protein binding)//GO:0004385(guanylate kinase activity)	GO:0043113(receptor clustering)//GO:0010923(negative regulation of phosphatase activity)//GO:0019233(sensory perception of pain)//GO:0046037(GMP metabolic process)//GO:0007268(synaptic transmission)//GO:0097120(receptor localization to synapse)//GO:0046710(GDP metabolic process)//GO:0007399(nervous system development)//GO:0045197(establishment or maintenance of epithelial cell apical/basal polari…
ENSG00000150977	0.418397	-1.25706	1.63887e-14	1.02187e-11	down	487	442	459	1093	1077	1022	4.30503	4.12988	4.21179	10.2978	10.2853	9.27461	26.9769	26.0179	26.8479	65.6562	64.9213	60.3288	RILPL2	protein_coding	196383	RLP2	MIM:614093|HGNC:HGNC:28787|HPRD:10084	Rab interacting lysosomal protein-like 2		GO:0005813(centrosome)//GO:0070062(extracellular exosome)//GO:0072372(primary cilium)//GO:0005737(cytoplasm)//GO:0005829(cytosol)	GO:0042802(identical protein binding)	GO:0003382(epithelial cell morphogenesis)//GO:1903445(protein transport from ciliary membrane to plasma membrane)
ENSG00000151623	0.497321	-1.00775	0.0280684	0.0762577	down	14	3	4	12	12	17	0.11503	0.0260538	0.0341152	0.105085	0.106516	0.143393	0.775515	0.176592	0.233969	0.720837	0.723357	1.00351	NR3C2	protein_coding	4306	MCR|MLR|MR|NR3C2VIT	MIM:600983|HGNC:HGNC:7979|Ensembl:ENSG00000151623|HPRD:02991|Vega:OTTHUMG00000161455	nuclear receptor subfamily 3 group C member 2	hsa04960(Aldosterone-regulated sodium reabsorption)	GO:0005654(nucleoplasm)//GO:0005634(nucleus)//GO:0005789(endoplasmic reticulum membrane)//GO:0043235(receptor complex)	GO:0008270(zinc ion binding)//GO:0003700(transcription factor activity, sequence-specific DNA binding)//GO:0043565(sequence-specific DNA binding)//GO:0003707(steroid hormone receptor activity)//GO:0005496(steroid binding)//GO:0005515(protein binding)	GO:0006883(cellular sodium ion homeostasis)//GO:0043401(steroid hormone mediated signaling pathway)//GO:0007588(excretion)//GO:0010467(gene expression)//GO:0006351(transcription, DNA-templated)//GO:0006367(transcription initiation from RNA polymerase II promoter)//GO:0006355(regulation of transcription, DNA-templated)//GO:0007165(signal transduction)
ENSG00000153993	0.494043	-1.01729	0.000545297	0.00295655	down	13	16	17	25	31	34	0.0875361	0.113876	0.118823	0.179417	0.225506	0.235028	0.720121	0.941824	0.994368	1.50174	1.86867	2.00702	SEMA3D	protein_coding	223117	Sema-Z2|coll-2	MIM:609907|HGNC:HGNC:10726|Ensembl:ENSG00000153993|HPRD:15321|Vega:OTTHUMG00000154569	semaphorin 3D	hsa04360(Axon guidance)	GO:0016021(integral component of membrane)//GO:0005615(extracellular space)	GO:0038191(neuropilin binding)//GO:0045499(chemorepellent activity)//GO:0030215(semaphorin receptor binding)	GO:0048843(negative regulation of axon extension involved in axon guidance)//GO:0030335(positive regulation of cell migration)//GO:0001755(neural crest cell migration)//GO:0071526(semaphorin-plexin signaling pathway)//GO:0050919(negative chemotaxis)
ENSG00000154065	0.396046	-1.33626	0.0265743	0.072763	down	3	4	1	7	8	5	0.0254823	0.0359125	0.00881706	0.0633716	0.0734109	0.0435999	0.166182	0.235456	0.0584922	0.420488	0.482238	0.29515	ANKRD29	protein_coding	147463	-	HGNC:HGNC:27110|Ensembl:ENSG00000154065|HPRD:12464|Vega:OTTHUMG00000131875	ankyrin repeat domain 29		GO:0016021(integral component of membrane)
ENSG00000154133	0.482145	-1.05246	1.16808e-07	3.34707e-06	down	105	91	77	171	211	163	0.810467	0.74243	0.61694	1.40676	1.75947	1.29161	5.81637	5.35663	4.5039	10.2719	12.719	9.62191	ROBO4	protein_coding	54538	ECSM4|MRB	MIM:607528|HGNC:HGNC:17985|Ensembl:ENSG00000154133|HPRD:09604|Vega:OTTHUMG00000165936	roundabout guidance receptor 4		GO:0009897(external side of plasma membrane)//GO:0070062(extracellular exosome)//GO:0016021(integral component of membrane)	GO:0004872(receptor activity)	GO:0042981(regulation of apoptotic process)//GO:0030334(regulation of cell migration)//GO:0030154(cell differentiation)//GO:0001525(angiogenesis)//GO:0030336(negative regulation of cell migration)
ENSG00000154162	0.0841227	-3.57136	0.0266677	0.073006	down	0	0	0	1	1	2	0	0	0	0.00976017	0.00989308	0.0188021	0	0	0	0.0600698	0.0602798	0.11806	CDH12	protein_coding	1010	CDHB	MIM:600562|HGNC:HGNC:1751|Ensembl:ENSG00000154162|HPRD:11081|Vega:OTTHUMG00000090591	cadherin 12		GO:0005886(plasma membrane)//GO:0016021(integral component of membrane)	GO:0005509(calcium ion binding)	GO:0007156(homophilic cell adhesion via plasma membrane adhesion molecules)//GO:0034329(cell junction assembly)//GO:0045216(cell-cell junction organization)//GO:0034332(adherens junction organization)
ENSG00000154175	0.47503	-1.07391	0.0171907	0.0508768	down	11	6	6	22	7	18	0.0543946	0.0313605	0.0307979	0.115948	0.0373951	0.0913762	0.609334	0.353184	0.350953	1.32153	0.421958	1.06254	ABI3BP	protein_coding	25890	NESHBP|TARSH	MIM:606279|HGNC:HGNC:17265|Ensembl:ENSG00000154175|HPRD:09380|Vega:OTTHUMG00000159094	ABI family member 3 binding protein		GO:0031012(extracellular matrix)//GO:0005615(extracellular space)//GO:0005614(interstitial matrix)	GO:0005518(collagen binding)//GO:0008201(heparin binding)	GO:0010811(positive regulation of cell-substrate adhesion)//GO:0030198(extracellular matrix organization)
ENSG00000155530	0.0439079	-4.50938	0.00586296	0.0209203	down	0	0	0	2	3	3	0	0	0	0.0241126	0.0366615	0.0348381	0	0	0	0.12014	0.180839	0.17709	LRGUK	protein_coding	136332	CFAP246	MIM:616478|HGNC:HGNC:21964|Ensembl:ENSG00000155530|HPRD:08734|Vega:OTTHUMG00000155320	leucine-rich repeats and guanylate kinase domain containing		GO:0005654(nucleoplasm)//GO:0001669(acrosomal vesicle)//GO:0005737(cytoplasm)//GO:0002177(manchette)	GO:0005524(ATP binding)//GO:0016301(kinase activity)	GO:0016310(phosphorylation)//GO:0035082(axoneme assembly)//GO:0007283(spermatogenesis)//GO:0030154(cell differentiation)
ENSG00000156136	0.353235	-1.5013	2.9858e-16	3.87856e-13	down	430	388	401	1094	1122	1105	7.23363	6.89902	7.00226	19.6148	20.3908	19.083	23.8194	22.8392	23.4554	65.7163	67.6339	65.2283	DCK	protein_coding	1633	-	MIM:125450|HGNC:HGNC:2704|Ensembl:ENSG00000156136|HPRD:00507|Vega:OTTHUMG00000129908	deoxycytidine kinase	hsa00230(Purine metabolism)//hsa00240(Pyrimidine metabolism)//	GO:0005634(nucleus)//GO:0005829(cytosol)	GO:0005524(ATP binding)//GO:0004137(deoxycytidine kinase activity)//GO:0008144(drug binding)//GO:0019206(nucleoside kinase activity)//GO:0042803(protein homodimerization activity)	GO:0055086(nucleobase-containing small molecule metabolic process)//GO:0044281(small molecule metabolic process)//GO:0016310(phosphorylation)//GO:0006220(pyrimidine nucleotide metabolic process)//GO:0009157(deoxyribonucleoside monophosphate biosynthetic process)//GO:0043101(purine-containing compound salvage)//GO:0009165(nucleotide biosynthetic process)//GO:0006206(pyrimidine nucleobase metabolic…
ENSG00000156298	0.487059	-1.03783	2.04658e-05	0.000205422	down	29	41	31	63	73	64	0.506203	0.756446	0.561687	1.17205	1.37658	1.14684	1.60642	2.41342	1.81326	3.78439	4.40042	3.77793	TSPAN7	protein_coding	7102	A15|CCG-B7|CD231|DXS1692E|MRX58|MXS1|TALLA-1|TM4SF2|TM4SF2b	MIM:300096|HGNC:HGNC:11854|Ensembl:ENSG00000156298|HPRD:02107|Vega:OTTHUMG00000024090	tetraspanin 7	hsa05202(Transcriptional misregulation in cancer)	GO:0016021(integral component of membrane)//GO:0005887(integral component of plasma membrane)		GO:0007166(cell surface receptor signaling pathway)//GO:0016032(viral process)
ENSG00000157343	0.22652	-2.14229	0.00979709	0.0320635	down	1	1	1	7	5	2	0.0382834	0.0404649	0.039739	0.285619	0.206792	0.0786027	0.055394	0.058864	0.0584922	0.420488	0.301399	0.11806	ARMC12	protein_coding	221481	C6orf81	HGNC:HGNC:21099|Ensembl:ENSG00000157343|HPRD:12901|Vega:OTTHUMG00000014577	armadillo repeat containing 12		GO:0005634(nucleus)
ENSG00000157617	0.342309	-1.54663	2.44596e-19	3.81276e-15	down	4667	4521	4333	12505	12618	12897	29.4527	30.1571	28.3845	84.1104	86.0262	83.5551	258.524	266.124	253.447	751.172	760.61	761.311	C2CD2	protein_coding	25966	C21orf25|C21orf258|TMEM24L	HGNC:HGNC:1266|Ensembl:ENSG00000157617|HPRD:10745|Vega:OTTHUMG00000086779	C2 calcium-dependent domain containing 2		GO:0005634(nucleus)//GO:0005576(extracellular region)//GO:0005829(cytosol)
ENSG00000158486	0.0323196	-4.95145	0.00154254	0.00695349	down	0	0	0	4	4	3	0	0	0	0.0154701	0.0156808	0.0111757	0	0	0	0.240279	0.241119	0.17709	DNAH3	protein_coding	55567	DLP3|DNAHC3B|HEL-36|Hsadhc3|dnahc3-b	MIM:603334|HGNC:HGNC:2949|Ensembl:ENSG00000158486|HPRD:04513|Vega:OTTHUMG00000090677	dynein, axonemal, heavy chain 3	hsa05016(Huntington's disease)	GO:0005874(microtubule)//GO:0005858(axonemal dynein complex)	GO:0005524(ATP binding)//GO:0003777(microtubule motor activity)	GO:0008152(metabolic process)//GO:0001539(cilium or flagellum-dependent cell motility)//GO:0007018(microtubule-based movement)
ENSG00000158683	0.374533	-1.41683	0.000999101	0.00485928	down	8	5	7	14	24	14	0.0455323	0.0300793	0.0413555	0.0849251	0.147568	0.0818002	0.443152	0.29432	0.409445	0.840977	1.44671	0.826421	PKD1L1	protein_coding	168507	PRO19563	MIM:609721|HGNC:HGNC:18053|Ensembl:ENSG00000158683|HPRD:10154|Vega:OTTHUMG00000155649	polycystin 1 like 1, transient receptor potential channel interacting		GO:0016021(integral component of membrane)//GO:0005929(cilium)//GO:0016020(membrane)//GO:0034704(calcium channel complex)//GO:0060170(ciliary membrane)//GO:0031513(nonmotile primary cilium)	GO:0005515(protein binding)//GO:0005262(calcium channel activity)	GO:0003127(detection of nodal flow)//GO:0007507(heart development)//GO:0070986(left/right axis specification)//GO:0050982(detection of mechanical stimulus)//GO:0016337(single organismal cell-cell adhesion)//GO:0070588(calcium ion transmembrane transport)
ENSG00000158874	0.360634	-1.47139	0.0142096	0.0434227	down	4	3	1	7	6	9	0.229781	0.182156	0.0596295	0.42858	0.372357	0.530756	0.221576	0.176592	0.0584922	0.420488	0.361679	0.531271	APOA2	protein_coding	336	Apo-AII|ApoA-II|apoAII	MIM:107670|HGNC:HGNC:601|Ensembl:ENSG00000158874|HPRD:00129|Vega:OTTHUMG00000034346	apolipoprotein A-II	hsa03320(PPAR signaling pathway)	GO:0070062(extracellular exosome)//GO:0005576(extracellular region)//GO:0034361(very-low-density lipoprotein particle)//GO:0005829(cytosol)//GO:0042627(chylomicron)//GO:0005788(endoplasmic reticulum lumen)//GO:0034364(high-density lipoprotein particle)//GO:0034366(spherical high-density lipoprotein particle)//GO:0005769(early endosome)//GO:0072562(blood microparticle)	GO:0055102(lipase inhibitor activity)//GO:0015485(cholesterol binding)//GO:0031210(phosphatidylcholine binding)//GO:0034190(apolipoprotein receptor binding)//GO:0005319(lipid transporter activity)//GO:0042803(protein homodimerization activity)//GO:0060228(phosphatidylcholine-sterol O-acyltransferase activator activity)//GO:0005515(protein binding)//GO:0017127(cholesterol transporter activity)//GO…	GO:0009395(phospholipid catabolic process)//GO:0034374(low-density lipoprotein particle remodeling)//GO:0010903(negative regulation of very-low-density lipoprotein particle remodeling)//GO:0043085(positive regulation of catalytic activity)//GO:0032375(negative regulation of cholesterol transport)//GO:0006457(protein folding)//GO:0034380(high-density lipoprotein particle assembly)//GO:0060621(nega…
ENSG00000159231	0.357948	-1.48218	5.16005e-13	1.78744e-10	down	153	131	145	379	375	400	7.10499	6.43001	6.9895	18.7582	18.8129	19.0691	8.47528	7.71119	8.48137	22.7664	22.6049	23.612	CBR3	protein_coding	874	HEL-S-25|SDR21C2|hCBR3	MIM:603608|HGNC:HGNC:1549|Ensembl:ENSG00000159231|HPRD:07222|Vega:OTTHUMG00000086617	carbonyl reductase 3	hsa00590(Arachidonic acid metabolism)//hsa00980(Metabolism of xenobiotics by cytochrome P450)//	GO:0005654(nucleoplasm)//GO:0005615(extracellular space)//GO:0005737(cytoplasm)//GO:0005829(cytosol)	GO:0004090(carbonyl reductase (NADPH) activity)//GO:0070402(NADPH binding)//GO:0000253(3-keto sterol reductase activity)	GO:0055114(oxidation-reduction process)//GO:0050890(cognition)//GO:0042376(phylloquinone catabolic process)
ENSG00000159403	0.434041	-1.2041	1.63901e-08	6.98055e-07	down	64	53	47	120	126	118	0.612534	0.53616	0.466933	1.22408	1.30279	1.15939	3.54521	3.11979	2.74913	7.20837	7.59525	6.96555	C1R	protein_coding	715	-	MIM:613785|HGNC:HGNC:1246|Ensembl:ENSG00000159403|HPRD:01954|Vega:OTTHUMG00000168149	complement component 1, r subcomponent	hsa04145(Phagosome)//hsa04610(Complement and coagulation cascades)//hsa05133(Pertussis)//hsa05150(Staphylococcus aureus infection)//hsa05322(Systemic lupus erythematosus)	GO:0072562(blood microparticle)//GO:0070062(extracellular exosome)//GO:0005576(extracellular region)	GO:0008236(serine-type peptidase activity)//GO:0005515(protein binding)//GO:0004252(serine-type endopeptidase activity)//GO:0005509(calcium ion binding)	GO:0006508(proteolysis)//GO:0006955(immune response)//GO:0006958(complement activation, classical pathway)//GO:0006956(complement activation)//GO:0045087(innate immune response)
ENSG00000159713	0.0498668	-4.32578	0.0184956	0.0540108	down	0	0	0	5	1	1	0	0	0	0.110501	0.0224011	0.021287	0	0	0	0.300349	0.0602798	0.0590301	TPPP3	protein_coding	51673	CGI-38|TPPP/p20|p20|p25gamma	HGNC:HGNC:24162|Ensembl:ENSG00000159713|HPRD:16710|Vega:OTTHUMG00000137516	tubulin polymerization-promoting protein family member 3		GO:0070062(extracellular exosome)//GO:0005874(microtubule)//GO:0005737(cytoplasm)	GO:0015631(tubulin binding)	GO:0046785(microtubule polymerization)//GO:0001578(microtubule bundle formation)
ENSG00000159784	0.256932	-1.96054	1.09291e-16	1.89293e-13	down	241	196	198	805	784	789	2.03466	1.74904	1.73519	7.24353	7.15064	6.83833	13.3499	11.5373	11.5815	48.3562	47.2594	46.5747	FAM131B	protein_coding	9715	-	HGNC:HGNC:22202|Ensembl:ENSG00000159784|HPRD:13816|Vega:OTTHUMG00000152697	family with sequence similarity 131 member B		GO:0005654(nucleoplasm)//GO:0005737(cytoplasm)	GO:0005515(protein binding)	GO:0002230(positive regulation of defense response to virus by host)//GO:0098779(mitophagy in response to mitochondrial depolarization)//GO:0098792(xenophagy)
ENSG00000160161	0.342429	-1.54612	0.00421883	0.015958	down	3	2	4	9	9	8	0.0373527	0.0263207	0.0516971	0.119432	0.121059	0.102256	0.166182	0.117728	0.233969	0.540628	0.542518	0.472241	CILP2	protein_coding	148113	CLIP-2	MIM:612419|HGNC:HGNC:24213|Ensembl:ENSG00000160161|HPRD:16714|Vega:OTTHUMG00000182148	cartilage intermediate layer protein 2		GO:0005578(proteinaceous extracellular matrix)//GO:0070062(extracellular exosome)	GO:0004035(alkaline phosphatase activity)//GO:0004551(nucleotide diphosphatase activity)
ENSG00000160229	0.431831	-1.21146	0.0238673	0.0667222	down	3	3	5	7	8	10	0.0541235	0.0572076	0.0936355	0.134599	0.155922	0.185209	0.166182	0.176592	0.292461	0.420488	0.482238	0.590301	ZNF66	protein_coding	7617	ZNF66P	HGNC:HGNC:13135|HPRD:15890	zinc finger protein 66		GO:0005622(intracellular)//GO:0016021(integral component of membrane)//GO:0005634(nucleus)	GO:0000978(RNA polymerase II core promoter proximal region sequence-specific DNA binding)//GO:0003676(nucleic acid binding)//GO:0046872(metal ion binding)	GO:0006351(transcription, DNA-templated)//GO:0006355(regulation of transcription, DNA-templated)
ENSG00000160408	0.472166	-1.08263	3.77913e-09	2.26573e-07	down	142	171	141	296	350	280	1.45253	1.84885	1.49714	3.22707	3.86775	2.94031	7.86594	10.0657	8.2474	17.7806	21.0979	16.5284	ST6GALNAC6	protein_coding	30815	SIAT7-F|SIAT7F|ST6GALNACVI	MIM:610135|HGNC:HGNC:23364|Ensembl:ENSG00000160408|HPRD:18111|Vega:OTTHUMG00000020718	ST6 (alpha-N-acetyl-neuraminyl-2,3-beta-galactosyl-1,3)-N-acetylgalactosaminide alpha-2,6-sialyltransferase 6	hsa00604(Glycosphingolipid biosynthesis - ganglio series)//	GO:0005886(plasma membrane)//GO:0005794(Golgi apparatus)//GO:0000139(Golgi membrane)//GO:0005737(cytoplasm)//GO:0016021(integral component of membrane)	GO:0001665(alpha-N-acetylgalactosaminide alpha-2,6-sialyltransferase activity)//GO:0008373(sialyltransferase activity)	GO:0044267(cellular protein metabolic process)//GO:0009312(oligosaccharide biosynthetic process)//GO:0006488(dolichol-linked oligosaccharide biosynthetic process)//GO:0006687(glycosphingolipid metabolic process)//GO:0009311(oligosaccharide metabolic process)//GO:0009100(glycoprotein metabolic process)//GO:0006677(glycosylceramide metabolic process)//GO:0009988(cell-cell recognition)//GO:0001574(g…
ENSG00000160678	0.317144	-1.65679	0.0224008	0.0632349	down	1	1	4	8	3	8	0.0179161	0.018937	0.0743892	0.152761	0.0580655	0.14714	0.055394	0.058864	0.233969	0.480558	0.180839	0.472241	S100A1	protein_coding	6271	S100|S100-alpha|S100A	MIM:176940|HGNC:HGNC:10486|Ensembl:ENSG00000160678|HPRD:01489|Vega:OTTHUMG00000037041	S100 calcium binding protein A1		GO:0030018(Z disc)//GO:0016529(sarcoplasmic reticulum)//GO:0043005(neuron projection)//GO:0043234(protein complex)//GO:0031430(M band)//GO:0005634(nucleus)	GO:0048306(calcium-dependent protein binding)//GO:0042803(protein homodimerization activity)//GO:0042802(identical protein binding)//GO:0005509(calcium ion binding)//GO:0005515(protein binding)//GO:0044548(S100 protein binding)//GO:0051117(ATPase binding)	GO:0008016(regulation of heart contraction)//GO:0021762(substantia nigra development)//GO:0035556(intracellular signal transduction)//GO:1901387(positive regulation of voltage-gated calcium channel activity)//GO:0000122(negative regulation of transcription from RNA polymerase II promoter)
ENSG00000160781	0.452173	-1.14505	5.23285e-06	6.88351e-05	down	27	37	41	63	87	74	0.60095	0.870451	0.94725	1.49449	2.09193	1.69084	1.49564	2.17797	2.39818	3.78439	5.24434	4.36823	PAQR6	protein_coding	79957	PRdelta	MIM:614579|HGNC:HGNC:30132|Ensembl:ENSG00000160781|HPRD:17820|Vega:OTTHUMG00000017490	progestin and adipoQ receptor family member VI		GO:0016021(integral component of membrane)//GO:0005886(plasma membrane)	GO:0003707(steroid hormone receptor activity)//GO:0005496(steroid binding)	GO:0043401(steroid hormone mediated signaling pathway)//GO:0048545(response to steroid hormone)
ENSG00000160862	0.257182	-1.95914	0.00729533	0.025137	down	0	6	2	9	16	6	0	0.127557	0.0417561	0.192932	0.347662	0.123889	0	0.353184	0.116984	0.540628	0.964477	0.354181	AZGP1	protein_coding	563	ZA2G|ZAG	MIM:194460|HGNC:HGNC:910|Ensembl:ENSG00000160862|HPRD:01910|Vega:OTTHUMG00000023066	alpha-2-glycoprotein 1, zinc-binding		GO:0005886(plasma membrane)//GO:0070062(extracellular exosome)//GO:0005576(extracellular region)//GO:0042612(MHC class I protein complex)//GO:0005634(nucleus)//GO:0005615(extracellular space)	GO:0003823(antigen binding)//GO:0004540(ribonuclease activity)//GO:0001948(glycoprotein binding)//GO:0042605(peptide antigen binding)//GO:0005515(protein binding)//GO:0008320(protein transmembrane transporter activity)	GO:0001580(detection of chemical stimulus involved in sensory perception of bitter taste)//GO:0071806(protein transmembrane transport)//GO:0002474(antigen processing and presentation of peptide antigen via MHC class I)//GO:0007155(cell adhesion)//GO:0019882(antigen processing and presentation)//GO:0001895(retina homeostasis)//GO:0090501(RNA phosphodiester bond hydrolysis)//GO:0008285(negative reg…
ENSG00000161328	0.386424	-1.37174	0.0473618	0.115862	down	3	5	1	5	6	12	0.0588146	0.10361	0.0203502	0.104475	0.127077	0.241514	0.166182	0.29432	0.0584922	0.300349	0.361679	0.708361	LRRC56	protein_coding	115399	-	HGNC:HGNC:25430|Ensembl:ENSG00000161328|HPRD:13227|Vega:OTTHUMG00000132003	leucine rich repeat containing 56
ENSG00000161544	0.386778	-1.37042	0.0260209	0.0715117	down	3	3	1	7	5	6	0.0552247	0.0583715	0.0191081	0.137337	0.099434	0.113386	0.166182	0.176592	0.0584922	0.420488	0.301399	0.354181	CYGB	protein_coding	114757	HGB|STAP	MIM:608759|HGNC:HGNC:16505|Ensembl:ENSG00000161544|HPRD:06479|Vega:OTTHUMG00000180289	cytoglobin		GO:0043005(neuron projection)//GO:0043025(neuronal cell body)//GO:0005829(cytosol)	GO:0005344(oxygen transporter activity)//GO:0004601(peroxidase activity)//GO:0020037(heme binding)//GO:0047888(fatty acid peroxidase activity)//GO:0008941(nitric oxide dioxygenase activity)//GO:0005506(iron ion binding)//GO:0019825(oxygen binding)//GO:0005515(protein binding)//GO:0004096(catalase activity)	GO:0015671(oxygen transport)//GO:0006979(response to oxidative stress)//GO:0019395(fatty acid oxidation)//GO:0001666(response to hypoxia)//GO:0044281(small molecule metabolic process)//GO:2000490(negative regulation of hepatic stellate cell activation)//GO:0098869(cellular oxidant detoxification)//GO:0046209(nitric oxide metabolic process)//GO:0010764(negative regulation of fibroblast migration)/…
ENSG00000161681	0.444892	-1.16847	3.06781e-14	1.70789e-11	down	1769	1577	1443	3411	3668	3267	12.6909	11.9581	10.7457	26.0809	28.4279	24.0608	97.9919	92.8286	84.4043	204.898	221.106	192.851	SHANK1	protein_coding	50944	SPANK-1|SSTRIP|synamon	MIM:604999|HGNC:HGNC:15474|Ensembl:ENSG00000161681|HPRD:05413|Vega:OTTHUMG00000137380	SH3 and multiple ankyrin repeat domains 1	hsa04724(Glutamatergic synapse)	GO:0005886(plasma membrane)//GO:0043005(neuron projection)//GO:0016020(membrane)//GO:0030425(dendrite)//GO:0060076(excitatory synapse)//GO:0017146(NMDA selective glutamate receptor complex)//GO:0045211(postsynaptic membrane)//GO:0097481(neuronal postsynaptic density)//GO:0030054(cell junction)//GO:0005622(intracellular)//GO:0008328(ionotropic glutamate receptor complex)//GO:0043197(dendritic spin…	GO:0032403(protein complex binding)//GO:0097110(scaffold protein binding)//GO:0030160(GKAP/Homer scaffold activity)//GO:0042802(identical protein binding)//GO:0017124(SH3 domain binding)//GO:0071532(ankyrin repeat binding)//GO:0031877(somatostatin receptor binding)//GO:0035255(ionotropic glutamate receptor binding)//GO:0005515(protein binding)//GO:0008022(protein C-terminus binding)	GO:0060013(righting reflex)//GO:0007616(long-term memory)//GO:0046959(habituation)//GO:0035418(protein localization to synapse)//GO:0035176(social behavior)//GO:0032232(negative regulation of actin filament bundle assembly)//GO:0071625(vocalization behavior)//GO:0007016(cytoskeletal anchoring at plasma membrane)//GO:0060997(dendritic spine morphogenesis)//GO:0060074(synapse maturation)//GO:005089…
ENSG00000162069	0.293519	-1.76847	0.0445438	0.110319	down	0	2	2	5	7	2	0	0.0244687	0.0240298	0.0616826	0.0875316	0.0237652	0	0.117728	0.116984	0.300349	0.421958	0.11806	BICDL2	protein_coding
ENSG00000162426	0.307463	-1.70152	0.00421372	0.0159503	down	2	2	5	12	8	9	0.0375941	0.0397363	0.0975586	0.240408	0.162455	0.173672	0.110788	0.117728	0.292461	0.720837	0.482238	0.531271	SLC45A1	protein_coding	50651	DNB5	MIM:605763|HGNC:HGNC:17939|Ensembl:ENSG00000162426|Vega:OTTHUMG00000000503	solute carrier family 45 member 1		GO:0016021(integral component of membrane)	GO:0005355(glucose transmembrane transporter activity)//GO:0015293(symporter activity)	GO:0055085(transmembrane transport)//GO:0008643(carbohydrate transport)//GO:1904659(glucose transmembrane transport)
ENSG00000162591	0.476013	-1.07093	0.00482887	0.0177739	down	7	8	12	22	13	20	0.0539851	0.0652129	0.0960645	0.180833	0.108311	0.158344	0.387758	0.470912	0.701907	1.32153	0.783637	1.1806	MEGF6	protein_coding	1953	EGFL3	MIM:604266|HGNC:HGNC:3232|HPRD:11973	multiple EGF like domains 6		GO:0005575(cellular_component)//GO:0005576(extracellular region)	GO:0005515(protein binding)//GO:0005509(calcium ion binding)	GO:0008150(biological_process)
ENSG00000162645	0.318009	-1.65286	0.0056494	0.0202596	down	2	3	3	6	9	10	0.0172995	0.0274279	0.0269359	0.0553138	0.0841006	0.0887975	0.110788	0.176592	0.175477	0.360419	0.542518	0.590301	GBP2	protein_coding	2634	-	MIM:600412|HGNC:HGNC:4183|HPRD:02682	guanylate binding protein 2		GO:0048471(perinuclear region of cytoplasm)//GO:0000139(Golgi membrane)//GO:0005829(cytosol)	GO:0003924(GTPase activity)//GO:0005515(protein binding)//GO:0005525(GTP binding)	GO:0006955(immune response)//GO:0060337(type I interferon signaling pathway)//GO:0008152(metabolic process)//GO:0060333(interferon-gamma-mediated signaling pathway)//GO:0019221(cytokine-mediated signaling pathway)
ENSG00000163412	0.459106	-1.1231	4.95881e-11	6.96377e-09	down	231	249	226	447	528	506	1.16338	1.32549	1.18147	2.39935	2.87273	2.61611	12.796	14.6571	13.2192	26.8512	31.8277	29.8692	EIF4E3	protein_coding	317649	eIF-4E3|eIF4E-3	MIM:609896|HGNC:HGNC:31837|Ensembl:ENSG00000163412|HPRD:10687	eukaryotic translation initiation factor 4E family member 3		GO:0005845(mRNA cap binding complex)//GO:0005737(cytoplasm)//GO:0005829(cytosol)	GO:0003743(translation initiation factor activity)	GO:0006417(regulation of translation)//GO:0019221(cytokine-mediated signaling pathway)//GO:0006413(translational initiation)
ENSG00000163683	0.328498	-1.60604	1.60551e-08	6.85664e-07	down	79	61	50	155	230	172	0.638087	0.520775	0.419207	1.33433	2.00694	1.42619	4.37612	3.59071	2.92461	9.31081	13.8644	10.1532	SMIM14	protein_coding	201895	C4orf34	HGNC:HGNC:27321|HPRD:14129	small integral membrane protein 14		GO:0005783(endoplasmic reticulum)//GO:0016021(integral component of membrane)//GO:0005789(endoplasmic reticulum membrane)
ENSG00000163815	0.158927	-2.65356	0.0371468	0.095426	down	1	0	0	2	1	5	0.0491275	0	0	0.104721	0.0530734	0.252169	0.055394	0	0	0.12014	0.0602798	0.29515	CLEC3B	protein_coding	7123	TN|TNA	MIM:187520|HGNC:HGNC:11891|Ensembl:ENSG00000163815|HPRD:01759|Vega:OTTHUMG00000133087	C-type lectin domain family 3 member B		GO:0070062(extracellular exosome)//GO:0005576(extracellular region)//GO:0001652(granular component)//GO:0031012(extracellular matrix)//GO:0005615(extracellular space)//GO:0005737(cytoplasm)	GO:0030246(carbohydrate binding)//GO:0036143(kringle domain binding)//GO:0008201(heparin binding)//GO:0005509(calcium ion binding)	GO:0071310(cellular response to organic substance)//GO:0001501(skeletal system development)//GO:0010756(positive regulation of plasminogen activation)//GO:0001503(ossification)//GO:0071560(cellular response to transforming growth factor beta stimulus)//GO:0030282(bone mineralization)
ENSG00000164136	0.448588	-1.15654	4.96169e-05	0.000417167	down	30	16	20	55	43	44	0.207198	0.116802	0.143384	0.404861	0.320838	0.311971	1.66182	0.941824	1.16984	3.30384	2.59203	2.59732	IL15	protein_coding	3600	IL-15	MIM:600554|HGNC:HGNC:5977|Ensembl:ENSG00000164136|HPRD:02776|Vega:OTTHUMG00000133418	interleukin 15	hsa04060(Cytokine-cytokine receptor interaction)//hsa04630(Jak-STAT signaling pathway)//hsa04668(TNF signaling pathway)//hsa04672(Intestinal immune network for IgA production)//hsa05166(HTLV-I infection)//hsa05168(Herpes simplex infection)//hsa05323(Rheumatoid arthritis)	GO:0005768(endosome)//GO:0005887(integral component of plasma membrane)//GO:0005576(extracellular region)//GO:0009986(cell surface)//GO:0016020(membrane)//GO:0005794(Golgi apparatus)//GO:0005654(nucleoplasm)//GO:0005615(extracellular space)//GO:0005737(cytoplasm)	GO:0005126(cytokine receptor binding)//GO:0005515(protein binding)//GO:0005125(cytokine activity)	GO:0030212(hyaluronan metabolic process)//GO:1904100(positive regulation of protein O-linked glycosylation)//GO:0001866(NK T cell proliferation)//GO:0045062(extrathymic T cell selection)//GO:0006955(immune response)//GO:0045580(regulation of T cell differentiation)//GO:0042506(tyrosine phosphorylation of Stat5 protein)//GO:0048662(negative regulation of smooth muscle cell proliferation)//GO:00421…
ENSG00000164743	0.116976	-3.09571	0.00747838	0.0256599	down	1	0	0	6	4	1	0.0375681	0	0	0.240242	0.162342	0.038567	0.055394	0	0	0.360419	0.241119	0.0590301	C8orf48	protein_coding	157773	-	HGNC:HGNC:26345|Ensembl:ENSG00000164743|HPRD:16922|Vega:OTTHUMG00000165482	chromosome 8 open reading frame 48			GO:0005515(protein binding)
ENSG00000165171	0.493199	-1.01976	0.000238414	0.00149975	down	29	25	36	46	73	57	1.07167	0.976501	1.38094	1.81176	2.91434	2.1624	1.60642	1.4716	2.10572	2.76321	4.40042	3.36472	METTL27	protein_coding
ENSG00000165181	0.0841215	-3.57138	0.0352289	0.091418	down	0	0	0	2	1	1	0	0	0	0.0184379	0.00934451	0.00887975	0	0	0	0.12014	0.0602798	0.0590301	C9orf84	protein_coding	158401	-	HGNC:HGNC:26535|Ensembl:ENSG00000165181|HPRD:12982|Vega:OTTHUMG00000020495	chromosome 9 open reading frame 84
ENSG00000165475	0.432287	-1.20994	9.53579e-11	1.18339e-08	down	199	153	150	376	387	354	2.49662	2.02889	1.95343	5.02767	5.24522	4.55932	11.0234	9.0062	8.77383	22.5862	23.3283	20.8967	CRYL1	protein_coding	51084	GDH|HEL30|lambda-CRY	MIM:609877|HGNC:HGNC:18246|Ensembl:ENSG00000165475|HPRD:16762|Vega:OTTHUMG00000016516	crystallin lambda 1	hsa00040(Pentose and glucuronate interconversions)//	GO:0005886(plasma membrane)//GO:0070062(extracellular exosome)//GO:0005794(Golgi apparatus)//GO:0005829(cytosol)//GO:0005730(nucleolus)//GO:0005634(nucleus)//GO:0005737(cytoplasm)	GO:0070403(NAD+ binding)//GO:0050104(L-gulonate 3-dehydrogenase activity)//GO:0042803(protein homodimerization activity)//GO:0003857(3-hydroxyacyl-CoA dehydrogenase activity)	GO:0055114(oxidation-reduction process)//GO:0019640(glucuronate catabolic process to xylulose 5-phosphate)//GO:0005975(carbohydrate metabolic process)//GO:0006631(fatty acid metabolic process)//GO:0044281(small molecule metabolic process)
ENSG00000165949	0.159948	-2.64432	0.00140739	0.0064279	down	2	1	1	6	3	17	0.0261808	0.0138363	0.0135881	0.083711	0.0424255	0.228454	0.110788	0.058864	0.0584922	0.360419	0.180839	1.00351	IFI27	protein_coding	3429	FAM14D|ISG12|ISG12A|P27	MIM:600009|HGNC:HGNC:5397|Ensembl:ENSG00000165949|HPRD:02479|Vega:OTTHUMG00000171303	interferon, alpha-inducible protein 27		GO:0005739(mitochondrion)//GO:0016021(integral component of membrane)//GO:0005637(nuclear inner membrane)//GO:0005741(mitochondrial outer membrane)	GO:0003674(molecular_function)//GO:0001102(RNA polymerase II activating transcription factor binding)//GO:0005521(lamin binding)	GO:0060337(type I interferon signaling pathway)//GO:0097190(apoptotic signaling pathway)//GO:0019221(cytokine-mediated signaling pathway)//GO:0000122(negative regulation of transcription from RNA polymerase II promoter)//GO:0006919(activation of cysteine-type endopeptidase activity involved in apoptotic process)//GO:0046825(regulation of protein export from nucleus)
ENSG00000166046	0.369029	-1.43819	3.69814e-09	2.23437e-07	down	48	50	49	115	146	123	0.397335	0.437475	0.421034	1.01459	1.30563	1.04524	2.65891	2.9432	2.86612	6.90802	8.80085	7.2607	TCP11L2	protein_coding	255394	-	HGNC:HGNC:28627|Ensembl:ENSG00000166046|HPRD:17555|Vega:OTTHUMG00000170087	t-complex 11, testis-specific-like 2
ENSG00000166268	0.0684474	-3.86886	0.0335878	0.0880833	down	0	0	0	2	3	0	0	0	0	0.0328367	0.0499258	0	0	0	0	0.12014	0.180839	0	MYRFL	protein_coding	196446	C12orf15|C12orf28|bcm1377	HGNC:HGNC:26316|Ensembl:ENSG00000166268|HPRD:08047|Vega:OTTHUMG00000169438	myelin regulatory factor-like		GO:0016021(integral component of membrane)	GO:0003677(DNA binding)//GO:0003700(transcription factor activity, sequence-specific DNA binding)	GO:0006355(regulation of transcription, DNA-templated)
ENSG00000166783	0.288096	-1.79538	0.0077533	0.0264008	down	1	4	7	24	5	12	0.00497169	0.0210199	0.036125	0.127173	0.0268551	0.0612466	0.055394	0.235456	0.409445	1.44167	0.301399	0.708361	MARF1	protein_coding
ENSG00000166793	0.186884	-2.41978	2.32813e-06	3.59043e-05	down	3	10	3	24	35	25	0.0365152	0.128653	0.0379035	0.311345	0.460228	0.312384	0.166182	0.58864	0.175477	1.44167	2.10979	1.47575	YPEL4	protein_coding	219539	-	MIM:609725|HGNC:HGNC:18328|Ensembl:ENSG00000166793|HPRD:08081|Vega:OTTHUMG00000167138	yippee like 4		GO:0005730(nucleolus)
ENSG00000166816	0.433635	-1.20545	1.15168e-06	2.06586e-05	down	30	30	29	60	75	63	0.690367	0.729706	0.692728	1.4716	1.86455	1.48832	1.66182	1.76592	1.69627	3.60419	4.52098	3.7189	LDHD	protein_coding	197257	DLD	MIM:607490|HGNC:HGNC:19708|Ensembl:ENSG00000166816|HPRD:06318|Vega:OTTHUMG00000137605	lactate dehydrogenase D	hsa00620(Pyruvate metabolism)	GO:0005743(mitochondrial inner membrane)//GO:0005739(mitochondrion)	GO:0050660(flavin adenine dinucleotide binding)//GO:0005515(protein binding)//GO:0004458(D-lactate dehydrogenase (cytochrome) activity)	GO:0055114(oxidation-reduction process)
ENSG00000166924	0.4289	-1.22129	5.73184e-09	3.14605e-07	down	79	60	69	157	169	141	1.19592	0.960054	1.08426	2.53311	2.76386	2.19125	4.37612	3.53184	4.03596	9.43095	10.1873	8.32324	NYAP1	protein_coding	222950	C7orf51	MIM:615477|HGNC:HGNC:22009|Ensembl:ENSG00000166924|HPRD:13427|Vega:OTTHUMG00000155290	neuronal tyrosine-phosphorylated phosphoinositide-3-kinase adaptor 1		GO:0005622(intracellular)		GO:0014065(phosphatidylinositol 3-kinase signaling)//GO:0048812(neuron projection morphogenesis)
ENSG00000166963	0.422358	-1.24346	3.2281e-09	2.02087e-07	down	88	80	82	178	219	173	0.449445	0.431869	0.434725	0.968931	1.20835	0.907063	4.87467	4.70912	4.79636	10.6924	13.2013	10.2122	MAP1A	protein_coding	4130	MAP1L|MTAP1A	MIM:600178|HGNC:HGNC:6835|Ensembl:ENSG00000166963|HPRD:02549|Vega:OTTHUMG00000059756	microtubule associated protein 1A		GO:0005875(microtubule associated complex)//GO:0097481(neuronal postsynaptic density)//GO:0001750(photoreceptor outer segment)//GO:0005874(microtubule)//GO:0005829(cytosol)	GO:0005518(collagen binding)//GO:0005515(protein binding)//GO:0005198(structural molecule activity)//GO:0003779(actin binding)//GO:0008017(microtubule binding)	GO:0045494(photoreceptor cell maintenance)//GO:0007026(negative regulation of microtubule depolymerization)//GO:0098792(xenophagy)//GO:0098779(mitophagy in response to mitochondrial depolarization)//GO:0000226(microtubule cytoskeleton organization)//GO:0002230(positive regulation of defense response to virus by host)//GO:0007605(sensory perception of sound)
ENSG00000167011	0.465102	-1.10438	0.000512965	0.00280959	down	23	9	20	42	29	37	0.322546	0.133406	0.291138	0.627757	0.439354	0.532675	1.27406	0.529776	1.16984	2.52293	1.74811	2.18411	NAT16	protein_coding	375607	C7orf52	MIM:615783|HGNC:HGNC:22030|Ensembl:ENSG00000167011|HPRD:13434|Vega:OTTHUMG00000157110	N-acetyltransferase 16 (putative)		GO:0031417(NatC complex)	GO:0004596(peptide alpha-N-acetyltransferase activity)//GO:0008080(N-acetyltransferase activity)	GO:0006474(N-terminal protein amino acid acetylation)//GO:0008152(metabolic process)
ENSG00000167103	0.411089	-1.28248	1.51892e-14	1.02187e-11	down	423	408	396	963	959	951	6.87307	7.0071	6.679	16.6769	16.8338	15.8631	23.4316	24.0165	23.1629	57.8472	57.8083	56.1376	PIP5KL1	protein_coding	138429	PIPKH|bA203J24.5	MIM:612865|HGNC:HGNC:28711|Ensembl:ENSG00000167103|HPRD:15139|Vega:OTTHUMG00000020719	phosphatidylinositol-4-phosphate 5-kinase-like 1	hsa00562(Inositol phosphate metabolism)//	GO:0016020(membrane)//GO:0042995(cell projection)//GO:0005737(cytoplasm)	GO:0005524(ATP binding)//GO:0016308(1-phosphatidylinositol-4-phosphate 5-kinase activity)	GO:0046854(phosphatidylinositol phosphorylation)
ENSG00000167311	0.491192	-1.02564	0.00228594	0.00960208	down	11	16	7	24	22	21	0.353131	0.542914	0.233264	0.82117	0.76299	0.692085	0.609334	0.941824	0.409445	1.44167	1.32616	1.23963	ART5	protein_coding	116969	ARTC5	MIM:610625|HGNC:HGNC:24049|Ensembl:ENSG00000167311|HPRD:12493|Vega:OTTHUMG00000011842	ADP-ribosyltransferase 5		GO:0016020(membrane)//GO:0005576(extracellular region)	GO:0003953(NAD+ nucleosidase activity)//GO:0003956(NAD(P)+-protein-arginine ADP-ribosyltransferase activity)//GO:0003950(NAD+ ADP-ribosyltransferase activity)	GO:0006471(protein ADP-ribosylation)
ENSG00000167371	0.352098	-1.50595	0.000277796	0.00170484	down	9	8	8	28	27	14	0.130113	0.122246	0.120053	0.431433	0.42169	0.207779	0.498546	0.470912	0.467938	1.68195	1.62755	0.826421	PRRT2	protein_coding	112476	BFIC2|BFIS2|DSPB3|DYT10|EKD1|FICCA|ICCA|IFITMD1|PKC	MIM:614386|HGNC:HGNC:30500|Ensembl:ENSG00000167371|HPRD:13995|Vega:OTTHUMG00000177142	proline rich transmembrane protein 2		GO:0045202(synapse)//GO:0005886(plasma membrane)//GO:0030054(cell junction)//GO:0016021(integral component of membrane)		GO:0050884(neuromuscular process controlling posture)//GO:0009607(response to biotic stimulus)
ENSG00000167525	0.410893	-1.28317	2.73401e-05	0.000259706	down	22	18	14	41	38	48	0.247316	0.21388	0.163367	0.491238	0.461494	0.553947	1.21867	1.05955	0.818891	2.46286	2.29063	2.83344	PROCA1	protein_coding	147011	-	HGNC:HGNC:28600|Ensembl:ENSG00000167525|HPRD:07131|Vega:OTTHUMG00000132682	protein interacting with cyclin A1
ENSG00000167612	0.368112	-1.44178	0.013287	0.0410865	down	5	3	4	7	19	6	0.0732603	0.0464609	0.0608365	0.109314	0.30075	0.0902499	0.27697	0.176592	0.233969	0.420488	1.14532	0.354181	ANKRD33	protein_coding	341405	C12orf7|PANKY	HGNC:HGNC:13788|Ensembl:ENSG00000167612|HPRD:12465|Vega:OTTHUMG00000169506	ankyrin repeat domain 33		GO:0005634(nucleus)//GO:0005829(cytosol)		GO:2000678(negative regulation of transcription regulatory region DNA binding)//GO:0035914(skeletal muscle cell differentiation)//GO:0000122(negative regulation of transcription from RNA polymerase II promoter)
ENSG00000167680	0.431659	-1.21203	3.07833e-11	4.84697e-09	down	384	337	299	813	780	679	4.72479	4.38277	3.81881	10.6616	10.3681	8.57666	21.2713	19.8372	17.4892	48.8367	47.0182	40.0814	SEMA6B	protein_coding	10501	SEM-SEMA-Y|SEMA-VIB|SEMAN|semaZ	MIM:608873|HGNC:HGNC:10739|Ensembl:ENSG00000167680|HPRD:12322|Vega:OTTHUMG00000182011	semaphorin 6B	hsa04360(Axon guidance)	GO:0005887(integral component of plasma membrane)	GO:0045499(chemorepellent activity)//GO:0030215(semaphorin receptor binding)	GO:0048843(negative regulation of axon extension involved in axon guidance)//GO:0030335(positive regulation of cell migration)//GO:0001755(neural crest cell migration)//GO:0071526(semaphorin-plexin signaling pathway)//GO:0050919(negative chemotaxis)
ENSG00000167723	0.35362	-1.49973	0.0495915	0.120298	down	3	3	0	5	8	4	0.0166521	0.017601	0	0.0295799	0.0479723	0.0227932	0.166182	0.176592	0	0.300349	0.482238	0.23612	TRPV3	protein_coding	162514	FNEPPK2|OLMS|VRL3	MIM:607066|HGNC:HGNC:18084|Ensembl:ENSG00000167723|HPRD:06141|Vega:OTTHUMG00000090695	transient receptor potential cation channel subfamily V member 3	hsa04750(Inflammatory mediator regulation of TRP channels)	GO:0016021(integral component of membrane)//GO:0005886(plasma membrane)//GO:0043235(receptor complex)	GO:0005262(calcium channel activity)//GO:0005216(ion channel activity)	GO:0009408(response to heat)//GO:0070588(calcium ion transmembrane transport)//GO:0009266(response to temperature stimulus)//GO:0090280(positive regulation of calcium ion import)//GO:0055085(transmembrane transport)//GO:0042636(negative regulation of hair cycle)//GO:0034220(ion transmembrane transport)
ENSG00000167772	0.495396	-1.01335	8.19692e-12	1.55821e-09	down	636	542	601	1226	1074	1155	13.9105	12.53	13.6447	28.5795	25.3771	25.9337	35.2306	31.9043	35.1538	73.6455	64.7405	68.1798	ANGPTL4	protein_coding	51129	ARP4|FIAF|HARP|HFARP|NL2|PGAR|TGQTL|UNQ171|pp1158	MIM:605910|HGNC:HGNC:16039|Ensembl:ENSG00000167772|HPRD:16173|Vega:OTTHUMG00000182273	angiopoietin like 4	hsa03320(PPAR signaling pathway)	GO:0005578(proteinaceous extracellular matrix)//GO:0072562(blood microparticle)//GO:0005576(extracellular region)//GO:0005615(extracellular space)	GO:0005515(protein binding)//GO:0004857(enzyme inhibitor activity)	GO:0044255(cellular lipid metabolic process)//GO:0044281(small molecule metabolic process)//GO:0045766(positive regulation of angiogenesis)//GO:0070328(triglyceride homeostasis)//GO:0001666(response to hypoxia)//GO:0051005(negative regulation of lipoprotein lipase activity)//GO:0030154(cell differentiation)//GO:0043066(negative regulation of apoptotic process)//GO:0051260(protein homooligomerizat…
ENSG00000167895	0.255268	-1.96992	0.00158259	0.0071155	down	6	2	1	7	14	14	0.0596657	0.0210219	0.0103224	0.0741909	0.150402	0.142922	0.332364	0.117728	0.0584922	0.420488	0.843917	0.826421	TMC8	protein_coding	147138	EV2|EVER2|EVIN2	MIM:605829|HGNC:HGNC:20474|Ensembl:ENSG00000167895|HPRD:08387|Vega:OTTHUMG00000177436	transmembrane channel like 8		GO:0016021(integral component of membrane)//GO:0070062(extracellular exosome)//GO:0031965(nuclear membrane)//GO:0005789(endoplasmic reticulum membrane)//GO:0005794(Golgi apparatus)//GO:0005783(endoplasmic reticulum)//GO:0005615(extracellular space)//GO:0005737(cytoplasm)	GO:0005102(receptor binding)//GO:0005515(protein binding)	GO:1902041(regulation of extrinsic apoptotic signaling pathway via death domain receptors)//GO:0001558(regulation of cell growth)//GO:0032091(negative regulation of protein binding)//GO:0032460(negative regulation of protein oligomerization)//GO:0055069(zinc ion homeostasis)//GO:0006811(ion transport)
ENSG00000167964	0.415022	-1.26874	2.38947e-12	5.64348e-10	down	250	201	209	529	492	509	5.45477	4.63554	4.73357	12.3019	11.5972	11.4012	13.8485	11.8317	12.2249	31.7769	29.6577	30.0463	RAB26	protein_coding	25837	V46133	MIM:605455|HGNC:HGNC:14259|Ensembl:ENSG00000167964|HPRD:05676|Vega:OTTHUMG00000128829	RAB26, member RAS oncogene family		GO:0030658(transport vesicle membrane)//GO:0005622(intracellular)//GO:0031226(intrinsic component of plasma membrane)//GO:0030667(secretory granule membrane)//GO:0000139(Golgi membrane)	GO:0005515(protein binding)//GO:0005525(GTP binding)//GO:0019002(GMP binding)	GO:0045055(regulated exocytosis)//GO:0043001(Golgi to plasma membrane protein transport)//GO:0035272(exocrine system development)//GO:0007264(small GTPase mediated signal transduction)//GO:0017157(regulation of exocytosis)
ENSG00000167984	0.0684482	-3.86884	0.0248663	0.0689797	down	0	0	0	1	3	1	0	0	0	0.00865364	0.0263145	0.00833523	0	0	0	0.0600698	0.180839	0.0590301	NLRC3	protein_coding	197358	CLR16.2|NOD3	MIM:615648|HGNC:HGNC:29889|Ensembl:ENSG00000167984|HPRD:17639|Vega:OTTHUMG00000177561	NLR family, CARD domain containing 3		GO:0005737(cytoplasm)	GO:0005524(ATP binding)//GO:0003674(molecular_function)	GO:0007249(I-kappaB kinase/NF-kappaB signaling)//GO:0032088(negative regulation of NF-kappaB transcription factor activity)//GO:0042110(T cell activation)//GO:0032496(response to lipopolysaccharide)//GO:0032720(negative regulation of tumor necrosis factor production)//GO:0032715(negative regulation of interleukin-6 production)//GO:0031396(regulation of protein ubiquitination)//GO:0043124(negative…
ENSG00000168209	0.406155	-1.2999	0.00420193	0.0159173	down	223	185	200	389	702	348	5.88229	5.15799	5.47618	10.9363	20.0047	9.42362	12.3529	10.8898	11.6984	23.3671	42.3164	20.5425	DDIT4	protein_coding	54541	Dig2|REDD-1|REDD1	MIM:607729|HGNC:HGNC:24944|Ensembl:ENSG00000168209|HPRD:09662|Vega:OTTHUMG00000183961	DNA damage inducible transcript 4	hsa04150(mTOR signaling pathway)//hsa04151(PI3K-Akt signaling pathway)//hsa05206(MicroRNAs in cancer)	GO:0005622(intracellular)//GO:0005739(mitochondrion)//GO:0005737(cytoplasm)//GO:0005829(cytosol)	GO:0071889(14-3-3 protein binding)	GO:0072593(reactive oxygen species metabolic process)//GO:0051607(defense response to virus)//GO:1901216(positive regulation of neuron death)//GO:0007420(brain development)//GO:0001666(response to hypoxia)//GO:0010467(gene expression)//GO:0008283(cell proliferation)//GO:0042771(intrinsic apoptotic signaling pathway in response to DNA damage by p53 class mediator)//GO:0043241(protein complex disas…
ENSG00000168309	0.0577	-4.11528	0.0149962	0.0454523	down	0	0	0	2	1	3	0	0	0	0.0217471	0.0110216	0.0314204	0	0	0	0.12014	0.0602798	0.17709	FAM107A	protein_coding	11170	DRR1|TU3A	MIM:608295|HGNC:HGNC:30827|Ensembl:ENSG00000168309|HPRD:09753|Vega:OTTHUMG00000159159	family with sequence similarity 107 member A		GO:0005634(nucleus)	GO:0003674(molecular_function)//GO:0005515(protein binding)	GO:0001558(regulation of cell growth)
ENSG00000168453	0.271836	-1.87919	0.000289397	0.00175941	down	9	2	2	14	17	16	0.0556208	0.0130645	0.0128301	0.0922149	0.1135	0.101511	0.498546	0.117728	0.116984	0.840977	1.02476	0.944482	HR	protein_coding	55806	ALUNC|AU|HSA277165|HYPT4|MUHH|MUHH1	MIM:602302|HGNC:HGNC:5172|Ensembl:ENSG00000168453|HPRD:03808|Vega:OTTHUMG00000097089	hair growth associated		GO:0005654(nucleoplasm)//GO:0000118(histone deacetylase complex)//GO:0005634(nucleus)//GO:0016604(nuclear body)	GO:0042826(histone deacetylase binding)//GO:0046966(thyroid hormone receptor binding)//GO:0003700(transcription factor activity, sequence-specific DNA binding)//GO:0016491(oxidoreductase activity)//GO:0046872(metal ion binding)//GO:0003714(transcription corepressor activity)//GO:0042809(vitamin D receptor binding)//GO:0003677(DNA binding)	GO:0055114(oxidation-reduction process)//GO:0051291(protein heterooligomerization)//GO:0043433(negative regulation of sequence-specific DNA binding transcription factor activity)//GO:0006351(transcription, DNA-templated)//GO:0006355(regulation of transcription, DNA-templated)
ENSG00000168672	0.395188	-1.33939	7.00223e-13	2.32236e-10	down	293	306	286	671	799	686	2.94333	3.24908	2.98225	7.1841	8.67104	7.07445	16.2304	18.0124	16.7288	40.3068	48.1635	40.4946	FAM84B	protein_coding	157638	BCMP101|NSE2	MIM:609483|HGNC:HGNC:24166|Ensembl:ENSG00000168672|HPRD:11403|Vega:OTTHUMG00000165034	family with sequence similarity 84 member B		GO:0005886(plasma membrane)//GO:0005737(cytoplasm)	GO:0005515(protein binding)
ENSG00000168772	0.368056	-1.442	0.000385223	0.00222897	down	8	11	6	27	22	17	0.0746326	0.108467	0.0581026	0.268461	0.221725	0.162811	0.443152	0.647504	0.350953	1.62188	1.32616	1.00351	CXXC4	protein_coding	80319	IDAX	MIM:611645|HGNC:HGNC:24593|Ensembl:ENSG00000168772|HPRD:16773|Vega:OTTHUMG00000131121	CXXC finger protein 4	hsa04310(Wnt signaling pathway)	GO:0005634(nucleus)//GO:0005737(cytoplasm)//GO:0016023(cytoplasmic, membrane-bounded vesicle)//GO:0031410(cytoplasmic vesicle)	GO:0030165(PDZ domain binding)//GO:0008270(zinc ion binding)//GO:0003677(DNA binding)	GO:0007352(zygotic specification of dorsal/ventral axis)//GO:0030178(negative regulation of Wnt signaling pathway)//GO:0016055(Wnt signaling pathway)
ENSG00000170469	0.454203	-1.13859	0.00691892	0.0240205	down	15	8	7	27	12	25	0.676319	0.381257	0.327615	1.29749	0.584513	1.15717	0.830909	0.470912	0.409445	1.62188	0.723357	1.47575	SPATA24	protein_coding	202051	CCDC161|T6441	HGNC:HGNC:27322|Ensembl:ENSG00000170469|Vega:OTTHUMG00000163388	spermatogenesis associated 24		GO:0005654(nucleoplasm)//GO:0005634(nucleus)//GO:0005737(cytoplasm)//GO:0005730(nucleolus)	GO:0005515(protein binding)//GO:0003677(DNA binding)//GO:0042803(protein homodimerization activity)	GO:0007275(multicellular organism development)//GO:0030154(cell differentiation)//GO:0006351(transcription, DNA-templated)//GO:0006355(regulation of transcription, DNA-templated)//GO:0007283(spermatogenesis)
ENSG00000170558	0.418542	-1.25656	0.00678883	0.0236479	down	6	4	5	11	13	11	0.065801	0.046367	0.056919	0.128574	0.15402	0.123843	0.332364	0.235456	0.292461	0.660767	0.783637	0.649331	CDH2	protein_coding	1000	CD325|CDHN|CDw325|NCAD	MIM:114020|HGNC:HGNC:1759|Ensembl:ENSG00000170558|HPRD:00226|Vega:OTTHUMG00000059940	cadherin 2	hsa04514(Cell adhesion molecules (CAMs))//hsa05412(Arrhythmogenic right ventricular cardiomyopathy (ARVC))	GO:0005916(fascia adherens)//GO:0045202(synapse)//GO:0005886(plasma membrane)//GO:0044853(plasma membrane raft)//GO:0016342(catenin complex)//GO:0014704(intercalated disc)//GO:0030027(lamellipodium)//GO:0016020(membrane)//GO:0005925(focal adhesion)//GO:0016021(integral component of membrane)//GO:0016323(basolateral plasma membrane)//GO:0070062(extracellular exosome)//GO:0005737(cytoplasm)//GO:000…	GO:0050998(nitric-oxide synthase binding)//GO:0019903(protein phosphatase binding)//GO:0032403(protein complex binding)//GO:0008013(beta-catenin binding)//GO:0019901(protein kinase binding)//GO:0045294(alpha-catenin binding)//GO:0045295(gamma-catenin binding)//GO:0005515(protein binding)//GO:0005509(calcium ion binding)	GO:0010001(glial cell differentiation)//GO:0048854(brain morphogenesis)//GO:0044331(cell-cell adhesion mediated by cadherin)//GO:0016477(cell migration)//GO:0009966(regulation of signal transduction)//GO:0048514(blood vessel morphogenesis)//GO:0090002(establishment of protein localization to plasma membrane)//GO:0007157(heterophilic cell-cell adhesion via plasma membrane cell adhesion molecules)/…
ENSG00000170608	0.231577	-2.11044	0.00540369	0.01953	down	1	3	1	9	4	9	0.0247654	0.0785299	0.025707	0.237557	0.107019	0.228816	0.055394	0.176592	0.0584922	0.540628	0.241119	0.531271	FOXA3	protein_coding	3171	FKHH3|HNF3G|TCF3G	MIM:602295|HGNC:HGNC:5023|Ensembl:ENSG00000170608|HPRD:03802|Vega:OTTHUMG00000182484	forkhead box A3	hsa04950(Maturity onset diabetes of the young)	GO:0005634(nucleus)	GO:0019904(protein domain specific binding)//GO:0003700(transcription factor activity, sequence-specific DNA binding)//GO:0043565(sequence-specific DNA binding)//GO:0044212(transcription regulatory region DNA binding)//GO:0008134(transcription factor binding)//GO:0000981(RNA polymerase II transcription factor activity, sequence-specific DNA binding)	GO:0031018(endocrine pancreas development)//GO:0001678(cellular glucose homeostasis)//GO:0009653(anatomical structure morphogenesis)//GO:0006351(transcription, DNA-templated)//GO:0007283(spermatogenesis)//GO:0030154(cell differentiation)//GO:0016568(chromatin modification)//GO:0045944(positive regulation of transcription from RNA polymerase II promoter)//GO:0009267(cellular response to starvation…
ENSG00000170703	0.317997	-1.65292	0.00773707	0.0263849	down	3	4	1	5	10	10	0.0319517	0.0450298	0.0110555	0.0567572	0.11506	0.109338	0.166182	0.235456	0.0584922	0.300349	0.602798	0.590301	TTLL6	protein_coding	284076	TTL.6	MIM:610849|HGNC:HGNC:26664|Ensembl:ENSG00000170703|HPRD:08763|Vega:OTTHUMG00000156978	tubulin tyrosine ligase like 6		GO:0036064(ciliary basal body)//GO:0005874(microtubule)//GO:0005737(cytoplasm)	GO:0005524(ATP binding)//GO:0016874(ligase activity)//GO:0015631(tubulin binding)//GO:0005515(protein binding)	GO:0018095(protein polyglutamylation)//GO:0006464(cellular protein modification process)//GO:0003353(positive regulation of cilium movement)//GO:0001578(microtubule bundle formation)//GO:0051013(microtubule severing)
ENSG00000171346	0.331024	-1.59499	0.0146825	0.0446489	down	5	3	0	9	5	10	0.0383971	0.0243511	0	0.0736631	0.0414812	0.0788362	0.27697	0.176592	0	0.540628	0.301399	0.590301	KRT15	protein_coding	3866	CK15|K15|K1CO	MIM:148030|HGNC:HGNC:6421|HPRD:01009	keratin 15, type I		GO:0005882(intermediate filament)//GO:0005634(nucleus)//GO:0070062(extracellular exosome)	GO:0005198(structural molecule activity)//GO:0005515(protein binding)//GO:0005200(structural constituent of cytoskeleton)//GO:0097110(scaffold protein binding)	GO:0098779(mitophagy in response to mitochondrial depolarization)//GO:0008544(epidermis development)
ENSG00000171860	0.484857	-1.04437	9.00821e-06	0.0001055	down	30	36	28	59	63	65	0.759243	0.963008	0.735569	1.59144	1.72247	1.68877	1.66182	2.1191	1.63778	3.54412	3.79763	3.83696	C3AR1	protein_coding	719	AZ3B|C3AR|HNFAG09	MIM:605246|HGNC:HGNC:1319|Ensembl:ENSG00000171860|HPRD:05581|Vega:OTTHUMG00000168569	complement component 3a receptor 1	hsa04080(Neuroactive ligand-receptor interaction)//hsa04610(Complement and coagulation cascades)//hsa05150(Staphylococcus aureus infection)	GO:0016021(integral component of membrane)//GO:0005887(integral component of plasma membrane)//GO:0005886(plasma membrane)//GO:0005829(cytosol)	GO:0004943(C3a anaphylatoxin receptor activity)//GO:0004435(phosphatidylinositol phospholipase C activity)//GO:0004930(G-protein coupled receptor activity)//GO:0001850(complement component C3a binding)//GO:0004876(complement component C3a receptor activity)	GO:0002430(complement receptor mediated signaling pathway)//GO:0045766(positive regulation of angiogenesis)//GO:0090023(positive regulation of neutrophil chemotaxis)//GO:0072126(positive regulation of glomerular mesangial cell proliferation)//GO:0007204(positive regulation of cytosolic calcium ion concentration)//GO:0008217(regulation of blood pressure)//GO:0006954(inflammatory response)//GO:0008…
ENSG00000171903	0.329005	-1.60382	0.0153776	0.0464275	down	2	1	7	10	16	4	0.0269609	0.0142486	0.0979511	0.143676	0.233012	0.0553557	0.110788	0.058864	0.409445	0.600698	0.964477	0.23612	CYP4F11	protein_coding	57834	CYPIVF11	MIM:611517|HGNC:HGNC:13265|Ensembl:ENSG00000171903|HPRD:07101|Vega:OTTHUMG00000182294	cytochrome P450 family 4 subfamily F member 11		GO:0016021(integral component of membrane)//GO:0005789(endoplasmic reticulum membrane)	GO:0004497(monooxygenase activity)//GO:0005506(iron ion binding)//GO:0016705(oxidoreductase activity, acting on paired donors, with incorporation or reduction of molecular oxygen)//GO:0016709(oxidoreductase activity, acting on paired donors, with incorporation or reduction of molecular oxygen, NAD(P)H as one donor, and incorporation of one atom of oxygen)//GO:0020037(heme binding)	GO:0055114(oxidation-reduction process)//GO:0044281(small molecule metabolic process)//GO:0042376(phylloquinone catabolic process)//GO:0007596(blood coagulation)//GO:0042377(vitamin K catabolic process)//GO:0006954(inflammatory response)//GO:0042361(menaquinone catabolic process)//GO:0006805(xenobiotic metabolic process)
ENSG00000172382	0.310558	-1.68707	0.00286907	0.0115147	down	4	5	3	17	15	6	0.0366734	0.048454	0.0285508	0.166119	0.148572	0.0564729	0.221576	0.29432	0.175477	1.02119	0.904197	0.354181	PRSS27	protein_coding	83886	CAPH2|MPN	MIM:608018|HGNC:HGNC:15475|HPRD:07451	protease, serine 27		GO:0005886(plasma membrane)//GO:0005576(extracellular region)	GO:0004252(serine-type endopeptidase activity)	GO:0006508(proteolysis)
ENSG00000172403	0.348007	-1.52281	0.00010434	0.000758958	down	6	7	7	17	20	19	0.023209	0.0286201	0.0281067	0.0700863	0.0835773	0.0754494	0.332364	0.412048	0.409445	1.02119	1.2056	1.12157	SYNPO2	protein_coding	171024	-	HGNC:HGNC:17732|Ensembl:ENSG00000172403|HPRD:15456|Vega:OTTHUMG00000161165	synaptopodin 2		GO:0030018(Z disc)//GO:0005634(nucleus)//GO:0015629(actin cytoskeleton)//GO:0005925(focal adhesion)	GO:0005515(protein binding)//GO:0051371(muscle alpha-actinin binding)//GO:0003779(actin binding)//GO:0071889(14-3-3 protein binding)
ENSG00000172638	0.472635	-1.0812	0.00239091	0.0099651	down	22	12	11	35	39	18	0.221288	0.12758	0.114851	0.375216	0.423791	0.185868	1.21867	0.706368	0.643414	2.10244	2.35091	1.06254	EFEMP2	protein_coding	30008	ARCL1B|FBLN4|MBP1|UPH1	MIM:604633|HGNC:HGNC:3219|Ensembl:ENSG00000172638|HPRD:05221|Vega:OTTHUMG00000166664	EGF containing fibulin-like extracellular matrix protein 2		GO:0005604(basement membrane)//GO:1903561(extracellular vesicle)//GO:0070062(extracellular exosome)//GO:0005576(extracellular region)	GO:0005201(extracellular matrix structural constituent)//GO:0005515(protein binding)//GO:0005509(calcium ion binding)	GO:0030198(extracellular matrix organization)
ENSG00000172731	0.463928	-1.10803	1.29582e-09	1.00996e-07	down	127	120	122	257	241	268	1.90188	1.89945	1.89646	4.10195	3.89896	4.12013	7.03503	7.06368	7.13605	15.4379	14.5274	15.8201	LRRC20	protein_coding	55222	-	HGNC:HGNC:23421|Ensembl:ENSG00000172731|HPRD:14314|Vega:OTTHUMG00000018407	leucine rich repeat containing 20			GO:0005515(protein binding)
ENSG00000173281	0.419017	-1.25492	7.94022e-13	2.49778e-10	down	429	397	365	862	1020	852	4.03197	3.94383	3.56089	8.63467	10.3565	8.22046	23.764	23.369	21.3497	51.7801	61.4854	50.2936	PPP1R3B	protein_coding	79660	GL|PPP1R4|PTG	MIM:610541|HGNC:HGNC:14942|Ensembl:ENSG00000173281|HPRD:17894|Vega:OTTHUMG00000129329	protein phosphatase 1 regulatory subunit 3B	hsa04910(Insulin signaling pathway)//	GO:0043231(intracellular membrane-bounded organelle)//GO:0000164(protein phosphatase type 1 complex)//GO:0042587(glycogen granule)	GO:0019899(enzyme binding)//GO:0019888(protein phosphatase regulator activity)//GO:0004721(phosphoprotein phosphatase activity)	GO:0005981(regulation of glycogen catabolic process)//GO:0005979(regulation of glycogen biosynthetic process)//GO:0006470(protein dephosphorylation)//GO:0050790(regulation of catalytic activity)//GO:0005977(glycogen metabolic process)
ENSG00000173404	0.141965	-2.8164	0.0130104	0.0403916	down	0	0	1	3	2	4	0	0	0.0199186	0.0613555	0.0414607	0.0787972	0	0	0.0584922	0.180209	0.12056	0.23612	INSM1	protein_coding	3642	IA-1|IA1	MIM:600010|HGNC:HGNC:6090|Ensembl:ENSG00000173404|HPRD:02480|Vega:OTTHUMG00000032004	insulinoma associated 1		GO:0005654(nucleoplasm)//GO:0005634(nucleus)//GO:0017053(transcriptional repressor complex)	GO:0042826(histone deacetylase binding)//GO:0031490(chromatin DNA binding)//GO:0003700(transcription factor activity, sequence-specific DNA binding)//GO:0001047(core promoter binding)//GO:0000978(RNA polymerase II core promoter proximal region sequence-specific DNA binding)//GO:0001078(transcriptional repressor activity, RNA polymerase II core promoter proximal region sequence-specific binding)//…	GO:0071158(positive regulation of cell cycle arrest)//GO:0003309(type B pancreatic cell differentiation)//GO:2000179(positive regulation of neural precursor cell proliferation)//GO:0031018(endocrine pancreas development)//GO:0007049(cell cycle)//GO:0061104(adrenal chromaffin cell differentiation)//GO:0006351(transcription, DNA-templated)//GO:0003323(type B pancreatic cell development)//GO:0061549…
ENSG00000175294	0.425792	-1.23178	1.80987e-06	2.9607e-05	down	46	27	33	78	78	84	0.929345	0.576568	0.692052	1.67955	1.70242	1.74219	2.54812	1.58933	1.93024	4.68544	4.70182	4.95853	CATSPER1	protein_coding	117144	CATSPER|SPGF7	MIM:606389|HGNC:HGNC:17116|Ensembl:ENSG00000175294|HPRD:09396|Vega:OTTHUMG00000166668	cation channel sperm associated 1		GO:0005886(plasma membrane)//GO:0031514(motile cilium)//GO:0036128(CatSper complex)	GO:0005245(voltage-gated calcium channel activity)//GO:0005515(protein binding)//GO:0005227(calcium activated cation channel activity)	GO:0035036(sperm-egg recognition)//GO:0007338(single fertilization)//GO:0030317(sperm motility)//GO:0070588(calcium ion transmembrane transport)//GO:0032504(multicellular organism reproduction)//GO:0034765(regulation of ion transmembrane transport)//GO:0007283(spermatogenesis)//GO:0030154(cell differentiation)//GO:0060296(regulation of cilium beat frequency involved in ciliary motility)//GO:00072…
ENSG00000175513	0.420064	-1.25132	0.00931106	0.0308024	down	4	4	4	10	10	8	0.105307	0.111308	0.109311	0.280593	0.284414	0.216215	0.221576	0.235456	0.233969	0.600698	0.602798	0.472241	TSGA10IP	protein_coding	254187	FAM161C	HGNC:HGNC:26555|Ensembl:ENSG00000175513|HPRD:08147|Vega:OTTHUMG00000166753	testis specific 10 interacting protein			GO:0005515(protein binding)
ENSG00000175877	0.0239074	-5.3864	0.000238808	0.00150163	down	0	0	0	6	4	5	0	0	0	0.355322	0.240107	0.285206	0	0	0	0.360419	0.241119	0.29515	TMEM270	protein_coding
ENSG00000176182	0.466936	-1.0987	4.79767e-09	2.76985e-07	down	95	80	97	182	190	189	2.72865	2.42875	2.89203	5.57154	5.89565	5.57293	5.26243	4.70912	5.67374	10.9327	11.4532	11.1567	MYPOP	protein_coding	339344	P42pop	HGNC:HGNC:20178|Ensembl:ENSG00000176182|HPRD:17352|Vega:OTTHUMG00000182486	Myb-related transcription factor, partner of profilin		GO:0005634(nucleus)	GO:0042803(protein homodimerization activity)//GO:0000978(RNA polymerase II core promoter proximal region sequence-specific DNA binding)//GO:0001078(transcriptional repressor activity, RNA polymerase II core promoter proximal region sequence-specific binding)	GO:0006351(transcription, DNA-templated)//GO:0000122(negative regulation of transcription from RNA polymerase II promoter)
ENSG00000176472	0.400238	-1.32107	0.0121922	0.0383247	down	4	5	2	8	12	7	0.067394	0.0890428	0.0349782	0.143658	0.218421	0.121076	0.221576	0.29432	0.116984	0.480558	0.723357	0.413211	ZNF575	protein_coding	284346	-	HGNC:HGNC:27606|HPRD:15854	zinc finger protein 575		GO:0005634(nucleus)	GO:0003676(nucleic acid binding)//GO:0046872(metal ion binding)//GO:0003677(DNA binding)	GO:0006351(transcription, DNA-templated)//GO:0006355(regulation of transcription, DNA-templated)
ENSG00000176842	0.469984	-1.08932	0.00269373	0.0109701	down	9	11	13	18	23	27	0.17173	0.221853	0.257486	0.366063	0.474117	0.52889	0.498546	0.647504	0.760399	1.08126	1.38644	1.59381	IRX5	protein_coding	10265	HMMS|IRX-2a|IRXB2	MIM:606195|HGNC:HGNC:14361|Ensembl:ENSG00000176842|HPRD:08395|Vega:OTTHUMG00000133201	iroquois homeobox 5		GO:0005634(nucleus)	GO:0043565(sequence-specific DNA binding)//GO:0005499(vitamin D binding)	GO:0048701(embryonic cranial skeleton morphogenesis)//GO:0002027(regulation of heart rate)//GO:0006351(transcription, DNA-templated)//GO:0060040(retinal bipolar neuron differentiation)//GO:0050896(response to stimulus)//GO:0042551(neuron maturation)//GO:0008406(gonad development)//GO:0007601(visual perception)//GO:0006355(regulation of transcription, DNA-templated)
ENSG00000176919	0.374751	-1.41599	0.00265617	0.0108388	down	4	4	5	11	10	13	0.212054	0.224138	0.275146	0.621524	0.572716	0.707501	0.221576	0.235456	0.292461	0.660767	0.602798	0.767391	C8G	protein_coding	733	C8C	MIM:120930|HGNC:HGNC:1354|Ensembl:ENSG00000176919|HPRD:00407|Vega:OTTHUMG00000020955	complement component 8, gamma polypeptide	hsa04610(Complement and coagulation cascades)//hsa05020(Prion diseases)//hsa05146(Amoebiasis)//hsa05322(Systemic lupus erythematosus)	GO:0072562(blood microparticle)//GO:0070062(extracellular exosome)//GO:0005576(extracellular region)//GO:0005579(membrane attack complex)	GO:0019841(retinol binding)//GO:0001848(complement binding)//GO:0032403(protein complex binding)	GO:0045087(innate immune response)//GO:0006957(complement activation, alternative pathway)//GO:0030449(regulation of complement activation)//GO:0006958(complement activation, classical pathway)//GO:0019835(cytolysis)
ENSG00000177238	0.429588	-1.21898	5.88493e-06	7.51921e-05	down	28	27	18	60	56	48	0.178824	0.182263	0.119329	0.408411	0.386375	0.314707	1.55103	1.58933	1.05286	3.60419	3.37567	2.83344	TRIM72	protein_coding	493829	MG53	MIM:613288|HGNC:HGNC:32671|HPRD:17412	tripartite motif containing 72, E3 ubiquitin protein ligase		GO:0030659(cytoplasmic vesicle membrane)//GO:0042383(sarcolemma)	GO:0008270(zinc ion binding)//GO:0001786(phosphatidylserine binding)//GO:0005515(protein binding)//GO:0031624(ubiquitin conjugating enzyme binding)//GO:0061630(ubiquitin protein ligase activity)	GO:0007517(muscle organ development)//GO:0051260(protein homooligomerization)//GO:0043569(negative regulation of insulin-like growth factor receptor signaling pathway)//GO:0001778(plasma membrane repair)//GO:0046627(negative regulation of insulin receptor signaling pathway)//GO:0006887(exocytosis)//GO:0006936(muscle contraction)//GO:0016567(protein ubiquitination)//GO:0003012(muscle system proces…
ENSG00000179528	0.416593	-1.26329	2.88924e-08	1.10657e-06	down	46	52	39	110	110	97	1.04527	1.24894	0.919901	2.66405	2.70033	2.26276	2.54812	3.06093	2.2812	6.60767	6.63078	5.72592	LBX2	protein_coding	85474	LP3727	MIM:607164|HGNC:HGNC:15525|Ensembl:ENSG00000179528|HPRD:16235|Vega:OTTHUMG00000170595	ladybird homeobox 2		GO:0005634(nucleus)	GO:0003677(DNA binding)	GO:0006351(transcription, DNA-templated)//GO:0006355(regulation of transcription, DNA-templated)
ENSG00000179930	0.0297077	-5.07302	0.00530288	0.0192294	down	0	0	0	1	4	7	0	0	0	0.0158559	0.0642874	0.106907	0	0	0	0.0600698	0.241119	0.413211	ZNF648	protein_coding	127665	-	HGNC:HGNC:18190|Ensembl:ENSG00000179930|HPRD:18361|Vega:OTTHUMG00000037302	zinc finger protein 648		GO:0005634(nucleus)	GO:0046872(metal ion binding)//GO:0003677(DNA binding)	GO:0006351(transcription, DNA-templated)//GO:0006355(regulation of transcription, DNA-templated)
ENSG00000180113	0.443311	-1.17361	0.0390437	0.0991873	down	3	2	4	6	7	7	0.0180132	0.0126931	0.0249308	0.0383973	0.0454068	0.0431485	0.166182	0.117728	0.233969	0.360419	0.421958	0.413211	TDRD6	protein_coding	221400	CT41.2|NY-CO-45|SPATA36|TDR2|bA446F17.4	MIM:611200|HGNC:HGNC:21339|Ensembl:ENSG00000180113|HPRD:18172	tudor domain containing 6		GO:0005783(endoplasmic reticulum)//GO:0033391(chromatoid body)//GO:0043186(P granule)//GO:0005737(cytoplasm)		GO:0007281(germ cell development)//GO:0010467(gene expression)//GO:0007283(spermatogenesis)//GO:0034587(piRNA metabolic process)//GO:0031047(gene silencing by RNA)//GO:0007275(multicellular organism development)
ENSG00000181634	0.128268	-2.96276	0.0176277	0.0518749	down	1	0	0	1	3	6	0.00688121	0	0	0.00733404	0.0223017	0.0423851	0.055394	0	0	0.0600698	0.180839	0.354181	TNFSF15	protein_coding	9966	TL1|TL1A|TNLG1B|VEGI|VEGI192A	MIM:604052|HGNC:HGNC:11931|Ensembl:ENSG00000181634|HPRD:04956|Vega:OTTHUMG00000021011	tumor necrosis factor superfamily member 15	hsa04060(Cytokine-cytokine receptor interaction)	GO:0005622(intracellular)//GO:0005886(plasma membrane)//GO:0005887(integral component of plasma membrane)//GO:0005615(extracellular space)//GO:0016021(integral component of membrane)	GO:0005102(receptor binding)//GO:0005164(tumor necrosis factor receptor binding)//GO:0005125(cytokine activity)	GO:0042107(cytokine metabolic process)//GO:0007250(activation of NF-kappaB-inducing kinase activity)//GO:0006919(activation of cysteine-type endopeptidase activity involved in apoptotic process)//GO:0006955(immune response)//GO:0033209(tumor necrosis factor-mediated signaling pathway)//GO:0007165(signal transduction)
ENSG00000181856	0.415191	-1.26815	1.80002e-06	2.9538e-05	down	24	27	29	68	50	68	0.322012	0.382906	0.403892	0.972408	0.724742	0.936627	1.32945	1.58933	1.69627	4.08474	3.01399	4.01405	SLC2A4	protein_coding	6517	GLUT4	MIM:138190|HGNC:HGNC:11009|Ensembl:ENSG00000181856|HPRD:00688|Vega:OTTHUMG00000102181	solute carrier family 2 member 4	hsa04068(FoxO signaling pathway)//hsa04152(AMPK signaling pathway)//hsa04910(Insulin signaling pathway)//hsa04920(Adipocytokine signaling pathway)//hsa04930(Type II diabetes mellitus)//	GO:0030136(clathrin-coated vesicle)//GO:0030140(trans-Golgi network transport vesicle)//GO:0016021(integral component of membrane)//GO:0005887(integral component of plasma membrane)//GO:0048471(perinuclear region of cytoplasm)//GO:0009897(external side of plasma membrane)//GO:0016020(membrane)//GO:0012505(endomembrane system)//GO:0005886(plasma membrane)//GO:0005829(cytosol)//GO:0012506(vesicle m…	GO:0005355(glucose transmembrane transporter activity)//GO:0005515(protein binding)//GO:0055056(D-glucose transmembrane transporter activity)	GO:0061024(membrane organization)//GO:0015758(glucose transport)//GO:0044281(small molecule metabolic process)//GO:0046323(glucose import)//GO:0071456(cellular response to hypoxia)//GO:0042593(glucose homeostasis)//GO:0005975(carbohydrate metabolic process)//GO:0071470(cellular response to osmotic stress)//GO:0032869(cellular response to insulin stimulus)//GO:1904659(glucose transmembrane transpo…
ENSG00000182179	0.498977	-1.00296	0.00512396	0.0187011	down	18	9	6	22	21	21	0.214994	0.113622	0.0743892	0.280062	0.270972	0.257495	0.997091	0.529776	0.350953	1.32153	1.26588	1.23963	UBA7	protein_coding	7318	D8|UBA1B|UBE1L|UBE2	MIM:191325|HGNC:HGNC:12471|Ensembl:ENSG00000182179|HPRD:01873|Vega:OTTHUMG00000158267	ubiquitin like modifier activating enzyme 7	hsa04120(Ubiquitin mediated proteolysis)//hsa05012(Parkinson's disease)	GO:0005654(nucleoplasm)//GO:0005634(nucleus)//GO:0005829(cytosol)	GO:0004839(ubiquitin activating enzyme activity)//GO:0005524(ATP binding)//GO:0004842(ubiquitin-protein transferase activity)//GO:0005515(protein binding)//GO:0019782(ISG15 activating enzyme activity)	GO:0045087(innate immune response)//GO:0032480(negative regulation of type I interferon production)//GO:0016567(protein ubiquitination)//GO:0019221(cytokine-mediated signaling pathway)//GO:0032020(ISG15-protein conjugation)//GO:0019985(translesion synthesis)//GO:0006464(cellular protein modification process)//GO:0019941(modification-dependent protein catabolic process)//GO:0006281(DNA repair)
ENSG00000182326	0.406629	-1.29821	0.000237926	0.00149729	down	12	13	9	30	30	21	0.100809	0.115433	0.0784817	0.268608	0.272266	0.181107	0.664727	0.765232	0.52643	1.80209	1.80839	1.23963	C1S	protein_coding	716	-	MIM:120580|HGNC:HGNC:1247|Ensembl:ENSG00000182326|HPRD:00397|Vega:OTTHUMG00000150305	complement component 1, s subcomponent	hsa04610(Complement and coagulation cascades)//hsa05133(Pertussis)//hsa05150(Staphylococcus aureus infection)//hsa05322(Systemic lupus erythematosus)	GO:0072562(blood microparticle)//GO:0070062(extracellular exosome)//GO:0005576(extracellular region)	GO:0005515(protein binding)//GO:0004252(serine-type endopeptidase activity)//GO:0005509(calcium ion binding)//GO:0042802(identical protein binding)	GO:0006508(proteolysis)//GO:0006958(complement activation, classical pathway)//GO:0006956(complement activation)//GO:0045087(innate immune response)
ENSG00000182459	0.424026	-1.23778	1.16041e-05	0.000130698	down	26	22	17	41	60	47	0.729046	0.652036	0.494807	1.2253	1.81755	1.35293	1.44024	1.29501	0.994368	2.46286	3.61679	2.77441	TEX19	protein_coding	400629	-	MIM:615647|HGNC:HGNC:33802|Ensembl:ENSG00000182459|HPRD:16940|Vega:OTTHUMG00000132857	testis expressed 19		GO:0005737(cytoplasm)		GO:0051321(meiotic cell cycle)//GO:0007283(spermatogenesis)//GO:0030154(cell differentiation)
ENSG00000182472	0.413013	-1.27574	1.18042e-05	0.000132377	down	19	14	26	46	50	42	0.172885	0.134648	0.245574	0.446108	0.491503	0.392329	1.05249	0.824096	1.5208	2.76321	3.01399	2.47926	CAPN12	protein_coding	147968	-	MIM:608839|HGNC:HGNC:13249|Ensembl:ENSG00000182472|HPRD:07007|Vega:OTTHUMG00000182525	calpain 12		GO:0005622(intracellular)	GO:0004198(calcium-dependent cysteine-type endopeptidase activity)//GO:0005509(calcium ion binding)	GO:0006508(proteolysis)
ENSG00000182489	0.348806	-1.5195	0.0174291	0.0514748	down	2	3	2	5	9	6	0.032198	0.0510491	0.0334222	0.0857922	0.156529	0.0991625	0.110788	0.176592	0.116984	0.300349	0.542518	0.354181	XKRX	protein_coding	402415	XKR2|XPLAC|XRG2	MIM:300684|HGNC:HGNC:29845|Ensembl:ENSG00000182489|HPRD:11687|Vega:OTTHUMG00000022010	XK related, X-linked		GO:0016021(integral component of membrane)//GO:0005886(plasma membrane)
ENSG00000182557	0.180497	-2.46995	0.0374211	0.0959058	down	0	0	1	3	3	1	0	0	0.0209947	0.0646702	0.0655508	0.0207635	0	0	0.0584922	0.180209	0.180839	0.0590301	SPNS3	protein_coding	201305	-	MIM:611701|HGNC:HGNC:28433|Ensembl:ENSG00000182557|HPRD:14531|Vega:OTTHUMG00000177737	spinster homolog 3 (Drosophila)		GO:0005765(lysosomal membrane)//GO:0016021(integral component of membrane)//GO:0031982(vesicle)	GO:0046624(sphingolipid transporter activity)	GO:0006869(lipid transport)//GO:0003376(sphingosine-1-phosphate signaling pathway)//GO:0040011(locomotion)//GO:0055085(transmembrane transport)
ENSG00000182853	0.198842	-2.33031	0.0108752	0.0348667	down	1	0	2	4	8	4	0.0676038	0	0.140348	0.288211	0.584271	0.277606	0.055394	0	0.116984	0.240279	0.482238	0.23612	VMO1	protein_coding	284013	ERGA6350|PRO21055	HGNC:HGNC:30387|Ensembl:ENSG00000182853|HPRD:17333|Vega:OTTHUMG00000177898	vitelline membrane outer layer 1 homolog (chicken)		GO:0070062(extracellular exosome)	GO:0003674(molecular_function)	GO:0008150(biological_process)
ENSG00000183396	0.0684515	-3.86877	0.0438499	0.108947	down	0	0	0	1	0	4	0	0	0	0.0873992	0	0.336733	0	0	0	0.0600698	0	0.23612	TMEM89	protein_coding	440955	-	HGNC:HGNC:32372|HPRD:17401	transmembrane protein 89		GO:0016021(integral component of membrane)//GO:0005634(nucleus)
ENSG00000183486	0.424084	-1.23758	0.0083	0.0279544	down	5	3	5	10	10	10	0.020804	0.0131937	0.0215949	0.044346	0.0449499	0.0427143	0.27697	0.176592	0.292461	0.600698	0.602798	0.590301	MX2	protein_coding	4600	MXB	MIM:147890|HGNC:HGNC:7533|Ensembl:ENSG00000183486|HPRD:01001|Vega:OTTHUMG00000086753	MX dynamin like GTPase 2		GO:0005634(nucleus)//GO:0005643(nuclear pore)//GO:0005737(cytoplasm)//GO:0005829(cytosol)	GO:0003924(GTPase activity)//GO:0005515(protein binding)//GO:0005525(GTP binding)	GO:0006952(defense response)//GO:0008152(metabolic process)//GO:0035455(response to interferon-alpha)//GO:0060337(type I interferon signaling pathway)//GO:0051028(mRNA transport)//GO:0019221(cytokine-mediated signaling pathway)//GO:0046822(regulation of nucleocytoplasmic transport)//GO:0009615(response to virus)//GO:0051607(defense response to virus)//GO:0015031(protein transport)//GO:0051726(reg…
ENSG00000183696	0.486902	-1.0383	8.87483e-15	6.28822e-12	down	5449	4837	4737	9745	10329	9587	64.6283	60.6387	58.3197	123.187	132.348	116.731	301.842	284.725	277.078	585.38	622.63	565.922	UPP1	protein_coding	7378	UDRPASE|UP|UPASE|UPP	MIM:191730|HGNC:HGNC:12576|Ensembl:ENSG00000183696|HPRD:08932|Vega:OTTHUMG00000129253	uridine phosphorylase 1	hsa00240(Pyrimidine metabolism)//hsa00983(Drug metabolism - other enzymes)//	GO:0005829(cytosol)	GO:0003824(catalytic activity)//GO:0004850(uridine phosphorylase activity)//GO:0016763(transferase activity, transferring pentosyl groups)	GO:0044281(small molecule metabolic process)//GO:0009116(nucleoside metabolic process)//GO:0042149(cellular response to glucose starvation)//GO:0055086(nucleobase-containing small molecule metabolic process)//GO:0046135(pyrimidine nucleoside catabolic process)//GO:0009166(nucleotide catabolic process)//GO:0006206(pyrimidine nucleobase metabolic process)//GO:0044206(UMP salvage)//GO:0006218(uridin…
ENSG00000184524	0.064813	-3.94757	3.07127e-06	4.44935e-05	down	1	0	1	9	11	15	0.0329205	0	0.0341721	0.315782	0.391211	0.506938	0.055394	0	0.0584922	0.540628	0.663078	0.885451	CEND1	protein_coding	51286	BM88	MIM:608213|HGNC:HGNC:24153|Ensembl:ENSG00000184524|HPRD:16300|Vega:OTTHUMG00000133308	cell cycle exit and neuronal differentiation 1		GO:0016021(integral component of membrane)		GO:0007628(adult walking behavior)//GO:0021933(radial glia guided migration of cerebellar granule cell)//GO:0021941(negative regulation of cerebellar granule cell precursor proliferation)//GO:0021686(cerebellar granular layer maturation)//GO:0021702(cerebellar Purkinje cell differentiation)
ENSG00000185100	0.346279	-1.52999	5.36574e-06	7.03459e-05	down	18	16	19	34	60	54	0.169203	0.158973	0.185393	0.340637	0.609311	0.521105	0.997091	0.941824	1.11135	2.04237	3.61679	3.18763	ADSSL1	protein_coding	122622	-	MIM:612498|HGNC:HGNC:20093|Ensembl:ENSG00000185100|HPRD:12433|Vega:OTTHUMG00000170818	adenylosuccinate synthase like 1	hsa00230(Purine metabolism)//hsa00250(Alanine, aspartate and glutamate metabolism)//	GO:0016021(integral component of membrane)//GO:0005737(cytoplasm)//GO:0005829(cytosol)	GO:0004019(adenylosuccinate synthase activity)//GO:0042803(protein homodimerization activity)//GO:0003924(GTPase activity)//GO:0000287(magnesium ion binding)//GO:0005525(GTP binding)//GO:0042301(phosphate ion binding)//GO:0051015(actin filament binding)	GO:0014850(response to muscle activity)//GO:0042594(response to starvation)//GO:0044208('de novo' AMP biosynthetic process)//GO:0055086(nucleobase-containing small molecule metabolic process)//GO:0044281(small molecule metabolic process)//GO:0006167(AMP biosynthetic process)//GO:0006541(glutamine metabolic process)//GO:0046040(IMP metabolic process)//GO:0035690(cellular response to drug)//GO:0071…
ENSG00000185250	0.424158	-1.23733	0.000189392	0.00123784	down	10	16	13	28	33	28	0.121147	0.20488	0.163479	0.361533	0.431895	0.348231	0.55394	0.941824	0.760399	1.68195	1.98923	1.65284	PPIL6	protein_coding	285755	PPIase|RSPH12|bA425D10.6|dJ919F19.1	HGNC:HGNC:21557|Ensembl:ENSG00000185250|HPRD:15165|Vega:OTTHUMG00000036593	peptidylprolyl isomerase like 6			GO:0003755(peptidyl-prolyl cis-trans isomerase activity)	GO:0000413(protein peptidyl-prolyl isomerization)//GO:0006457(protein folding)
ENSG00000185522	0.318751	-1.6495	0.00390837	0.0149837	down	1	5	5	12	14	8	0.0185023	0.0977832	0.096029	0.236639	0.279839	0.151955	0.055394	0.29432	0.292461	0.720837	0.843917	0.472241	LMNTD2	protein_coding	256329	C11orf35	HGNC:HGNC:28561|Ensembl:ENSG00000185522|HPRD:14600|Vega:OTTHUMG00000132005	lamin tail domain containing 2				GO:0048026(positive regulation of mRNA splicing, via spliceosome)
ENSG00000185567	0.487076	-1.03778	7.81334e-10	6.84238e-08	down	301	303	261	516	656	537	0.870494	0.926211	0.783512	1.59048	2.04954	1.5943	16.6736	17.8358	15.2665	30.996	39.5435	31.6992	AHNAK2	protein_coding	113146	C14orf78	MIM:608570|HGNC:HGNC:20125|Ensembl:ENSG00000185567|Vega:OTTHUMG00000170765	AHNAK nucleoprotein 2		GO:0030018(Z disc)//GO:0005886(plasma membrane)//GO:0030659(cytoplasmic vesicle membrane)//GO:0043034(costamere)//GO:0042383(sarcolemma)//GO:0030315(T-tubule)//GO:0005634(nucleus)//GO:0005737(cytoplasm)	GO:0005515(protein binding)	GO:0001778(plasma membrane repair)
ENSG00000185640	0.409067	-1.28959	0.0351726	0.0913174	down	2	3	2	6	5	6	0.0427111	0.0677174	0.044335	0.136566	0.115354	0.131541	0.110788	0.176592	0.116984	0.360419	0.301399	0.354181	KRT79	protein_coding	338785	K6L|KRT6L	MIM:611160|HGNC:HGNC:28930|Ensembl:ENSG00000185640|HPRD:11183|Vega:OTTHUMG00000169878	keratin 79, type II		GO:0005882(intermediate filament)//GO:0070062(extracellular exosome)//GO:0045095(keratin filament)	GO:0005198(structural molecule activity)//GO:0005515(protein binding)//GO:0019899(enzyme binding)
ENSG00000185664	0.43008	-1.21732	2.69793e-07	6.61134e-06	down	54	41	46	96	97	123	0.751458	0.603063	0.664469	1.42384	1.45826	1.75717	2.99127	2.41342	2.69064	5.7667	5.84714	7.2607	PMEL	protein_coding	6490	D12S53E|ME20|ME20-M|ME20M|P1|P100|PMEL17|SI|SIL|SILV|gp100	MIM:155550|HGNC:HGNC:10880|Ensembl:ENSG00000185664|HPRD:01117|Vega:OTTHUMG00000170573	premelanosome protein		GO:0016021(integral component of membrane)//GO:0005576(extracellular region)//GO:0005794(Golgi apparatus)//GO:0005789(endoplasmic reticulum membrane)//GO:0005886(plasma membrane)//GO:0032585(multivesicular body membrane)//GO:0042470(melanosome)	GO:0005515(protein binding)	GO:0032438(melanosome organization)//GO:0042438(melanin biosynthetic process)
ENSG00000185885	0.436802	-1.19495	5.20213e-08	1.77442e-06	down	71	62	52	134	133	141	3.56879	3.29399	2.71314	7.17871	7.22217	7.27577	3.93297	3.64957	3.04159	8.04935	8.01721	8.32324	IFITM1	protein_coding	8519	9-27|CD225|DSPA2a|IFI17|LEU13	MIM:604456|HGNC:HGNC:5412|Ensembl:ENSG00000185885|HPRD:05122|Vega:OTTHUMG00000165359	interferon induced transmembrane protein 1	hsa04662(B cell receptor signaling pathway)	GO:0005622(intracellular)//GO:0005886(plasma membrane)//GO:0016021(integral component of membrane)//GO:0016020(membrane)	GO:0005515(protein binding)//GO:0005057(receptor signaling protein activity)	GO:0045071(negative regulation of viral genome replication)//GO:0030336(negative regulation of cell migration)//GO:0035455(response to interferon-alpha)//GO:0045669(positive regulation of osteoblast differentiation)//GO:0060337(type I interferon signaling pathway)//GO:0034341(response to interferon-gamma)//GO:0001503(ossification)//GO:0019221(cytokine-mediated signaling pathway)//GO:0051607(defen…
ENSG00000186352	0.476246	-1.07022	6.90782e-05	0.000542737	down	25	23	29	67	46	43	0.526026	0.51152	0.63339	1.50252	1.04563	0.928822	1.38485	1.35387	1.69627	4.02467	2.77287	2.53829	ANKRD37	protein_coding	353322	Lrp2bp	HGNC:HGNC:29593|Ensembl:ENSG00000186352|HPRD:17461|Vega:OTTHUMG00000160459	ankyrin repeat domain 37		GO:0005634(nucleus)//GO:0005737(cytoplasm)
ENSG00000186451	0.319979	-1.64395	1.44798e-05	0.000155878	down	8	8	11	22	26	34	0.179978	0.190234	0.256879	0.52751	0.631911	0.785246	0.443152	0.470912	0.643414	1.32153	1.56727	2.00702	SPATA12	protein_coding	353324	SRG5	MIM:609869|HGNC:HGNC:23221|Ensembl:ENSG00000186451|HPRD:15426|Vega:OTTHUMG00000158862	spermatogenesis associated 12
ENSG00000186529	0.445703	-1.16584	0.0140294	0.0429731	down	9	5	2	15	10	10	0.0885577	0.0520022	0.0204277	0.157309	0.106301	0.101014	0.498546	0.29432	0.116984	0.901046	0.602798	0.590301	CYP4F3	protein_coding	4051	CPF3|CYP4F|LTB4H	MIM:601270|HGNC:HGNC:2646|Ensembl:ENSG00000186529|HPRD:03169|Vega:OTTHUMG00000182374	cytochrome P450 family 4 subfamily F member 3	hsa00590(Arachidonic acid metabolism)//	GO:0016021(integral component of membrane)//GO:0005789(endoplasmic reticulum membrane)	GO:0005506(iron ion binding)//GO:0052871(alpha-tocopherol omega-hydroxylase activity)//GO:0050051(leukotriene-B4 20-monooxygenase activity)//GO:0016705(oxidoreductase activity, acting on paired donors, with incorporation or reduction of molecular oxygen)//GO:0020037(heme binding)//GO:0004497(monooxygenase activity)	GO:0055114(oxidation-reduction process)//GO:0006691(leukotriene metabolic process)//GO:0006690(icosanoid metabolic process)//GO:0019369(arachidonic acid metabolic process)//GO:0036101(leukotriene B4 catabolic process)//GO:0044281(small molecule metabolic process)//GO:0006805(xenobiotic metabolic process)
ENSG00000186862	0.496462	-1.01024	2.96284e-07	7.09444e-06	down	80	67	68	132	157	128	0.657114	0.581693	0.579784	1.15559	1.39317	1.07934	4.43152	3.94389	3.97747	7.92921	9.46393	7.55585	PDZD7	protein_coding	79955	PDZK7	MIM:612971|HGNC:HGNC:26257|Ensembl:ENSG00000186862|HPRD:15114|Vega:OTTHUMG00000018916	PDZ domain containing 7		GO:1990696(USH2 complex)//GO:0002141(stereocilia ankle link)//GO:0005634(nucleus)//GO:0005615(extracellular space)//GO:0005929(cilium)	GO:0046982(protein heterodimerization activity)//GO:0005515(protein binding)//GO:0042803(protein homodimerization activity)	GO:0045184(establishment of protein localization)//GO:0060088(auditory receptor cell stereocilium organization)//GO:0050910(detection of mechanical stimulus involved in sensory perception of sound)
ENSG00000187193	0.395441	-1.33847	6.9797e-13	2.32236e-10	down	399	345	332	865	917	835	12.2166	11.1652	10.5517	28.2275	30.3319	26.2459	22.1022	20.3081	19.4194	51.9603	55.2766	49.2901	MT1X	protein_coding	4501	MT-1l|MT1	MIM:156359|HGNC:HGNC:7405|Ensembl:ENSG00000187193|HPRD:01130|Vega:OTTHUMG00000133280	metallothionein 1X	hsa04978(Mineral absorption)	GO:0005634(nucleus)//GO:0005737(cytoplasm)//GO:0048471(perinuclear region of cytoplasm)	GO:0008270(zinc ion binding)//GO:0005515(protein binding)//GO:0046872(metal ion binding)	GO:0044281(small molecule metabolic process)//GO:0071294(cellular response to zinc ion)//GO:0036018(cellular response to erythropoietin)//GO:0071276(cellular response to cadmium ion)//GO:0010038(response to metal ion)//GO:0045926(negative regulation of growth)
ENSG00000187391	0.409045	-1.28967	8.46439e-06	0.000100421	down	18	30	24	44	60	66	0.030992	0.0545966	0.0428937	0.0807436	0.111604	0.116659	0.997091	1.76592	1.40381	2.64307	3.61679	3.89599	MAGI2	protein_coding	9863	ACVRIP1|AIP-1|AIP1|ARIP1|MAGI-2|SSCAM	MIM:606382|HGNC:HGNC:18957|Ensembl:ENSG00000187391|HPRD:16212|Vega:OTTHUMG00000130697	membrane associated guanylate kinase, WW and PDZ domain containing 2	hsa04015(Rap1 signaling pathway)//hsa04530(Tight junction)	GO:0005923(bicellular tight junction)//GO:0045202(synapse)//GO:0005886(plasma membrane)//GO:0048471(perinuclear region of cytoplasm)//GO:0030425(dendrite)//GO:0043234(protein complex)//GO:0005770(late endosome)//GO:0036057(slit diaphragm)//GO:0014069(postsynaptic density)//GO:0005634(nucleus)//GO:0005737(cytoplasm)	GO:0031697(beta-1 adrenergic receptor binding)//GO:0019902(phosphatase binding)//GO:0004871(signal transducer activity)//GO:0016301(kinase activity)//GO:0030159(receptor signaling complex scaffold activity)//GO:0070699(type II activin receptor binding)//GO:0032947(protein complex scaffold)//GO:0046332(SMAD binding)//GO:0005515(protein binding)	GO:1990090(cellular response to nerve growth factor stimulus)//GO:0010976(positive regulation of neuron projection development)//GO:0016482(cytoplasmic transport)//GO:0071850(mitotic cell cycle arrest)//GO:0043113(receptor clustering)//GO:0002092(positive regulation of receptor internalization)//GO:0003402(planar cell polarity pathway involved in axis elongation)//GO:0016310(phosphorylation)//GO:…
ENSG00000187634	0.223123	-2.16409	1.22338e-08	5.57336e-07	down	11	10	10	39	45	51	0.143338	0.137732	0.135261	0.54164	0.63348	0.682236	0.609334	0.58864	0.584922	2.34272	2.71259	3.01053	SAMD11	protein_coding	148398	MRS	MIM:616765|HGNC:HGNC:28706|Ensembl:ENSG00000187634|HPRD:10081|Vega:OTTHUMG00000040719	sterile alpha motif domain containing 11		GO:0005634(nucleus)	GO:0043621(protein self-association)//GO:0032093(SAM domain binding)//GO:0042731(PH domain binding)//GO:0003713(transcription coactivator activity)	GO:1903506(regulation of nucleic acid-templated transcription)//GO:0000122(negative regulation of transcription from RNA polymerase II promoter)
ENSG00000187688	0.220653	-2.18015	1.13078e-05	0.000128286	down	4	4	5	22	17	19	0.0636784	0.067307	0.0826244	0.373279	0.292371	0.310515	0.221576	0.235456	0.292461	1.32153	1.02476	1.12157	TRPV2	protein_coding	51393	VRL|VRL-1|VRL1	MIM:606676|HGNC:HGNC:18082|Ensembl:ENSG00000187688|HPRD:05980|Vega:OTTHUMG00000058989	transient receptor potential cation channel subfamily V member 2	hsa04750(Inflammatory mediator regulation of TRP channels)	GO:0005886(plasma membrane)//GO:0005887(integral component of plasma membrane)//GO:0044295(axonal growth cone)//GO:0030027(lamellipodium)//GO:0009986(cell surface)//GO:0016021(integral component of membrane)//GO:0042470(melanosome)//GO:0005622(intracellular)//GO:0032584(growth cone membrane)//GO:0044297(cell body)	GO:0015075(ion transmembrane transporter activity)//GO:0005262(calcium channel activity)//GO:0005261(cation channel activity)//GO:0005216(ion channel activity)	GO:0090280(positive regulation of calcium ion import)//GO:0009408(response to heat)//GO:0070588(calcium ion transmembrane transport)//GO:0007600(sensory perception)//GO:0009266(response to temperature stimulus)//GO:0008285(negative regulation of cell proliferation)//GO:0055085(transmembrane transport)//GO:0006810(transport)//GO:0045773(positive regulation of axon extension)//GO:0034220(ion transm…
ENSG00000187726	0.286312	-1.80434	0.0245963	0.0684288	down	1	1	1	2	5	4	0.0156218	0.016512	0.0162158	0.0332997	0.084383	0.0641489	0.055394	0.058864	0.0584922	0.12014	0.301399	0.23612	DNAJB13	protein_coding	374407	RSPH16A|TSARG5|TSARG6	MIM:610263|HGNC:HGNC:30718|Ensembl:ENSG00000187726|HPRD:15573|Vega:OTTHUMG00000168093	DnaJ heat shock protein family (Hsp40) member B13		GO:0005575(cellular_component)//GO:0036126(sperm flagellum)//GO:0005930(axoneme)	GO:0003674(molecular_function)//GO:0051082(unfolded protein binding)	GO:0006457(protein folding)
ENSG00000188322	0.430239	-1.21679	6.29458e-11	8.45861e-09	down	184	142	139	335	340	365	2.00092	1.63218	1.56904	3.88272	3.99433	4.07476	10.1925	8.35869	8.13042	20.1234	20.4951	21.546	SBK1	protein_coding	388228	SBK	HGNC:HGNC:17699|Ensembl:ENSG00000188322|HPRD:18608|Vega:OTTHUMG00000166066	SH3 domain binding kinase 1		GO:0005737(cytoplasm)	GO:0005524(ATP binding)//GO:0004674(protein serine/threonine kinase activity)	GO:0006468(protein phosphorylation)
ENSG00000188404	0.188555	-2.40694	0.0100226	0.0326777	down	0	1	3	1	9	12	0	0.0210566	0.0620365	0.0212324	0.193694	0.245414	0	0.058864	0.175477	0.0600698	0.542518	0.708361	SELL	protein_coding	6402	CD62L|LAM1|LECAM1|LEU8|LNHR|LSEL|LYAM1|PLNHR|TQ1	MIM:153240|HGNC:HGNC:10720|Ensembl:ENSG00000188404|Vega:OTTHUMG00000034809	selectin L	hsa04514(Cell adhesion molecules (CAMs))	GO:0005886(plasma membrane)//GO:0005887(integral component of plasma membrane)//GO:0009897(external side of plasma membrane)	GO:0043208(glycosphingolipid binding)//GO:0002020(protease binding)//GO:0008201(heparin binding)//GO:0030246(carbohydrate binding)//GO:0050839(cell adhesion molecule binding)//GO:0005515(protein binding)	GO:0050900(leukocyte migration)//GO:0033198(response to ATP)//GO:0007155(cell adhesion)//GO:0050776(regulation of immune response)//GO:0007596(blood coagulation)
ENSG00000188747	0.220017	-2.18431	6.42684e-08	2.07845e-06	down	11	10	13	52	62	36	0.355867	0.34195	0.43656	1.79299	2.1669	1.19562	0.609334	0.58864	0.760399	3.12363	3.73735	2.12508	NOXA1	protein_coding	10811	NY-CO-31|SDCCAG31|p51NOX	MIM:611255|HGNC:HGNC:10668|Ensembl:ENSG00000188747|HPRD:17644|Vega:OTTHUMG00000131781	NADPH oxidase activator 1		GO:0043020(NADPH oxidase complex)//GO:0005829(cytosol)	GO:0048365(Rac GTPase binding)//GO:0016176(superoxide-generating NADPH oxidase activator activity)//GO:0019899(enzyme binding)//GO:0005515(protein binding)//GO:0017124(SH3 domain binding)	GO:0060263(regulation of respiratory burst)//GO:0043085(positive regulation of catalytic activity)//GO:0010310(regulation of hydrogen peroxide metabolic process)//GO:0006801(superoxide metabolic process)//GO:0007264(small GTPase mediated signal transduction)
ENSG00000188833	0.097529	-3.35803	5.84821e-05	0.000475049	down	2	1	0	12	14	7	0.0382834	0.0202324	0	0.244816	0.289509	0.137555	0.110788	0.058864	0	0.720837	0.843917	0.413211	ENTPD8	protein_coding	377841	E-NTPDase|GLSR2492|NTPDase-8|UNQ2492	MIM:616748|HGNC:HGNC:24860|Ensembl:ENSG00000188833|HPRD:16864|Vega:OTTHUMG00000131831	ectonucleoside triphosphate diphosphohydrolase 8	hsa00230(Purine metabolism)//hsa00240(Pyrimidine metabolism)//hsa05169(Epstein-Barr virus infection)	GO:0005886(plasma membrane)//GO:0016021(integral component of membrane)	GO:0005524(ATP binding)//GO:0017110(nucleoside-diphosphatase activity)//GO:0046872(metal ion binding)//GO:0017111(nucleoside-triphosphatase activity)//GO:0016787(hydrolase activity)	GO:0008152(metabolic process)//GO:0009133(nucleoside diphosphate biosynthetic process)//GO:0009124(nucleoside monophosphate biosynthetic process)
ENSG00000189045	0.0576991	-4.11531	0.0130378	0.0404604	down	0	0	0	2	2	2	0	0	0	0.0352043	0.0356837	0.0339089	0	0	0	0.12014	0.12056	0.11806	ANKDD1B	protein_coding	728780	-	HGNC:HGNC:32525|Ensembl:ENSG00000189045|Vega:OTTHUMG00000162490	ankyrin repeat and death domain containing 1B				GO:0007165(signal transduction)
ENSG00000189221	0.235302	-2.08741	0.000872081	0.0043362	down	6	0	3	8	16	14	0.058921	0	0.0305806	0.0837312	0.169743	0.141138	0.332364	0	0.175477	0.480558	0.964477	0.826421	MAOA	protein_coding	4128	MAO-A	MIM:309850|HGNC:HGNC:6833|Ensembl:ENSG00000189221|HPRD:02400	monoamine oxidase A	hsa00260(Glycine, serine and threonine metabolism)//hsa00330(Arginine and proline metabolism)//hsa00340(Histidine metabolism)//hsa00350(Tyrosine metabolism)//hsa00360(Phenylalanine metabolism)//hsa00380(Tryptophan metabolism)//hsa00982(Drug metabolism - cytochrome P450)//	GO:0016021(integral component of membrane)//GO:0005739(mitochondrion)//GO:0005741(mitochondrial outer membrane)	GO:0051378(serotonin binding)//GO:0050660(flavin adenine dinucleotide binding)//GO:0008131(primary amine oxidase activity)	GO:0055114(oxidation-reduction process)//GO:0044281(small molecule metabolic process)//GO:0006576(cellular biogenic amine metabolic process)//GO:0042136(neurotransmitter biosynthetic process)//GO:0042443(phenylethylamine metabolic process)//GO:0042420(dopamine catabolic process)//GO:0007268(synaptic transmission)//GO:0042135(neurotransmitter catabolic process)//GO:0042428(serotonin metabolic proc…
ENSG00000189334	0.446839	-1.16217	8.11589e-05	0.000621368	down	15	18	16	30	40	36	0.637657	0.808791	0.706028	1.35924	1.837	1.57107	0.830909	1.05955	0.935875	1.80209	2.41119	2.12508	S100A14	protein_coding	57402	BCMP84|S100A15	MIM:607986|HGNC:HGNC:18901|Ensembl:ENSG00000189334|HPRD:10467|Vega:OTTHUMG00000035030	S100 calcium binding protein A14		GO:0005886(plasma membrane)//GO:0070062(extracellular exosome)//GO:0048471(perinuclear region of cytoplasm)//GO:0030054(cell junction)//GO:0015630(microtubule cytoskeleton)//GO:0005654(nucleoplasm)//GO:0005737(cytoplasm)	GO:0042379(chemokine receptor binding)//GO:0005515(protein binding)//GO:0005509(calcium ion binding)	GO:0055074(calcium ion homeostasis)//GO:0034142(toll-like receptor 4 signaling pathway)//GO:0090026(positive regulation of monocyte chemotaxis)//GO:0032496(response to lipopolysaccharide)//GO:0071624(positive regulation of granulocyte chemotaxis)//GO:0006915(apoptotic process)//GO:0042742(defense response to bacterium)
ENSG00000197191	0.322811	-1.63124	4.77456e-09	2.76676e-07	down	31	27	39	92	95	103	1.2975	1.19448	1.69441	4.10406	4.29559	4.42569	1.71721	1.58933	2.2812	5.52642	5.72658	6.0801	CYSRT1	protein_coding	375791	C9orf169	HGNC:HGNC:30529|Ensembl:ENSG00000197191|HPRD:14696|Vega:OTTHUMG00000153383	cysteine rich tail 1		GO:0070062(extracellular exosome)
ENSG00000197558	0.226528	-2.14224	0.0247962	0.0688253	down	0	2	1	3	9	2	0	0.00542747	0.00266505	0.00820918	0.0249629	0.00527141	0	0.117728	0.0584922	0.180209	0.542518	0.11806	SSPO	protein_coding	23145	-	HGNC:HGNC:21998|Ensembl:ENSG00000197558	SCO-spondin		GO:0005615(extracellular space)//GO:0005737(cytoplasm)	GO:0030414(peptidase inhibitor activity)	GO:0007155(cell adhesion)//GO:0010466(negative regulation of peptidase activity)
ENSG00000197576	0.379048	-1.39955	5.51349e-07	1.15828e-05	down	25	20	17	53	51	54	0.776844	0.656888	0.548338	1.75529	1.71205	1.7226	1.38485	1.17728	0.994368	3.1837	3.07427	3.18763	HOXA4	protein_coding	3201	HOX1|HOX1D	MIM:142953|HGNC:HGNC:5105|Ensembl:ENSG00000197576|HPRD:00841|Vega:OTTHUMG00000023213	homeobox A4		GO:0005634(nucleus)	GO:0043565(sequence-specific DNA binding)//GO:0003700(transcription factor activity, sequence-specific DNA binding)	GO:0006351(transcription, DNA-templated)//GO:0009653(anatomical structure morphogenesis)//GO:0007275(multicellular organism development)//GO:0006355(regulation of transcription, DNA-templated)
ENSG00000197769	0.344492	-1.53746	5.91492e-15	4.85272e-12	down	303	285	246	761	773	796	13.9159	13.8351	11.7276	37.2505	38.3532	37.5301	16.7844	16.7762	14.3891	45.7131	46.5963	46.988	MAP1LC3C	protein_coding	440738	ATG8J|LC3C	MIM:609605|HGNC:HGNC:13353|Ensembl:ENSG00000197769|HPRD:14226|Vega:OTTHUMG00000039865	microtubule associated protein 1 light chain 3 gamma		GO:0005874(microtubule)//GO:0005776(autophagosome)//GO:0012505(endomembrane system)//GO:0005829(cytosol)//GO:0000421(autophagosome membrane)//GO:0031410(cytoplasmic vesicle)//GO:0031090(organelle membrane)	GO:0008017(microtubule binding)//GO:0005515(protein binding)//GO:0031625(ubiquitin protein ligase binding)	GO:0000422(mitophagy)//GO:0006995(cellular response to nitrogen starvation)//GO:0000045(autophagosome assembly)//GO:0016236(macroautophagy)
ENSG00000198417	0.490745	-1.02696	3.97454e-07	8.95306e-06	down	124	112	140	283	196	259	3.5635	3.40205	4.17627	8.66802	6.08504	7.64103	6.86885	6.59277	8.18891	16.9997	11.8148	15.2888	MT1F	protein_coding	4494	MT1	MIM:156352|HGNC:HGNC:7398|Ensembl:ENSG00000198417|HPRD:01127|Vega:OTTHUMG00000176838	metallothionein 1F	hsa04978(Mineral absorption)	GO:0005634(nucleus)//GO:0005737(cytoplasm)//GO:0048471(perinuclear region of cytoplasm)	GO:0008270(zinc ion binding)//GO:0046872(metal ion binding)//GO:0005515(protein binding)	GO:0071276(cellular response to cadmium ion)//GO:0010038(response to metal ion)//GO:0044281(small molecule metabolic process)//GO:0071294(cellular response to zinc ion)//GO:0045926(negative regulation of growth)
ENSG00000198795	0.298218	-1.74556	0.0486773	0.11856	down	2	3	0	6	7	4	0.0174468	0.0276615	0	0.0557849	0.0659687	0.0358215	0.110788	0.176592	0	0.360419	0.421958	0.23612	ZNF521	protein_coding	25925	EHZF|Evi3	MIM:610974|HGNC:HGNC:24605|Ensembl:ENSG00000198795|HPRD:18350|Vega:OTTHUMG00000179511	zinc finger protein 521		GO:0005634(nucleus)	GO:0003676(nucleic acid binding)//GO:0046872(metal ion binding)//GO:0003677(DNA binding)//GO:0019904(protein domain specific binding)	GO:0048663(neuron fate commitment)//GO:0006351(transcription, DNA-templated)//GO:0006355(regulation of transcription, DNA-templated)
ENSG00000198870	0.395281	-1.33905	0.00161892	0.00724541	down	5	13	6	26	20	13	0.0615765	0.169222	0.0767012	0.341269	0.26609	0.164356	0.27697	0.765232	0.350953	1.56181	1.2056	0.767391	STKLD1	protein_coding	169436	C9orf96|SgK071|Sk521	HGNC:HGNC:28669|Ensembl:ENSG00000198870|HPRD:12990|Vega:OTTHUMG00000020862	serine/threonine kinase-like domain containing 1			GO:0005524(ATP binding)//GO:0004674(protein serine/threonine kinase activity)	GO:0006468(protein phosphorylation)
ENSG00000203697	0.0684488	-3.86883	0.030673	0.0819841	down	0	0	0	4	0	1	0	0	0	0.0445749	0	0.0107337	0	0	0	0.240279	0	0.0590301	CAPN8	protein_coding	388743	nCL-2	HGNC:HGNC:1485|Ensembl:ENSG00000203697	calpain 8		GO:0005622(intracellular)//GO:0005794(Golgi apparatus)	GO:0004198(calcium-dependent cysteine-type endopeptidase activity)//GO:0005509(calcium ion binding)	GO:0007586(digestion)//GO:0006508(proteolysis)
ENSG00000203780	0.475322	-1.07302	0.00465438	0.0172744	down	9	7	8	12	17	20	0.144377	0.118692	0.133215	0.205171	0.294617	0.32937	0.498546	0.412048	0.467938	0.720837	1.02476	1.1806	FANK1	protein_coding	92565	HSD13	MIM:611640|HGNC:HGNC:23527|Ensembl:ENSG00000203780|HPRD:09945|Vega:OTTHUMG00000019241	fibronectin type III and ankyrin repeat domains 1		GO:0005654(nucleoplasm)//GO:0005737(cytoplasm)
ENSG00000203812	0.180493	-2.46999	0.0440676	0.109366	down	1	0	0	4	1	2	0.0988813	0	0	0.421554	0.106824	0.203021	0.055394	0	0	0.240279	0.0602798	0.11806	HIST2H2AA3	protein_coding	8337	H2A|H2A.2|H2A/O|H2A/q|H2AFO|H2a-615|HIST2H2AA	MIM:142720|HGNC:HGNC:4736|Ensembl:ENSG00000203812|HPRD:08851|Vega:OTTHUMG00000188678	histone cluster 2, H2aa3	hsa05034(Alcoholism)//hsa05322(Systemic lupus erythematosus)	GO:0005634(nucleus)//GO:0000786(nucleosome)//GO:0070062(extracellular exosome)//GO:0000790(nuclear chromatin)	GO:0003674(molecular_function)//GO:0046982(protein heterodimerization activity)//GO:0003677(DNA binding)	GO:0008150(biological_process)//GO:0006342(chromatin silencing)
ENSG00000204052	0.477927	-1.06514	0.000375757	0.0021823	down	12	14	17	26	32	29	0.307134	0.378741	0.451649	0.709248	0.884808	0.761976	0.664727	0.824096	0.994368	1.56181	1.92895	1.71187	LRRC73	protein_coding	221424	C6orf154	HGNC:HGNC:21375|Ensembl:ENSG00000204052|HPRD:10167|Vega:OTTHUMG00000014737	leucine rich repeat containing 73
ENSG00000204334	0.385916	-1.37364	0.00777503	0.0264565	down	1	4	10	10	12	16	0.0903259	0.381892	0.937601	0.9627	1.17097	1.48364	0.055394	0.235456	0.584922	0.600698	0.723357	0.944482	ERICH2	protein_coding	285141	-	HGNC:HGNC:44395|Ensembl:ENSG00000204334|Vega:OTTHUMG00000154074	glutamate rich 2			GO:0005515(protein binding)
ENSG00000204371	0.037597	-4.73324	0.00267915	0.0109212	down	0	1	0	0	27	8	0	0.00787203	0	0	0.217238	0.0611654	0	0.058864	0	0	1.62755	0.472241	EHMT2	protein_coding	10919	BAT8|C6orf30|G9A|GAT8|KMT1C|NG36	MIM:604599|HGNC:HGNC:14129|Ensembl:ENSG00000204371|HPRD:06854|Vega:OTTHUMG00000031180	euchromatic histone-lysine N-methyltransferase 2	hsa00310(Lysine degradation)//	GO:0005654(nucleoplasm)//GO:0005634(nucleus)//GO:0005694(chromosome)//GO:0000790(nuclear chromatin)	GO:0018024(histone-lysine N-methyltransferase activity)//GO:0008270(zinc ion binding)//GO:0016279(protein-lysine N-methyltransferase activity)//GO:0046976(histone methyltransferase activity (H3-K27 specific))//GO:0000977(RNA polymerase II regulatory region sequence-specific DNA binding)//GO:0046974(histone methyltransferase activity (H3-K9 specific))//GO:1990841(promoter-specific chromatin bindin…	GO:0007286(spermatid development)//GO:0006325(chromatin organization)//GO:0034968(histone lysine methylation)//GO:0000122(negative regulation of transcription from RNA polymerase II promoter)//GO:0006275(regulation of DNA replication)//GO:0051569(regulation of histone H3-K4 methylation)//GO:0051570(regulation of histone H3-K9 methylation)//GO:0031667(response to nutrient levels)//GO:0006306(DNA m…
ENSG00000204438	0.132001	-2.92137	0.0081757	0.027591	down	0	1	1	3	1	13	0	0.0162639	0.0159722	0.0491992	0.0166231	0.205352	0	0.058864	0.0584922	0.180209	0.0602798	0.767391	GPANK1	protein_coding	7918	ANKRD59|BAT4|D6S54E|G5|GPATCH10	MIM:142610|HGNC:HGNC:13920|Ensembl:ENSG00000204438|HPRD:00810|Vega:OTTHUMG00000031174	G-patch domain and ankyrin repeats 1			GO:0003676(nucleic acid binding)//GO:0005515(protein binding)
ENSG00000204677	0.243468	-2.0382	0.0123486	0.0386837	down	1	1	1	2	8	3	0.0126688	0.0133907	0.0131505	0.027005	0.109491	0.039017	0.055394	0.058864	0.0584922	0.12014	0.482238	0.17709	FAM153C	protein_coding	653316	NY-REN-7-like	HGNC:HGNC:33936|Ensembl:ENSG00000204677|Vega:OTTHUMG00000163459	family with sequence similarity 153, member C			GO:0005515(protein binding)
ENSG00000205133	0.442449	-1.17642	2.24691e-08	9.00849e-07	down	66	87	88	175	176	174	0.532848	0.742414	0.737476	1.50583	1.53506	1.44213	3.656	5.12117	5.14731	10.5122	10.6092	10.2712	TRIQK	protein_coding	286144	C8orf83|PRO0845|UPF0599	HGNC:HGNC:27828|Ensembl:ENSG00000205133|Vega:OTTHUMG00000164162	triple QxxK/R motif containing		GO:0016021(integral component of membrane)//GO:0005789(endoplasmic reticulum membrane)
ENSG00000205309	0.490287	-1.0283	2.24926e-05	0.000221768	down	35	28	27	57	68	52	0.968896	0.819285	0.775852	1.68175	2.03363	1.47778	1.93879	1.64819	1.57929	3.42398	4.09903	3.06956	NT5M	protein_coding	56953	dNT-2|dNT2|mdN	MIM:605292|HGNC:HGNC:15769|Ensembl:ENSG00000205309|HPRD:12009|Vega:OTTHUMG00000059277	5',3'-nucleotidase, mitochondrial	hsa00230(Purine metabolism)//hsa00240(Pyrimidine metabolism)//hsa00760(Nicotinate and nicotinamide metabolism)//	GO:0005739(mitochondrion)//GO:0005759(mitochondrial matrix)	GO:0000166(nucleotide binding)//GO:0046872(metal ion binding)//GO:0008253(5'-nucleotidase activity)//GO:0008252(nucleotidase activity)	GO:0009223(pyrimidine deoxyribonucleotide catabolic process)//GO:0044281(small molecule metabolic process)//GO:0055086(nucleobase-containing small molecule metabolic process)//GO:0016311(dephosphorylation)//GO:0046135(pyrimidine nucleoside catabolic process)//GO:0006206(pyrimidine nucleobase metabolic process)//GO:0006260(DNA replication)//GO:0046079(dUMP catabolic process)//GO:0009264(deoxyribon…
ENSG00000205464	0.417527	-1.26006	2.63315e-05	0.00025089	down	36	25	13	53	66	52	0.27034	0.198434	0.101335	0.424193	0.535433	0.400875	1.99418	1.4716	0.760399	3.1837	3.97847	3.06956	ATP6AP1L	protein_coding	92270	-	HGNC:HGNC:28091|Ensembl:ENSG00000205464|HPRD:18710|Vega:OTTHUMG00000162558	ATPase H+ transporting accessory protein 1 like		GO:0016021(integral component of membrane)//GO:0033180(proton-transporting V-type ATPase, V1 domain)	GO:0046961(proton-transporting ATPase activity, rotational mechanism)//GO:0046933(proton-transporting ATP synthase activity, rotational mechanism)	GO:0015991(ATP hydrolysis coupled proton transport)
ENSG00000205670	0.205396	-2.28352	0.00719672	0.0248411	down	10	13	10	32	94	30	0.129252	0.177602	0.134166	0.440825	1.31256	0.398067	0.55394	0.765232	0.584922	1.92223	5.6663	1.7709	SMIM11A	protein_coding	54065	C21orf51|FAM165B|SMIM11	HGNC:HGNC:1293|Ensembl:ENSG00000205670|HPRD:10751|Vega:OTTHUMG00000086193	small integral membrane protein 11A		GO:0016021(integral component of membrane)//GO:0005575(cellular_component)	GO:0003674(molecular_function)	GO:0008150(biological_process)
ENSG00000206113	0.180495	-2.46997	0.0360863	0.0932704	down	1	0	0	2	2	3	0.0104436	0	0	0.0222617	0.0225649	0.0321639	0.055394	0	0	0.12014	0.12056	0.17709	CFAP99	protein_coding	402160	-	HGNC:HGNC:51180|Ensembl:ENSG00000206113|Ensembl:ENSG00000249428|Vega:OTTHUMG00000160515	cilia and flagella associated protein 99		GO:0042995(cell projection)
ENSG00000206561	0.491752	-1.024	0.00316611	0.0125294	down	14	10	8	15	25	23	0.182036	0.137435	0.107976	0.207874	0.351175	0.307012	0.775515	0.58864	0.467938	0.901046	1.50699	1.35769	COLQ	protein_coding	8292	CMS5|EAD	MIM:603033|HGNC:HGNC:2226|Ensembl:ENSG00000206561|HPRD:04328|Vega:OTTHUMG00000156233	collagen-like tail subunit (single strand of homotrimer) of asymmetric acetylcholinesterase		GO:0005581(collagen trimer)//GO:0043083(synaptic cleft)//GO:0030054(cell junction)//GO:0031594(neuromuscular junction)//GO:0005605(basal lamina)//GO:0005615(extracellular space)	GO:0005515(protein binding)	GO:0008105(asymmetric protein localization)//GO:0008582(regulation of synaptic growth at neuromuscular junction)//GO:0071340(skeletal muscle acetylcholine-gated channel clustering)//GO:0001507(acetylcholine catabolic process in synaptic cleft)//GO:0090150(establishment of protein localization to membrane)
ENSG00000213316	0.366698	-1.44734	0.00147527	0.00668892	down	6	4	5	14	14	12	0.273251	0.192548	0.236367	0.679543	0.688797	0.561034	0.332364	0.235456	0.292461	0.840977	0.843917	0.708361	LTC4S	protein_coding	4056	-	MIM:246530|HGNC:HGNC:6719|Ensembl:ENSG00000213316|HPRD:02004|Vega:OTTHUMG00000150314	leukotriene C4 synthase	hsa00590(Arachidonic acid metabolism)//	GO:0016021(integral component of membrane)//GO:0005640(nuclear outer membrane)//GO:0005635(nuclear envelope)//GO:0005789(endoplasmic reticulum membrane)//GO:0043231(intracellular membrane-bounded organelle)//GO:0005783(endoplasmic reticulum)	GO:0004602(glutathione peroxidase activity)//GO:0043295(glutathione binding)//GO:0004464(leukotriene-C4 synthase activity)//GO:0004364(glutathione transferase activity)//GO:0046982(protein heterodimerization activity)//GO:0008047(enzyme activator activity)//GO:0008289(lipid binding)//GO:0005515(protein binding)	GO:0006691(leukotriene metabolic process)//GO:0019370(leukotriene biosynthetic process)//GO:0019369(arachidonic acid metabolic process)//GO:0042493(response to drug)//GO:0098869(cellular oxidant detoxification)//GO:0048678(response to axon injury)//GO:0019372(lipoxygenase pathway)//GO:0043085(positive regulation of catalytic activity)//GO:0071299(cellular response to vitamin A)//GO:0044281(small …
ENSG00000213937	0.0841227	-3.57136	0.0267114	0.0731	down	0	0	0	1	1	2	0	0	0	0.0282235	0.0286079	0.0543701	0	0	0	0.0600698	0.0602798	0.11806	CLDN9	protein_coding	9080	-	MIM:615799|HGNC:HGNC:2051|Ensembl:ENSG00000213937|HPRD:13071|Vega:OTTHUMG00000129000	claudin 9	hsa04514(Cell adhesion molecules (CAMs))//hsa04530(Tight junction)//hsa04670(Leukocyte transendothelial migration)//hsa05160(Hepatitis C)	GO:0005923(bicellular tight junction)//GO:0005886(plasma membrane)//GO:0016021(integral component of membrane)	GO:0005198(structural molecule activity)//GO:0042802(identical protein binding)	GO:0070830(bicellular tight junction assembly)//GO:0034329(cell junction assembly)//GO:0016032(viral process)//GO:0045216(cell-cell junction organization)//GO:0016338(calcium-independent cell-cell adhesion via plasma membrane cell-adhesion molecules)
ENSG00000214456	0.360481	-1.47201	0.0330065	0.0868071	down	3	1	1	5	4	5	0.033823	0.0119168	0.011703	0.0600813	0.0487196	0.0578705	0.166182	0.058864	0.0584922	0.300349	0.241119	0.29515	PLIN5	protein_coding	440503	LSDA5|LSDP5|MLDP|OXPAT	MIM:613248|HGNC:HGNC:33196|Ensembl:ENSG00000214456|Vega:OTTHUMG00000182008	perilipin 5		GO:0005811(lipid particle)//GO:0005739(mitochondrion)//GO:0005737(cytoplasm)//GO:0005829(cytosol)	GO:0035473(lipase binding)//GO:0042802(identical protein binding)	GO:0034389(lipid particle organization)//GO:0010890(positive regulation of sequestering of triglyceride)//GO:0019915(lipid storage)//GO:0060193(positive regulation of lipase activity)//GO:2000378(negative regulation of reactive oxygen species metabolic process)//GO:0031999(negative regulation of fatty acid beta-oxidation)//GO:0051646(mitochondrion localization)//GO:0032000(positive regulation of …
ENSG00000215187	0.344659	-1.53676	0.00242686	0.0100799	down	5	6	2	12	10	15	0.197835	0.250929	0.0821426	0.506049	0.42745	0.609286	0.27697	0.353184	0.116984	0.720837	0.602798	0.885451	FAM166B	protein_coding	730112	-	HGNC:HGNC:34242|Ensembl:ENSG00000215187|Vega:OTTHUMG00000019858	family with sequence similarity 166 member B
ENSG00000222014	0.342432	-1.54611	0.00853827	0.0286286	down	2	4	3	11	10	5	0.0353079	0.0746396	0.0549755	0.206973	0.190719	0.0906168	0.110788	0.235456	0.175477	0.660767	0.602798	0.29515	RAB6C	protein_coding	84084	WTH3	MIM:612909|HGNC:HGNC:16525|Ensembl:ENSG00000222014|HPRD:15201|Vega:OTTHUMG00000153487	RAB6C, member RAS oncogene family		GO:0005622(intracellular)//GO:0005634(nucleus)//GO:0005794(Golgi apparatus)//GO:0005813(centrosome)	GO:0003924(GTPase activity)//GO:0005525(GTP binding)	GO:0042147(retrograde transport, endosome to Golgi)//GO:0042493(response to drug)//GO:0007264(small GTPase mediated signal transduction)//GO:0006890(retrograde vesicle-mediated transport, Golgi to ER)//GO:0010824(regulation of centrosome duplication)//GO:0022402(cell cycle process)//GO:0006891(intra-Golgi vesicle-mediated transport)//GO:0015031(protein transport)
ENSG00000223501	0.0613341	-4.02717	0.00630377	0.0222567	down	1	0	1	34	2	1	0.0120555	0	0.0125138	0.43686	0.0260476	0.012376	0.055394	0	0.0584922	2.04237	0.12056	0.0590301	VPS52	protein_coding	6293	ARE1|SAC2|SACM2L|dJ1033B10.5	MIM:603443|HGNC:HGNC:10518|Ensembl:ENSG00000223501|HPRD:09142|Vega:OTTHUMG00000031276	VPS52 GARP complex subunit		GO:0010008(endosome membrane)//GO:1990745(EARP complex)//GO:0048471(perinuclear region of cytoplasm)//GO:0005794(Golgi apparatus)//GO:0055037(recycling endosome)	GO:0005515(protein binding)//GO:0019905(syntaxin binding)	GO:0010668(ectodermal cell differentiation)//GO:0015031(protein transport)//GO:0032456(endocytic recycling)//GO:0048611(embryonic ectodermal digestive tract development)
[truncated: 27 more rows]

## Sheet: LBX2-sh-3_vs_LBX2-shCtr
Supplementary Table 5. RNA-Seq analysis of gene expression in SW480 cells with stable LBX2 knockdown versus control.
Gene_id	FoldChange	log2FoldChange	Pvalue	FDR	Regulation	Sh-3-1.Count	Sh-3-2.Count	Sh-3-3.Count	shCtr-1.Count	shCtr-2.Count	shCtr-3.Count	Sh-3-1.Fpkm	Sh-3-2.Fpkm	Sh-3-3.Fpkm	shCtr-1.Fpkm	shCtr-2.Fpkm	shCtr-3.Fpkm	Sh-3-1.Cpm	Sh-3-2.Cpm	Sh-3-3.Cpm	shCtr-1.Cpm	shCtr-2.Cpm	shCtr-3.Cpm	gene_name	gene_biotype	GeneID	Synonyms	dbXrefs	description	Pathway	GO_CC	GO_MF	GO_BP
[truncated: 799 more rows]
